# Supplementary material for: Integrated Transcriptome and Metabolome Analysis of Rice Leaves Response to High Saline–Alkali Stress
Source: Int J Mol Sci. 2023 Feb 17;24(4):4062. doi: 10.3390/ijms24044062 (PMC9960601; doi:10.3390/ijms24044062)
Supplement: Supplementary file 1 [file ijms-24-04062-s001.zip]

Archive with 5 entries (5 files):
- Supplementary material.pdf
- Table S1.xlsx
- Table S2.xlsx
- Table S3.xlsx
- Table S4.pdf
