# Supplementary material for: Integrated Transcriptome and Metabolome Analysis of Rice Leaves Response to High Saline–Alkali Stress
Source: Int J Mol Sci. 2023 Feb 17;24(4):4062. doi: 10.3390/ijms24044062 (PMC9960601; doi:10.3390/ijms24044062)
Supplement: Supplementary file 1 [file ijms-24-04062-s001.zip › Table S1.xlsx]

## Sheet: HSA-MSA
ID	m/z	Retention time (min)	Ion mode	Metabolites	Compound ID	Super Class	Class	Sub Class	level	kegg	Score	Fragmentation Score	Adducts	Formula	Mass Error (ppm)	VIP	P-value	adj.P-value	log2(FC)	FC	average(X)	average(D)	HSA1	HSA2	HSA3	MSA1	MSA2	MSA3
12.99_834.5978m/z	834.598	12.9949	pos	PC(18:0/20:3(5Z,8Z,11Z))	HMDB0008046	Lipids and lipid-like molecules	Glycerophospholipids	Glycerophosphocholines	87		46.9	50.4	M+Na	C46H86NO8P	-0.596903	24.2459	0.0462822	0.125745	2.89461	7.43643	33252.4	4471.56	14038.8	37690	48028.5	5494.68	2939.49	4980.49
4.23_188.0722m/z	188.072	4.23087	pos	Indolelactic acid	HMDB0000671	Organoheterocyclic compounds	Indoles and derivatives	Indolyl carboxylic acids and derivatives	***	C02043	55.8	91.1	M+H-H2O	C11H11NO3	7.86194	18.1744	0.000128858	0.00969218	2.66245	6.33107	15835.2	2501.19	16917.7	14110.5	16477.4	1957.7	2871.64	2674.23
3.05_148.0510n	166.086	3.04747	pos	3,4-Dihydro-2H-1-benzopyran-2-one	HMDB0036626	Phenylpropanoids and polyketides	3,4-dihydrocoumarins	Unclassified	***	C02274	48	50.8	M+H, M+NH4, M+H-H2O	C9H8O2	-9.54812	14.7797	0.0021124	0.0269272	2.29053	4.89236	11407.3	2331.66	13675.9	9284.46	11261.5	1985.18	2635.38	2374.41
15.06_936.5809n	954.615	15.0644	pos	1,2-Di-(9Z,12Z,15Z-octadecatrienoyl)-3-(Galactosyl-alpha-1-6-Galactosyl-beta-1)-glycerol	HMDB0011127	Lipids and lipid-like molecules	Glycerolipids	Glycosylglycerols			45.5	33.5	M+NH4, M+Na, M+K, M+H	C51H84O15	-0.0998731	11.5176	0.0224421	0.0828107	-0.428164	0.743207	17580.9	23655.5	17400.2	20538.9	14803.6	23134.2	23790.4	24041.8
10.70_294.2199n	277.217	10.6994	pos	13-OxoODE	36023	Lipids and lipid-like molecules	Fatty Acyls	Lineolic acids and derivatives	**	C14765	50.2	53.8	M+H-H2O, M+NH4, M+K, M+Na	C18H30O3	1.26775	11.4653	0.00415417	0.0355865	1.07009	2.09956	10632.1	5063.96	8910.63	10940.8	12044.9	4844.48	5516.45	4830.95
0.92_460.2020m/z	460.202	0.915283	pos	b-D-Xylopyranosyl-(1->4)-a-L-rhamnopyranosyl-(1->2)-D-fucose	HMDB0041225	Organooxygen compounds	Carbohydrates and carbohydrate conjugates	Oligosaccharides			42.9	20.4	M+NH4	C17H30O13	-1.12484	10.5355	1.42604e-05	0.00399923	1.68553	3.21659	6468.72	2011.05	6461.89	6678.85	6265.41	1830.46	2259.93	1942.75
4.22_187.0628n	205.097	4.21737	pos	Indoleacrylic acid	HMDB0000734	Organoheterocyclic compounds	Indoles and derivatives	Indoles			48	44.3	M+H-H2O, M+NH4	C11H9NO2	-2.64733	10.319	0.000196105	0.0109897	2.56681	5.92498	5181.6	874.534	5717.2	4617.4	5210.19	707.661	979.161	936.78
0.87_342.1166n	341.109	0.865267	neg	D-Maltose	HMDB0000163	Organic oxygen compounds	Organooxygen compounds	Carbohydrates and carbohydrate conjugates	**	C00208	46.1	33.4	M-H, M+FA-H	C12H22O11	1.10995	9.55162	0.0157136	0.0684736	-0.706067	0.612989	6392.77	10428.8	5618.13	7402.46	6157.71	11888.5	10454.9	8943.09
13.62_592.2684n	593.276	13.6179	pos	Pheophorbide a	63916	Unclassified	Unclassified	Unclassified			39.4	0	M+H, M+Na	C35H36N4O5	-0.253031	9.41288	0.00250176	0.0288159	0.867643	1.82468	8138.2	4460.07	8584.1	7556.45	8274.04	3639.53	4544.58	5196.09
4.83_338.0650n	339.072	4.83167	pos	3,4,5-trihydroxy-6-[(2-oxo-2H-chromen-3-yl)oxy]oxane-2-carboxylic acid	HMDB0140953	Unclassified	Unclassified	Unclassified			52.8	68.1	M+H-H2O, M+H	C15H14O9	3.5393	8.8156	0.0249598	0.087627	-0.477693	0.718125	9216.8	12834.5	8385.66	10649.6	8615.1	12099.3	12083.2	14321.1
12.73_740.4720n	763.461	12.7321	pos	Antanapeptin C	65434	Unclassified	Unclassified	Unclassified			39.3	0	M+H-H2O, M+Na, M+K, M+NH4	C41H64N4O8	-0.576536	8.35092	0.000218594	0.0112396	-2.35421	0.195574	688.758	3521.72	655.555	968.023	442.696	3371.69	3348.53	3844.94
7.37_292.2039n	275.201	7.36915	pos	9-hydroxy-10E,14Z-octadecadien-12-ynoic acid	LMFA02000192	Lipids and lipid-like molecules	Fatty Acyls	Octadecanoids			50.6	55.2	M+H-H2O, M+Na, M+H	C18H28O3	0.29635	8.27254	0.00545732	0.0402202	0.958268	1.94298	6039.02	3108.13	5130.56	6529.82	6456.68	3614.55	3079.95	2629.88
13.77_766.5475m/z	766.548	13.7663	pos	20-Deoxynarasin	HMDB0030449	Lipids and lipid-like molecules	Prenol lipids	Terpene glycosides			41.4	22.4	M+NH4	C43H72O10	1.53586	8.12022	0.0221016	0.0822213	2.42083	5.35481	3699.08	690.797	4679.65	4363.87	2053.73	732.702	650.888	688.8
0.76_130.0493m/z	130.049	0.764783	pos	Pyrrolidonecarboxylic acid	HMDB0000267	Organic acids and derivatives	Carboxylic acids and derivatives	Amino acids, peptides, and analogues	***	C01879	56.2	88.6	M+H	C5H7NO3	-4.46061	7.77186	0.000317221	0.0127711	2.33453	5.04388	3055.96	605.875	3431.09	3019.67	2717.13	519.502	635.933	662.19
13.47_600.4188n	639.402	13.469	pos	Nostoxanthin	LMPR01070104	Lipids and lipid-like molecules	Prenol lipids	Isoprenoids			41.8	16	M+Na, M+K	C40H56O4	1.55836	7.56239	0.0361608	0.108987	-3.21556	0.107652	332.023	3084.23	55.3148	543.838	396.915	1414.33	3463.41	4374.96
4.83_338.0628n	337.059	4.826	neg	3,4,5-trihydroxy-6-[(2-oxo-2H-chromen-5-yl)oxy]oxane-2-carboxylic acid	HMDB0136745	Unclassified	Unclassified	Unclassified			44.8	32.9	M-H2O-H, M-H, 2M-H	C15H14O9	-2.86541	7.27088	0.0205278	0.0790231	-0.52934	0.692872	5447.43	7862.11	4888.13	6406.61	5047.55	7021.83	8081.93	8482.56
2.04_164.0469n	165.054	2.03853	pos	2-Hydroxycinnamic acid	HMDB0002641	Phenylpropanoids and polyketides	Cinnamic acids and derivatives	Hydroxycinnamic acids and derivatives	***	C01772	57.5	94.5	M+H, M+NH4, M+H-H2O	C9H8O3	-2.57081	6.95643	0.000852912	0.0184966	0.83178	1.77988	4525.45	2542.56	4921.21	4221.93	4433.23	2409.72	2676.63	2541.33
7.36_328.2251n	346.259	7.35548	pos	ent-16-epi-16-F1t-PhytoP	LMFA02030009	Lipids and lipid-like molecules	Fatty Acyls	Octadecanoids			46.5	36.9	M+Na, M+K, M+NH4, M+H-H2O	C18H32O5	0.242692	6.69365	0.00516453	0.0393627	0.847558	1.79945	4312.53	2396.58	3751.79	4631.8	4554.01	2752.67	2377.86	2059.21
10.25_517.3169n	518.324	10.2486	pos	LysoPC(18:3(9Z,12Z,15Z))	HMDB0010388	Lipids and lipid-like molecules	Glycerophospholipids	Glycerophosphocholines	***		53.9	71.9	M+H, M+Na, M+H-H2O	C26H48NO7P	0.0366619	6.68442	0.0243909	0.086554	-0.741589	0.59808	3021.97	5052.78	2742.06	3139.29	3184.55	6004.44	5085.4	4068.5
7.34_328.2242n	327.22	7.33963	neg	Corchorifatty acid F	HMDB0035919	Lipids and lipid-like molecules	Fatty Acyls	Lineolic acids and derivatives			42.7	20	M-H2O-H, M-H, 2M-H	C18H32O5	-2.23292	6.61352	0.0135687	0.0636815	0.569035	1.48353	6013.03	4053.19	5705.34	6230.28	6103.47	4668.42	4284.76	3206.38
2.04_307.0846m/z	307.085	2.03853	pos	Lysergic acid	66676	Unclassified	Unclassified	Unclassified			39.4	0	M+K	C16H16N2O2	0.839532	6.59682	0.000217422	0.0112396	2.59016	6.02165	2112.18	350.764	2340.61	2130.34	1865.57	363.941	324.626	363.725
5.69_430.3564n	453.346	5.6876	pos	Solanocapsine	68607	Unclassified	Unclassified	Unclassified			36.3	0	M+Na, M+K	C27H46N2O2	0.990808	6.55096	0.0439419	0.122419	-0.244805	0.84393	11247.5	13327.5	12335.9	11435.8	9970.7	13635.7	13379.9	12966.8
12.93_582.4060n	583.414	12.9292	pos	Deinoxanthin	LMPR01070182	Lipids and lipid-like molecules	Prenol lipids	Isoprenoids			48.8	51.3	M+H-H2O, M+H	C40H54O3	-2.24329	6.47831	0.02699	0.0917992	-0.719087	0.607482	3024.65	4979	2053.47	3294.42	3726.06	4482.21	5014.16	5440.61
13.77_782.5671m/z	782.567	13.7663	pos	PC(16:0/18:1(11Z))	LMGP01010576	Unclassified	Unclassified	Unclassified			41.8	29.7	M+Na	C42H82NO8P	0.0733281	6.26186	0.0216527	0.0813796	2.91808	7.55842	2061.91	272.797	2883.65	2061.21	1240.88	509.632	194.55	114.21
5.11_409.0774m/z	409.077	5.11213	neg	6-{[3-(6,7-dimethoxy-2H-1,3-benzodioxol-5-yl)prop-2-enoyl]oxy}-3,4,5-trihydroxyoxane-2-carboxylic acid	HMDB0128689	Phenylpropanoids and polyketides	Cinnamic acids and derivatives	Cinnamic acid esters			41.9	11.1	M-H2O-H	C18H20O12	-0.465833	6.25378	0.00411907	0.0354607	-1.45109	0.365746	944.605	2582.68	904.391	1000.3	929.123	2900.65	2814.4	2033
0.87_684.2323n	683.225	0.865267	neg	Galabiose	86577	Organic oxygen compounds	Organooxygen compounds	Carbohydrates and carbohydrate conjugates		C00760	39.5	0	M-H, M+FA-H, M-H2O-H	C24H44O22	-0.158499	6.24794	0.00633163	0.0431069	-0.86781	0.547978	2008.68	3665.63	1774.61	2220.34	2031.1	4070.33	3819.44	3107.11
13.40_582.4068n	583.414	13.4039	pos	1',2'-Dihydro-1',2'-dihydroxy-4-ketotoruelene/ (4-Ketophleixanthophyll)	LMPR01070191	Lipids and lipid-like molecules	Prenol lipids	Isoprenoids			39.9	40	M+H, M+H-H2O	C40H54O3	-0.918781	6.08347	0.0202948	0.0784804	-0.760539	0.590276	2423.14	4105.09	1609.1	2532.39	3127.93	3993.96	4038.04	4283.29
9.94_318.2194n	319.227	9.94247	pos	Yucalexin P17	HMDB0036752	Lipids and lipid-like molecules	Prenol lipids	Diterpenoids			51.7	63	M+H, M+Na, M+H-H2O	C20H30O3	-0.195618	5.91547	0.00303939	0.0310336	-1.29558	0.407372	1001.46	2458.33	942.985	1082.93	978.453	2837.21	2473.61	2064.18
0.87_324.1055n	325.113	0.874117	pos	Bis-D-fructose 2',1:2,1'-dianhydride	66164	Unclassified	Unclassified	Unclassified			39	0.189	M+H, M+K	C12H20O10	-0.413528	5.91168	0.000641076	0.0164714	-0.86144	0.550403	1742.15	3165.23	1657.49	1971.79	1597.17	3255.48	3255.98	2984.22
2.04_123.0435m/z	123.044	2.03853	pos	2-Hydroxybenzaldehyde	HMDB0034170	Benzenoids	Benzene and substituted derivatives	Benzaldehydes	**	C06202	42.8	23.2	M+H	C7H6O2	-4.25362	5.65389	0.00102788	0.0202723	1.10887	2.15677	2447.9	1134.98	2692.12	2212.72	2438.86	1257.73	1029.52	1117.71
3.03_165.0801n	164.073	3.03128	neg	L-Phenylalanine	HMDB0000159	Organic acids and derivatives	Carboxylic acids and derivatives	Amino acids, peptides, and analogues	***	C00079	55.6	86.6	M-H, 2M-H	C9H11NO2	7.00139	5.6185	0.00274624	0.0299329	1.8553	3.61826	1822.71	503.754	2139.94	1466.25	1861.95	425.871	574.48	510.912
7.74_789.3344m/z	789.334	7.73712	pos	Correolide	69731	Unclassified	Unclassified	Unclassified			37.3	0	M+H	C40H52O16	2.02688	5.6007	0.0156737	0.0684187	4.37916	20.8094	1466.08	70.4525	2135.28	1015.83	1247.12	8.50305	18.7164	184.138
0.90_342.1162n	365.105	0.901783	pos	Trehalulose	HMDB0039727	Organooxygen compounds	Carbohydrates and carbohydrate conjugates	Glycosyl compounds	***		52.2	66.7	M+Na, M+K, M+NH4	C12H22O11	0.0297705	5.59004	0.0120108	0.0594357	-0.205246	0.867391	8951.11	10319.6	9433.16	8651.12	8769.05	10262.1	10686.8	10009.8
10.68_294.2200n	293.213	10.6822	neg	13S-HOTrE(gamma)	35514	Lipids and lipid-like molecules	Fatty Acyls	Octadecanoids			49.6	51.2	M-H2O-H, M-H, 2M-H	C18H30O3	1.59967	5.54651	0.010106	0.054259	0.943746	1.92352	2813.76	1462.82	2300.89	3083.74	3056.66	1425.04	1729.37	1234.05
2.04_612.1528n	613.16	2.03853	pos	Oxidized glutathione	HMDB0003337	Organic acids and derivatives	Carboxylic acids and derivatives	Amino acids, peptides, and analogues	***	C00127	58	93.6	M+H, M+K	C20H32N6O12S2	1.29781	5.5064	0.000177099	0.0106011	2.85378	7.2289	1422.48	196.776	1604.47	1330.4	1332.56	197.15	186.79	206.389
5.96_322.1319n	323.139	5.96042	pos	N6-cis-p-Coumaroylserotonin	HMDB0038340	Organoheterocyclic compounds	Indoles and derivatives	Tryptamines and derivatives			47.4	43.7	M+H, M+Na	C19H18N2O3	0.6137	5.39543	0.0432325	0.121108	5.70877	52.301	1436.21	27.4605	2385.4	812.616	1110.62	44.539	22.463	15.3796
4.72_334.1398m/z	334.14	4.72283	pos	Glutamyltryptophan	HMDB0028830	Organic acids and derivatives	Carboxylic acids and derivatives	Amino acids, peptides, and analogues	***		54.3	77.7	M+H	C16H19N3O5	0.0765933	5.38017	0.00298042	0.0307987	2.8257	7.0896	1411.16	199.047	1613.96	1036.17	1583.35	180.34	219.03	197.77
0.86_116.0701m/z	116.07	0.860283	pos	L-Proline	HMDB0000162	Organic acids and derivatives	Carboxylic acids and derivatives	Amino acids, peptides, and analogues	***	C00148	56.3	88.7	M+H	C5H9NO2	-4.50907	5.35717	6.42505e-07	0.00121189	2.56233	5.9066	1382.94	234.135	1397.22	1346.98	1404.61	213.901	241.657	246.845
2.18_132.1015m/z	132.101	2.17635	pos	Aminocaproic acid	HMDB0001901	Lipids and lipid-like molecules	Fatty Acyls	Fatty acids and conjugates	**	C02378	46.4	37.1	M+H	C6H13NO2	-3.23089	5.32534	0.000960001	0.0196699	1.12007	2.17357	2153.08	990.573	2292.11	1990.35	2176.79	792.065	1117.98	1061.67
10.97_292.2040n	275.201	10.9724	pos	12-OPDA	63360	Unclassified	Unclassified	Unclassified			49.8	52.5	M+H-H2O, M+H, M+Na, M+NH4, M+K	C18H28O3	0.501609	5.18487	0.0101824	0.0545977	0.5985	1.51414	3468.96	2291.04	3015.38	3725.36	3666.15	2131.3	2526.17	2215.66
3.54_316.0804n	315.073	3.53988	neg	3,4,5-trihydroxy-6-(2-hydroxy-6-methoxyphenoxy)oxane-2-carboxylic acid	HMDB0128037	Organic oxygen compounds	Organooxygen compounds	Carbohydrates and carbohydrate conjugates			39.9	5.41	M-H, 2M-H	C13H16O9	2.98567	5.18482	0.0489069	0.129995	0.605163	1.52115	3855.35	2534.5	4170.19	2949.03	4446.84	2338.66	2699.91	2564.92
5.58_492.1268n	491.12	5.58043	neg	Tricin 7-glucoside	HMDB0030553	Phenylpropanoids and polyketides	Flavonoids	Flavonoid glycosides			42.2	14.6	M-H, M+FA-H, 2M-H	C23H24O12	0.0824073	5.14174	0.0344566	0.105979	-0.321974	0.799974	5036.75	6296.14	4721.71	5712.55	4676	6456.09	5874.45	6557.88
1.29_192.0266n	193.034	1.28592	pos	Citric acid	HMDB0000094	Organic acids and derivatives	Carboxylic acids and derivatives	Tricarboxylic acids and derivatives	***	C00158	56.1	86.8	M+H, M+Na, M+NH4, M+H-H2O	C6H8O7	-2.22806	5.1308	0.000497527	0.0149785	0.748132	1.67962	2643.95	1574.14	2711.44	2730.13	2490.29	1600.65	1442.91	1678.86
4.22_146.0595m/z	146.059	4.21737	pos	1H-Indole-3-carboxaldehyde	HMDB0029737	Organoheterocyclic compounds	Indoles and derivatives	Indoles	***	C08493	55.3	83.2	M+H	C9H7NO	-3.86868	5.11935	0.000329556	0.0130086	2.59017	6.02169	1275.63	211.839	1375.05	1095	1356.84	171.242	234.717	229.559
1.40_292.1322m/z	292.132	1.39542	pos	Naproanilide	68718	Unclassified	Unclassified	Unclassified			39.1	3.21	M+H	C19H17NO2	-3.44139	5.11352	0.0048863	0.038403	2.24482	4.73978	1403.49	296.109	1732.54	1065.34	1412.59	231.921	289.581	366.825
0.88_475.1302m/z	475.13	0.879433	neg	3,4,5-trihydroxy-6-(2-hydroxyethoxy)oxane-2-carboxylic acid	HMDB0131294	Organic oxygen compounds	Organooxygen compounds	Carbohydrates and carbohydrate conjugates			48	53.9	2M-H	C8H14O8	-0.571232	5.11349	0.000999955	0.0200721	-0.645603	0.639225	1893.67	2962.44	1867.93	1974.61	1838.46	3152.15	2986.32	2748.85
0.86_458.1860m/z	458.186	0.860283	pos	Propylene glycol alginate	HMDB0039860	Organic oxygen compounds	Organooxygen compounds	Carbohydrates and carbohydrate conjugates			40.4	13.6	M+NH4	C17H28O13	-1.92558	4.98034	0.00011231	0.00927104	1.85687	3.6222	1383.27	381.888	1333.34	1511.42	1305.07	354.598	407.023	384.042
13.10_582.4064n	583.414	13.1032	pos	Pectenol A/ (Pectenol)	LMPR01070069	Lipids and lipid-like molecules	Prenol lipids	Isoprenoids			44.7	35.8	M+H-H2O, M+H	C40H54O3	-1.564	4.78103	0.0111944	0.0573359	-0.787929	0.579175	1384.51	2390.48	1023.12	1664.8	1465.6	2165.21	2419.67	2586.56
1.22_118.0857m/z	118.086	1.21775	pos	L-Valine	HMDB0000883	Organic acids and derivatives	Carboxylic acids and derivatives	Amino acids, peptides, and analogues	***	C00183	57.1	93.1	M+H	C5H11NO2	-4.85608	4.7531	0.000150784	0.0101578	1.75488	3.37498	1297.4	384.417	1419.8	1231.8	1240.6	348.441	425.263	379.548
4.73_431.1918m/z	431.192	4.73133	neg	Corchoionol C 9-glucoside	HMDB0029772	Lipids and lipid-like molecules	Fatty Acyls	Fatty acyl glycosides			41.7	14.7	M+FA-H	C19H30O8	-1.22979	4.56511	0.0113865	0.057676	-0.757442	0.591544	1333.46	2254.2	1281.48	1368.58	1350.31	1849.13	2391.98	2521.48
5.13_482.0694n	500.103	5.12998	pos	3,4,5,11,14,20,21,22-octahydroxy-13-(hydroxymethyl)-9,12,16-trioxatetracyclo[16.4.0.0²,⁷.0¹⁰,¹⁵]docosa-1(22),2,4,6,18,20-hexaene-8,17-dione	HMDB0137009	Phenylpropanoids and polyketides	Tannins	Hydrolyzable tannins			39.3	3.61	M+H, M+NH4	C20H18O14	-0.620804	4.51308	0.0129272	0.0619922	-1.13106	0.456581	748.857	1640.14	687.521	803.884	755.165	2006.32	1620.12	1293.98
2.30_464.0815m/z	464.082	2.29968	pos	N(6)-(1,2-dicarboxyethyl)AMP	HMDB0059653	Nucleosides, nucleotides, and analogues	Purine nucleotides	Purine ribonucleotides	**	C03794	46.2	35.8	M+H	C14H18N5O11P	0.422823	4.50624	0.00272821	0.0298924	2.12696	4.36797	1104.46	252.854	1203.24	874.318	1235.82	281.309	335.199	142.053
0.86_276.1189m/z	276.119	0.860283	pos	Ribothymidine	HMDB0000884	Nucleosides, nucleotides, and analogues	Pyrimidine nucleosides	Unclassified			52.6	64.7	M+NH4	C10H14N2O6	-0.440439	4.46109	0.0342451	0.105551	0.907023	1.87517	2024.14	1079.44	2465.18	1476.18	2131.04	1116.66	1180.4	941.266
0.75_147.0758m/z	147.076	0.751633	pos	L-Glutamine	18	Organic acids and derivatives	Carboxylic acids and derivatives	Amino acids, peptides, and analogues	**	C00064	48	51.5	M+H	C5H10N2O3	-4.09245	4.3091	0.00599964	0.0420344	0.889259	1.85222	1721.39	929.362	1970.12	1686.57	1507.47	804.506	1010.3	973.277
5.36_637.1778m/z	637.178	5.36078	neg	ax-4''-Hydroxy-3-'-methoxymaysin	HMDB0030238	Phenylpropanoids and polyketides	Flavonoids	Flavonoid glycosides			39.4	3.16	M+FA-H	C28H32O14	0.717704	4.26273	0.0142619	0.0652302	-0.402373	0.756613	2487.49	3287.66	2508.22	2675.12	2279.12	3536.82	3322.62	3003.55
12.82_529.3889m/z	529.389	12.8241	pos	Tsugaric acid B	HMDB0031962	Lipids and lipid-like molecules	Prenol lipids	Triterpenoids			43.7	28.3	M+H	C33H52O5	0.217041	4.0014	0.000945264	0.0194934	-2.76557	0.147055	113.597	772.481	31.5957	139.914	169.282	649.716	811.587	856.141
0.79_262.1024m/z	262.102	0.79145	pos	Aspartyl-Gamma-glutamate	HMDB0028767	Organic acids and derivatives	Carboxylic acids and derivatives	Amino acids, peptides, and analogues			37.5	45.3	M+H	C9H15N3O6	-3.6345	3.92887	2.34535e-05	0.00489938	2.09956	4.28578	808.809	188.719	857.819	803.407	765.202	201.854	182.285	182.018
2.38_481.1055m/z	481.106	2.38183	pos	N,N'-Bis(gamma-glutamyl)cystine	HMDB0038458	Organic acids and derivatives	Carboxylic acids and derivatives	Amino acids, peptides, and analogues			46.8	42.8	M+H-H2O	C16H26N4O10S2	-0.416555	3.83932	0.00151467	0.0237976	3.13309	8.77312	686.331	78.2311	830.35	564.159	664.484	63.566	66.2279	104.899
7.59_893.2516m/z	893.252	7.59362	neg	Peonidin 3-rhamnoside	HMDB0038091	Phenylpropanoids and polyketides	Flavonoids	Flavonoid glycosides			37.3	7.84	2M-H	C22H23O10+	0.684134	3.73144	0.0448646	0.123733	-1.14042	0.453626	559.656	1233.74	633.13	635.409	410.427	1676.33	993.743	1031.13
7.37_212.1408n	213.148	7.36915	pos	8-Hydroxy-4,8-dimethyl-4E,9-decadienoic acid	LMFA01050373	Lipids and lipid-like molecules	Fatty Acyls	Fatty Acids and Conjugates			46.7	45.1	M+H, M+NH4, M+H-H2O	C12H20O3	-1.97367	3.71248	0.00983795	0.0535227	0.742966	1.67361	1500.97	896.846	1275.89	1633.6	1593.43	1017.05	880.698	792.793
4.58_322.1151n	367.104	4.58233	neg	Binapacryl	72773	Unclassified	Unclassified	Unclassified			38.2	0	M-H, M+FA-H	C15H18N2O6	-4.25147	3.65807	0.0247456	0.0872761	1.40574	2.64954	985.175	371.829	1259.35	680.089	1016.08	288.343	369.449	457.695
9.36_320.1989n	321.206	9.359	pos	Oryzalide B	HMDB0037592	Lipids and lipid-like molecules	Prenol lipids	Terpene lactones			49.2	54.1	M+H, M+NH4, M+H-H2O	C19H28O4	0.311105	3.63051	6.09743e-05	0.00789763	-0.874811	0.545325	637.549	1169.12	689.469	617.919	605.258	1141.81	1172.26	1193.27
14.72_813.5138m/z	813.514	14.7246	pos	Oligomycin A	68981	Unclassified	Unclassified	Unclassified			37.2	0	M+Na	C45H74O11	1.82255	3.62716	0.0228848	0.0836751	-1.59019	0.332128	297.308	895.161	506.32	196.531	189.073	1122.64	888.354	674.484
0.88_133.0148m/z	133.015	0.879433	neg	L-Malic acid	45931	Organic acids and derivatives	Hydroxy acids and derivatives	Beta hydroxy acids and derivatives	**	C00149	51.2	63.5	M-H	C4H6O5	4.48374	3.62	0.00568853	0.0411213	-0.450644	0.731716	1536.13	2099.36	1672.33	1523.45	1412.62	2080.92	1984.54	2232.62
13.23_582.4069n	583.414	13.2336	pos	Adonixanthin/ 4-Ketozeaxanthin	LMPR01070016	Lipids and lipid-like molecules	Prenol lipids	Isoprenoids			46	38.4	M+H-H2O, M+H	C40H54O3	-0.758554	3.59007	0.0248136	0.0873147	-0.730872	0.60254	898.638	1491.42	580.486	1012.11	1103.32	1397.01	1573.17	1504.08
0.81_235.0922m/z	235.092	0.805117	pos	Aspartyl-Threonine	85677	Organic acids and derivatives	Carboxylic acids and derivatives	Amino acids, peptides, and analogues			41.5	30.5	M+H	C8H14N2O6	-1.2524	3.49866	0.00292292	0.0305296	2.39249	5.25062	633.958	120.74	476.793	696.198	728.883	126.432	117.823	117.964
10.80_432.2281n	431.221	10.8026	neg	LysoPA(18:3(9Z,12Z,15Z)/0:0)	HMDB0114744	Lipids and lipid-like molecules	Glycerophospholipids	Glycerophosphates			39.6	3.46	M-H, 2M-H	C21H37O7P	0.932734	3.48183	0.00514274	0.0392844	-0.929483	0.525046	566.992	1079.89	483.755	715.283	501.938	1064.63	1181.5	993.536
9.35_320.1990n	319.192	9.34617	neg	(±)α-CMBHC	44834	Unclassified	Unclassified	Unclassified			46.3	35.8	M-H, M+FA-H, 2M-H	C19H28O4	0.904882	3.40703	8.05463e-05	0.00820036	-1.38792	0.382116	290.224	759.517	297.04	293.196	280.434	718.693	746.386	813.473
5.46_724.5703m/z	724.57	5.45762	pos	GlcCer(d18:0/16:0)	LMSP0501AA04	Lipids and lipid-like molecules	Sphingolipids	Neutral glycosphingolipids			40.9	6.76	M+Na	C40H79NO8	0.690059	3.39685	0.00222942	0.0275143	-0.247219	0.842519	2556.25	3034.05	2470.17	2603.69	2594.88	3126.91	3033.03	2942.23
8.87_350.2095n	349.202	8.87303	neg	Resolvin E1	LMFA03140003	Lipids and lipid-like molecules	Fatty Acyls	Eicosanoids			45.1	28.2	M-H, 2M-H	C20H30O5	0.568834	3.38549	0.00557964	0.0407079	-0.802356	0.573412	658.349	1148.13	787.987	610.641	576.42	1028.08	1234.63	1181.67
4.22_159.0910m/z	159.091	4.21737	pos	Cotinine	HMDB0001046	Organoheterocyclic compounds	Pyridines and derivatives	Pyrrolidinylpyridines			44.4	32	M+H-H2O	C10H12N2O	-3.75688	3.37624	0.000235056	0.0115248	2.2586	4.78526	583.579	121.953	635.477	514.915	600.346	104.314	133.684	127.862
0.74_156.0758m/z	156.076	0.737783	pos	L-Histidine	HMDB0000177	Organic acids and derivatives	Carboxylic acids and derivatives	Amino acids, peptides, and analogues	***	C00135	54.2	88.9	M+H	C6H9N3O2	-6.14819	3.35699	5.51299e-05	0.00747431	2.50428	5.67366	550.461	97.0204	598.384	515.924	537.074	88.506	101.601	100.954
4.18_213.0999n	231.134	4.17538	pos	2-(2,6-dihydroxy-3,4-dimethoxycyclohexylidene)acetonitrile	HMDB0125517	Organic oxygen compounds	Organooxygen compounds	Alcohols and polyols			43.7	25	M+H, M+NH4	C10H15NO4	-0.908076	3.34866	0.0413286	0.117805	4.97963	31.5514	557.648	17.6743	894.15	268.824	509.972	16.326	17.2658	19.4311
13.78_608.5243m/z	608.524	13.7795	pos	DG(16:0/18:3(9Z,12Z,15Z)/0:0)	HMDB0007105	Lipids and lipid-like molecules	Fatty Acyls	Lineolic acids and derivatives			45.3	33.5	M+NH4	C37H66O5	-0.933482	3.3425	0.00863123	0.0500818	-2.33143	0.198687	120.252	605.231	0.461301	160.189	200.105	728.104	453.753	633.838
0.86_161.0680n	162.076	0.860283	pos	Aminoadipic acid	HMDB0000510	Organic acids and derivatives	Carboxylic acids and derivatives	Amino acids, peptides, and analogues	***	C00956	41.4	20.6	M+H-H2O, M+H	C6H11NO4	-5.32445	3.31643	0.000116654	0.0093907	2.223	4.66863	564.509	120.915	618.991	521.975	552.56	105.718	125.615	131.413
11.01_453.2849n	454.293	11.0132	pos	LysoPE(16:0/0:0)	HMDB0011503	Lipids and lipid-like molecules	Glycerophospholipids	Glycerophosphoethanolamines	***		57.8	91.6	M+H-H2O, M+H	C21H44NO7P	-1.473	3.30269	0.0382308	0.112419	-0.333738	0.793478	1995.81	2515.26	2247.36	1713.7	2026.36	2598.9	2574.38	2372.51
10.81_432.2274n	433.235	10.8084	pos	PA(18:3(6Z,9Z,12Z)/0:0)	82342	Lipids and lipid-like molecules	Glycerophospholipids	Glycerophosphates			51.8	66.1	M+H, M+NH4, M+Na, M+H-H2O	C21H37O7P	-0.624096	3.30112	0.014055	0.0647756	-0.571832	0.672762	985.157	1464.35	923.705	1145.22	886.545	1526.79	1564.16	1302.09
4.22_409.1860m/z	409.186	4.21737	pos	gamma-CEHC Glc	LMPR02020053	Lipids and lipid-like molecules	Prenol lipids	Quinones and hydroquinones			41	15.9	M+H-H2O	C21H30O9	0.827071	3.30041	0.000271172	0.0119883	2.95015	7.72829	506.942	65.5956	577.514	460.98	482.331	50.8424	70.5562	75.3881
11.24_937.4774m/z	937.477	11.243	pos	PIP(16:0/18:2(9Z,12Z))	HMDB0009926	Lipids and lipid-like molecules	Glycerophospholipids	Glycerophosphoinositol phosphates			37.9	3.52	M+Na	C43H80O16P2	-4.3611	3.26108	0.0119589	0.0593799	-2.76699	0.146911	79.679	542.364	37.9143	106.312	94.8105	681.848	605.596	339.648
3.76_219.1104n	220.118	3.76023	pos	Pantothenic acid	HMDB0000210	Organooxygen compounds	Alcohols and polyols	Polyols	***	C00864	56.8	89.2	M+H, M+K, M+H-H2O	C9H17NO5	-1.0317	3.25856	0.00201068	0.0263525	1.17319	2.2551	791.715	351.078	911.119	717.086	746.939	371.747	329.965	351.521
2.01_332.1340m/z	332.134	2.0112	pos	5'-O-beta-D-Glucosylpyridoxine	66097	Unclassified	Unclassified	Unclassified	***		57.4	89.4	M+H	C14H21NO8	0.133649	3.25141	0.0338382	0.104796	0.483798	1.39842	1754.54	1254.66	1982.1	1717.69	1563.84	1082.85	1428.2	1252.94
10.34_475.2698n	476.277	10.3443	pos	LysoPE(0:0/18:3(6Z,9Z,12Z))	HMDB0011478	Lipids and lipid-like molecules	Glycerophospholipids	Glycerophosphoethanolamines			48.3	44.2	M+H, M+Na, M+H-H2O	C23H42NO7P	-0.0937938	3.22416	0.0462894	0.125748	-0.33551	0.792504	1912.16	2412.8	1844.52	1788.53	2103.41	2619.38	2488.97	2130.06
10.96_900.4721n	918.506	10.9587	pos	26-Desglucoavenacoside A	HMDB0033799	Lipids and lipid-like molecules	Steroids and steroid derivatives	Steroidal glycosides			41.3	18.2	M+NH4, M+Na	C45H72O18	0.251306	3.2187	0.0137806	0.0641146	-1.8787	0.271929	169.663	623.924	193.341	175.515	140.133	782.026	670.341	419.406
9.89_310.2138n	328.248	9.88797	pos	ent-16-L1-PhytoP	LMFA02030028	Lipids and lipid-like molecules	Fatty Acyls	Octadecanoids			43.7	27.9	M+NH4, M+K, M+Na	C18H30O4	-1.84472	3.16396	0.000242265	0.0116151	1.42115	2.67798	648.627	242.207	699.808	605.093	640.98	266.454	252.204	207.964
2.46_384.0907m/z	384.091	2.45533	pos	3,4,5-trihydroxy-6-(1-oxo-1H-isochromene-3-carbonyloxy)oxane-2-carboxylic acid	HMDB0128629	Organic oxygen compounds	Organooxygen compounds	Carbohydrates and carbohydrate conjugates			40.1	22.3	M+NH4	C16H14O10	-4.91239	3.14424	0.0049852	0.0386962	1.80453	3.49315	585.36	167.574	480.594	629.906	645.58	152.814	84.245	265.662
5.58_837.6543m/z	837.654	5.58028	pos	Sitoindoside I	HMDB0030836	Lipids and lipid-like molecules	Steroids and steroid derivatives	Stigmastanes and derivatives			39.7	7.28	M+Na	C51H90O7	-4.44996	3.13596	0.00191521	0.0258735	-0.230299	0.852458	2364.19	2773.38	2354.04	2459.79	2278.74	2765.35	2742.48	2812.31
1.29_156.0053n	139.002	1.28592	pos	2,5-Furandicarboxylic acid	HMDB0004812	Organoheterocyclic compounds	Furans	Furoic acid and derivatives		C20450	46	37.1	M+H-H2O, M+H	C6H4O5	-3.60288	3.11728	0.004968	0.0386823	0.515047	1.42904	1364.65	954.942	1330.45	1431.05	1332.45	937.11	852.193	1075.52
5.18_339.0716m/z	339.072	5.1848	pos	6-{[(2E)-3-(3,4-dihydroxyphenyl)prop-2-enoyl]oxy}-3,4,5-trihydroxyoxane-2-carboxylic acid	HMDB0124959	Phenylpropanoids and polyketides	Cinnamic acids and derivatives	Hydroxycinnamic acids and derivatives			48.2	45.6	M+H-H2O	C15H16O10	1.49193	3.07684	0.00837865	0.0492544	-0.580566	0.668701	831.743	1243.82	767.849	961.685	765.693	1154.21	1233.59	1343.65
0.78_147.0531n	148.06	0.77795	pos	L-Glutamic acid	HMDB0000148	Organic acids and derivatives	Carboxylic acids and derivatives	Amino acids, peptides, and analogues	***	C00025	55.2	79.2	M+H, M+Na	C5H9NO4	-0.692529	3.05708	0.0142238	0.0651722	0.444306	1.36066	1558.25	1145.22	1517.52	1654.01	1503.21	971.583	1220.59	1243.47
0.87_325.0809n	348.07	0.874117	pos	Dihyroxy-1H-indole glucuronide I	HMDB0059997	Organic oxygen compounds	Organooxygen compounds	Carbohydrates and carbohydrate conjugates			39.6	2.86	M+Na, M+K	C14H15NO8	3.60448	3.03303	0.00242936	0.0285663	0.770199	1.70551	932.009	546.471	946.018	989.118	860.892	613.117	558.152	468.144
12.75_785.4688m/z	785.469	12.7518	neg	Majonoside R2	HMDB0040418	Lipids and lipid-like molecules	Prenol lipids	Terpene glycosides			44.1	25.9	M-H	C41H70O14	-0.669635	3.02758	2.62221e-05	0.00521182	-3.92242	0.0659529	26.0086	394.351	8.30867	57.347	12.3701	382.09	402.332	398.631
0.87_248.1003n	271.081	0.874117	pos	gamma-Glutamylthreonine	HMDB0029159	Organic acids and derivatives	Carboxylic acids and derivatives	Amino acids, peptides, and analogues			38.3	23	M+H-H2O, M+Na, M+H	C9H16N2O6	-2.15023	2.96941	0.00160508	0.0242738	1.0323	2.04528	714.393	349.289	806.443	668.548	668.189	346.201	374.375	327.289
1.22_325.0808n	348.07	1.21775	pos	Pancratistatin	67051	Unclassified	Unclassified	Unclassified			38.7	0	M+Na, M+K	C14H15NO8	3.2167	2.94696	0.000615641	0.0163514	1.23132	2.34782	619.96	264.057	628.74	658.12	573.019	306.21	270.951	215.01
10.62_302.2242n	285.221	10.6171	pos	Yucalexin B14	HMDB0036709	Lipids and lipid-like molecules	Prenol lipids	Diterpenoids			49.2	57.4	M+H-H2O, M+H	C20H30O2	-1.37276	2.94181	0.0282361	0.0941448	-0.761175	0.590015	571.853	969.217	558.706	591.766	565.087	1150.91	1008.09	748.654
1.04_206.0422n	189.039	1.0381	pos	Methylisocitric acid	HMDB0006471	Organic acids and derivatives	Carboxylic acids and derivatives	Tricarboxylic acids and derivatives	**	C04593	44.3	29.5	M+H-H2O, M+H	C7H10O7	-2.39791	2.93849	0.000679705	0.0167247	-0.518282	0.698203	817.372	1170.68	823.907	858.341	769.868	1119.06	1208.51	1184.47
5.03_482.2385m/z	482.239	5.03482	pos	Estriol-3-glucuronide	HMDB0010335	Lipids and lipid-like molecules	Steroids and steroid derivatives	Steroidal glycosides			45.3	30.2	M+NH4	C24H32O9	0.179216	2.93518	0.0422375	0.119197	-0.25454	0.838254	2139.89	2552.79	2018.79	2096.04	2304.83	2770.38	2484.29	2403.7
4.19_501.1244m/z	501.124	4.18922	pos	3,4,5-trihydroxy-6-{2-hydroxy-4-[(1E)-3-oxo-3-[(3,4,5,6-tetrahydroxyoxan-2-yl)methoxy]prop-1-en-1-yl]phenoxy}oxane-2-carboxylic acid	HMDB0125184	Organic oxygen compounds	Organooxygen compounds	Carbohydrates and carbohydrate conjugates			48.7	50.4	M+H-H2O	C21H26O15	1.08067	2.91199	0.00223677	0.0275519	-0.67962	0.62433	589.658	944.466	606.505	522.665	639.804	886.233	933.529	1013.64
8.50_557.1652m/z	557.165	8.49857	pos	6-({8,9-dihydroxy-17-methoxy-10-oxo-2-oxatricyclo[13.2.2.1³,⁷]icosa-1(17),3,5,7(20),15,18-hexaen-4-yl}oxy)-3,4,5-trihydroxyoxane-2-carboxylic acid	HMDB0133436	Lignans, neolignans and related compounds	Lignan glycosides	Unclassified			43	24.4	M+Na	C26H30O12	4.14692	2.90145	0.0482417	0.128812	-0.582397	0.667853	824.397	1234.4	688.524	1090.32	694.343	1319.2	1265.2	1118.79
5.15_337.0562m/z	337.056	5.15347	neg	6-[4-(3-carboxyoxiran-2-yl)phenoxy]-3,4,5-trihydroxyoxane-2-carboxylic acid	HMDB0125827	Organic oxygen compounds	Organooxygen compounds	Carbohydrates and carbohydrate conjugates			49.9	51.7	M-H2O-H	C15H16O10	-0.831124	2.87593	0.00675606	0.0443677	-0.850459	0.554608	443.953	800.481	391.259	536.165	404.435	700.33	829.38	871.732
1.63_322.0898m/z	322.09	1.63188	pos	Histidinyl-Gamma-glutamate	HMDB0028899	Organic acids and derivatives	Carboxylic acids and derivatives	Amino acids, peptides, and analogues			41.5	22.5	M+K	C11H17N5O4	-4.99596	2.86642	0.0323443	0.102027	0.556521	1.47072	1211.02	823.423	974.079	1294.55	1364.44	826.457	808.138	835.675
10.22_475.2698n	476.277	10.2211	pos	LysoPE(0:0/18:3(9Z,12Z,15Z))	HMDB0011479	Lipids and lipid-like molecules	Glycerophospholipids	Glycerophosphoethanolamines			51.6	62.6	M+H, M+Na, M+H-H2O	C23H42NO7P	-0.0860018	2.85064	0.000643666	0.0164714	-0.490811	0.711625	817.208	1148.37	769.54	814.43	867.654	1183.91	1143.6	1117.59
11.20_516.3280n	534.362	11.2024	pos	27-nor-24S-methylcholestan-3beta,4beta,5alpha,6alpha,7beta,8beta,14alpha,15alpha,24-nonol	84028	Lipids and lipid-like molecules	Sterol Lipids	Sterols			38.9	0	M+NH4, M+Na, M+H	C27H48O9	-3.48427	2.83286	0.0379226	0.111818	1.59883	3.02898	575.064	189.854	358.863	573.46	792.869	179.092	219.431	171.039
0.90_613.1604m/z	613.16	0.901783	pos	Glutathione, oxidized	45	Unclassified	Unclassified	Unclassified			51.2	61.2	M+H	C20H32N6O12S2	1.84717	2.81063	0.00195732	0.0260704	1.81209	3.5115	457.579	130.309	533.706	459.148	379.882	122.178	120.002	148.746
5.53_415.1963m/z	415.196	5.52527	neg	Ethyl 7-epi-12-hydroxyjasmonate glucoside	HMDB0036340	Lipids and lipid-like molecules	Fatty Acyls	Fatty acyl glycosides			40.7	12	M-H	C20H32O9	-2.52952	2.80873	0.00901992	0.0513205	-1.16994	0.444441	276.5	622.13	215.86	303.369	310.27	531.642	583.572	751.175
1.22_304.0729n	322.112	1.21775	pos	Tetrangulol	63741	Unclassified	Unclassified	Unclassified			39.1	0	M+H-H2O, M+NH4	C19H12O4	-2.25632	2.79651	7.41237e-05	0.0080716	1.36479	2.57538	515.507	200.167	528.209	528.175	490.136	180.012	226.783	193.706
11.92_915.4953m/z	915.495	11.9193	neg	(3b,5b,22a,25R)-Furostane-22-methoxy-3,26-diol 3-[glucosyl-(1->2)-glucoside] 26-glucoside	HMDB0034375	Lipids and lipid-like molecules	Steroids and steroid derivatives	Steroidal glycosides			45.6	42.1	M-H2O-H	C46H78O19	-0.672781	2.79366	0.00113488	0.0210191	-4.05447	0.0601841	20.6629	343.328	5.65142	45.9779	10.3594	280.117	343.024	406.845
5.29_492.1264n	491.119	5.29228	neg	Malvidin 3-O-glucoside	64246	Phenylpropanoids and polyketides	Flavonoids	Flavonoid glycosides	**	C12140	44.5	53.4	M-H, 2M-H	C23H24O12	-0.747887	2.77557	0.0308399	0.0992749	-0.227913	0.853869	2109.21	2470.18	2121.39	2135.27	2070.98	2280.61	2657.15	2472.78
11.65_724.4422n	747.428	11.6485	pos	Smilanippin A	HMDB0041354	Lipids and lipid-like molecules	Steroids and steroid derivatives	Steroidal glycosides			37.9	5.87	M+NH4, M+Na	C39H64O12	3.3041	2.76796	0.00366184	0.0337035	-3.26953	0.103699	37.1498	358.247	6.72351	29.6487	75.0771	454.03	325.559	295.151
4.60_177.0543m/z	177.054	4.60085	pos	6-(hydroxymethyl)-2H-chromen-2-one	HMDB0135530	Phenylpropanoids and polyketides	Coumarins and derivatives	Unclassified			47.1	39.9	M+H	C10H8O3	-1.91124	2.74765	0.0358048	0.108412	1.0436	2.06136	693.787	336.567	880.855	494.018	706.486	297.569	326.777	385.356
9.15_553.2979m/z	553.298	9.15437	pos	L-Oleandrosyl-oleandolide	LMPK04000033	Lipids and lipid-like molecules	Polyketides	Macrolides and lactone polyketides	**	C11992	39.9	8.21	M+Na	C27H46O10	-0.838965	2.70807	0.00391279	0.0345242	1.56229	2.95322	466.723	158.039	410.015	555.486	434.669	110.385	167.372	196.359
10.21_594.2800n	577.277	10.2073	pos	PI(18:3(9Z,12Z,15Z)/0:0)	LMGP06050028	Lipids and lipid-like molecules	Glycerophospholipids	Glycerophosphoinositols			44.3	27.3	M+H-H2O, M+H, M+Na, M+NH4	C27H47O12P	-0.796535	2.70537	0.00353509	0.033061	0.949585	1.93132	642.96	332.913	679.835	626.457	622.589	401.683	353.678	243.378
3.17_341.0857m/z	341.086	3.16525	neg	Penicillamine disulfide	1730	Unclassified	Unclassified	Unclassified			38.3	0	M+FA-H	C10H20N2O4S2	3.65491	2.67165	0.0461427	0.125516	1.00448	2.00622	692.835	345.344	871.418	461.698	745.388	340.347	328.564	367.122
4.17_230.1276n	229.12	4.1687	neg	Hydroxyprolyl-Valine	HMDB0028876	Organic acids and derivatives	Carboxylic acids and derivatives	Amino acids, peptides, and analogues			41.6	15.6	M-H, 2M-H, M-H2O-H	C10H18N2O4	4.09686	2.64201	0.0419901	0.118822	6.19716	73.372	341.38	4.65273	545.009	150.115	329.017	3.96121	4.58667	5.41031
0.89_448.1659m/z	448.166	0.88795	pos	Flupenthixol sulfoxide	2775	Unclassified	Unclassified	Unclassified			38.9	0	M+H-H2O	C23H26F3N3O2S	-1.32711	2.63947	0.00537287	0.0399235	2.2531	4.76705	375.766	78.8256	277.42	463.536	386.341	71.633	80.7804	84.0635
2.31_220.0845n	221.092	2.31335	pos	N-Hydroxy-L-tryptophan	73314	Unclassified	Unclassified	Unclassified			48	49.7	M+H-H2O, M+H	C11H12N2O3	-1.44297	2.63038	0.000163467	0.0103287	1.84625	3.59564	387.009	107.633	410.463	350.417	400.149	92.1722	109.561	121.166
13.35_584.4676m/z	584.468	13.3512	pos	35-aminobacteriohopane-31,32,33,34-tetrol	LMPR04000007	Lipids and lipid-like molecules	Prenol lipids	Hopanoids			39.8	10.1	M+Na	C35H63NO4	4.77526	2.62975	0.00989021	0.0536273	-0.464619	0.724662	795.09	1097.19	676	835.339	873.932	1052.35	1101.81	1137.4
6.22_155.0466m/z	155.047	6.22157	pos	n-Butyl acetate	HMDB0031325	Organic acids and derivatives	Carboxylic acids and derivatives	Carboxylic acid derivatives		C12304	42.2	15.6	M+K	C6H12O2	-2.18971	2.62581	0.0458197	0.125084	-0.144175	0.904897	3210.82	3548.28	3204.94	3253.95	3173.58	3325.91	3713.97	3604.95
12.89_707.4372m/z	707.437	12.8901	neg	Goyaglycoside c	HMDB0038349	Lipids and lipid-like molecules	Steroids and steroid derivatives	Steroidal glycosides			38.9	0.0474	M+FA-H	C38H62O9	-0.526964	2.62292	0.00219185	0.0273089	-7.49102	0.00555877	1.59449	286.843	0.375346	1.60825	2.79988	239.226	367.916	253.386
4.48_613.1238m/z	613.124	4.47768	pos	{2-[(2-{4-[3-(2,4-dihydroxyphenyl)-3-oxoprop-1-en-1-yl]phenoxy}-4,5-dihydroxy-6-(hydroxymethyl)oxan-3-yl)oxy]-4-hydroxy-4-(hydroxymethyl)oxolan-3-yl}oxidanesulfonic acid	HMDB0134887	Phenylpropanoids and polyketides	Flavonoids	Flavonoid glycosides			45.6	34.7	M+H-H2O	C26H30O16S	2.62738	2.60322	0.0229264	0.0837673	1.60357	3.03894	465.013	153.018	418.155	393.438	583.445	279.251	93.4967	86.3065
4.19_407.1713m/z	407.171	4.19487	neg	L-Tryptophan	HMDB0000929	Organoheterocyclic compounds	Indoles and derivatives	Indolyl carboxylic acids and derivatives	**	C00078	45.5	47.1	2M-H	C11H12N2O2	-2.94151	2.60113	6.61852e-06	0.00307942	2.9935	7.96405	310.097	38.9371	324.765	302.724	302.801	29.2142	44.2527	43.3443
0.87_163.0593m/z	163.059	0.874117	pos	2,5-bis(hydroxymethyl)oxolane-2,3,4-triol	HMDB0125599	Organic oxygen compounds	Organooxygen compounds	Carbohydrates and carbohydrate conjugates			46.9	47.1	M+H-H2O	C6H12O6	-4.37835	2.59905	0.00067011	0.0166688	-0.624352	0.648711	508.383	783.681	494.01	555.638	475.5	795.168	803.056	752.819
9.00_308.1987n	291.195	9.0007	pos	ent-16-J1-PhytoP	LMFA02030071	Lipids and lipid-like molecules	Fatty Acyls	Octadecanoids			45.2	38.3	M+H-H2O, M+H, M+Na	C18H28O4	-0.350332	2.59787	0.00464827	0.0374643	0.79426	1.73419	677.371	390.598	686.829	608.009	737.275	457.097	355.755	358.943
5.13_385.1139m/z	385.114	5.12597	neg	3,4,5-trihydroxy-6-[1-(3-phenyloxiran-2-yl)ethoxy]oxane-2-carboxylic acid	HMDB0133742	Organic oxygen compounds	Organooxygen compounds	Carbohydrates and carbohydrate conjugates			45.2	38.4	M+FA-H	C16H20O8	-0.460434	2.59784	0.0148532	0.0665662	1.41076	2.65877	479.087	180.191	602.62	371.634	463.009	129.06	184.528	226.985
0.78_196.0587n	195.052	0.782783	neg	Gluconic acid	345	Organic oxygen compounds	Organooxygen compounds	Carbohydrates and carbohydrate conjugates	**	C00257	46.3	36.7	M-H2O-H, M-H	C6H12O7	2.11074	2.58566	0.000668839	0.0166688	0.965813	1.95316	559.494	286.455	609.537	510.87	558.074	285.89	283.326	290.149
5.14_386.1210n	404.155	5.14363	pos	6-[(4,7-dihydroxy-2,2-dimethyl-3,4-dihydro-2H-1-benzopyran-5-yl)oxy]-3,4,5-trihydroxyoxane-2-carboxylic acid	HMDB0125821	Organic oxygen compounds	Organooxygen compounds	Carbohydrates and carbohydrate conjugates			43	28.7	M+NH4, M+Na, M+H-H2O	C17H22O10	-0.86208	2.57701	0.022868	0.0836728	0.92482	1.89845	639.715	336.967	792.164	508.84	618.141	311.865	329.751	369.286
11.65_572.3790m/z	572.379	11.6485	pos	Notoginsenoside R10	HMDB0039051	Lipids and lipid-like molecules	Steroids and steroid derivatives	Steroidal glycosides			44.3	29.2	M+NH4	C30H50O9	-0.516945	2.56459	0.00835738	0.0492536	-2.30332	0.202596	72.3838	357.281	51.4857	84.5225	81.1433	248.14	445.021	378.683
5.35_207.0655m/z	207.065	5.34847	pos	5-(3',4',5'-Trihydroxyphenyl)-gamma-valerolactone	HMDB0041691	Benzenoids	Phenols	Benzenetriols and derivatives			49.6	51.8	M+H-H2O	C11H12O5	1.39549	2.54886	0.0173653	0.0720224	-0.384047	0.766285	944.778	1232.93	940.319	942.428	951.589	1311.28	1301.64	1085.88
9.35_553.2980m/z	553.298	9.3455	pos	Kukoamine C	HMDB0060526	Benzenoids	Phenols	Benzenediols		C17617	40.2	8.52	M+Na	C28H42N4O6	-3.1388	2.54769	0.00118106	0.0212284	1.28498	2.43679	452.632	185.749	415.937	468.291	473.669	132.561	214.7	209.987
8.43_320.1985n	319.191	8.43022	neg	Oryzalide A	HMDB0037591	Lipids and lipid-like molecules	Prenol lipids	Terpene lactones			43.2	19.6	M-H, M+FA-H	C19H28O4	-0.913359	2.52846	0.000327231	0.0129794	-2.34451	0.196894	63.3877	321.938	49.6093	68.7785	71.7752	350.254	335.572	279.989
9.89_310.2140n	309.207	9.88818	neg	9-HpOTrE	LMFA02000108	Lipids and lipid-like molecules	Fatty Acyls	Octadecanoids			46	33.7	M-H2O-H, M-H	C18H30O4	-1.41683	2.52047	0.00821993	0.0488933	0.883498	1.84484	603.688	327.23	576.062	543.553	691.449	319.984	390.751	270.955
0.82_294.0991m/z	294.099	0.818783	pos	N-(1-Deoxy-1-fructosyl)methionine	HMDB0037841	Organic acids and derivatives	Carboxylic acids and derivatives	Amino acids, peptides, and analogues			39.4	48	M+H-H2O	C11H21NO7S	-4.62297	2.49437	0.00115761	0.0210654	1.64521	3.12794	376.217	120.276	435.849	332.507	360.297	121.179	120.854	118.797
4.52_466.1341m/z	466.134	4.51902	pos	6-[(7,8-dihydroxy-4-oxo-2-phenyl-3,4-dihydro-2H-1-benzopyran-5-yl)oxy]-3,4,5-trihydroxyoxane-2-carboxylic acid	HMDB0130214	Phenylpropanoids and polyketides	Flavonoids	Flavonoid glycosides			43.5	60.7	M+NH4	C21H20O11	-0.546171	2.48343	0.00471944	0.0377796	1.68119	3.20692	378.484	118.021	384.949	305.546	444.957	104.419	89.2845	160.36
4.70_422.1724n	423.178	4.69533	pos	Lupinisol A	LMPK12050198	Lipids and lipid-like molecules	Polyketides	Flavonoids			41	24.2	M+H-H2O, M+H	C25H26O6	-1.35957	2.48192	0.00136954	0.0226838	1.13411	2.19484	466.416	212.506	528.08	421.069	450.097	208.46	213.272	215.785
11.84_812.4621m/z	812.462	11.8372	pos	PE(17:2(9Z,12Z)/22:6(4Z,7Z,10Z,13Z,16Z,19Z))	LMGP02010620	Lipids and lipid-like molecules	Glycerophospholipids	Glycerophosphoethanolamines			40	4.16	M+K	C44H72NO8P	-0.827648	2.47146	0.0111008	0.0571657	-1.85959	0.275554	102.304	371.268	51.9709	149.023	105.919	265.106	416.657	432.041
1.25_146.0209n	129.018	1.24542	pos	3-Oxoglutaric acid	HMDB0013701	Organic acids and derivatives	Keto acids and derivatives	Short-chain keto acids and derivatives	***		56.1	86.6	M+H-H2O, M+H	C5H6O5	-4.13266	2.46884	0.000615179	0.0163514	0.611242	1.52757	720.362	471.573	690.092	765.696	705.3	484.306	450.207	480.206
5.37_594.1578n	575.14	5.37478	neg	Crenuloside	LMPK12111873	Lipids and lipid-like molecules	Polyketides	Flavonoids			42.6	24.5	M-H2O-H, M-H	C27H30O15	-1.13463	2.45951	0.0296723	0.0971145	-0.453667	0.730185	761.035	1042.25	675.827	904.951	702.327	1129.98	1011.83	984.944
13.87_338.3415m/z	338.341	13.8713	pos	13E-Docosenamide	85041	Unclassified	Unclassified	Unclassified			50	53	M+H	C22H43NO	-0.819244	2.45503	0.0353051	0.107578	-0.630821	0.645809	525.685	813.995	377.932	580.382	618.741	731.724	794.355	915.907
0.85_304.1612m/z	304.161	0.84645	pos	Glutamylarginine	HMDB0028813	Organic acids and derivatives	Carboxylic acids and derivatives	Amino acids, peptides, and analogues			44.9	39.8	M+H	C11H21N5O5	-1.09571	2.45182	0.000167335	0.0103495	2.51301	5.70809	294.947	51.6717	259.945	317.303	307.592	48.7702	55.5084	50.7367
12.81_824.5536m/z	824.554	12.8109	pos	(3'-sulfo)Galbeta-Cer(d18:1/18:0(2OH))	LMSP06020004	Lipids and lipid-like molecules	Sphingolipids	Acidic glycosphingolipids			39.2	15.8	M+H	C42H81NO12S	-1.97866	2.43949	0.0309672	0.0994574	0.845962	1.79746	632.342	351.797	654.387	502.496	740.141	452.401	310.99	291.999
10.13_448.0115n	428.994	10.1261	neg	3,6-dihydroxy-2-[3-methoxy-4-(sulfooxy)phenyl]-5-sulfino-3,4-dihydro-2H-1-benzopyran-7-olate	HMDB0127804	Phenylpropanoids and polyketides	Flavonoids	O-methylated flavonoids			36.5	0	M-H2O-H, M-H	C16H16O11S2	-4.16186	2.42045	0.0466649	0.126265	-0.269927	0.829361	1393.82	1680.59	1259.89	1491.16	1430.4	1538.55	1783.07	1720.16
13.90_585.4261m/z	585.426	13.8979	pos	Diepomuricanin A	95370	Lipids and lipid-like molecules	Fatty Acyls	Fatty alcohols			37.8	0	M+K	C35H62O4	-3.49152	2.41562	0.014235	0.0651762	-1.44218	0.368011	151.25	410.993	79.9022	110.406	263.442	359.865	426.254	446.861
5.91_801.2254m/z	801.225	5.90575	pos	Isoscoparin 2''-(6-(E)-ferulylglucoside)	LMPK12110753	Phenylpropanoids and polyketides	Flavonoids	Flavonoid glycosides			40.2	10.5	M+H	C38H40O19	2.15977	2.39847	0.00980235	0.0534512	0.403071	1.32232	1032.47	780.805	1017.43	976.338	1103.66	859.443	742.48	740.491
6.88_515.1547m/z	515.155	6.87685	pos	Sesaminol glucoside	HMDB0041209	Lignans, neolignans and related compounds	Lignan glycosides	Unclassified			42	13.1	M+H-H2O	C26H28O12	-0.257274	2.39611	0.0184402	0.0745084	1.15385	2.22507	468.296	210.464	569.572	353.569	481.747	164.709	221.255	245.427
8.72_210.1614n	228.196	8.71538	pos	8-tridecynoic acid	LMFA01030601	Lipids and lipid-like molecules	Fatty Acyls	Fatty Acids and Conjugates			49.5	55.2	M+H, M+NH4, M+H-H2O	C13H22O2	-2.79279	2.38366	0.0136051	0.0637646	-0.111305	0.92575	3133.1	3384.39	3031.07	3185.05	3183.18	3329.12	3436.46	3387.59
10.33_350.2445n	351.253	10.3306	pos	MG(0:0/18:4(6Z,9Z,12Z,15Z)/0:0)	62325	Lipids and lipid-like molecules	Fatty Acyls	Lineolic acids and derivatives			50.3	62.9	M+H-H2O, M+H	C21H34O4	-3.47079	2.38018	0.000489336	0.0149785	0.44751	1.36368	868.097	636.582	846.971	906.901	850.418	648.796	646.377	614.572
5.18_531.2423m/z	531.242	5.1848	pos	trans-Zeatin-O-glucoside riboside	HMDB0032880	Nucleosides, nucleotides, and analogues	Purine nucleosides	Unclassified			37.9	1.75	M+NH4	C21H31N5O10	2.66852	2.37816	0.00475856	0.0379795	1.48654	2.80216	370.914	132.367	439.896	323.492	349.354	105.128	114.221	177.753
10.03_594.2802n	595.287	10.029	pos	PI(18:3(6Z,9Z,12Z)/0:0)	81181	Lipids and lipid-like molecules	Glycerophospholipids	Glycerophosphoinositols			45.7	35.4	M+H, M+Na, M+NH4, M+K, M+H-H2O	C27H47O12P	-0.579036	2.37618	0.0382501	0.11242	0.58477	1.4998	817.799	545.272	742.205	733.041	978.151	601.789	565.432	468.595
11.25_881.4538m/z	881.454	11.2504	neg	Lucyoside M	HMDB0034546	Lipids and lipid-like molecules	Prenol lipids	Terpene glycosides			45.5	29.4	M+FA-H	C44H68O15	-0.261826	2.37387	0.00975641	0.0533903	-3.17316	0.110863	30.2984	273.297	18.6918	38.6858	33.5176	280.137	359.855	179.899
0.78_399.1433m/z	399.143	0.77795	pos	3,4,5-trihydroxy-6-[3-methoxy-4-(3-phenylprop-2-en-1-yl)phenoxy]oxane-2-carboxylic acid	HMDB0130339	Unclassified	Unclassified	Unclassified			44.2	31.3	M+H-H2O	C22H24O8	-1.29118	2.37255	0.0175211	0.0724339	1.45552	2.74255	397.05	144.774	523.806	347.572	319.772	126.425	147.02	160.877
2.15_264.0536m/z	264.054	2.14868	pos	N-acetyl-S-(3-oxo-3-carboxy-n-propyl)cysteine	HMDB0002194	Organic acids and derivatives	Carboxylic acids and derivatives	Amino acids, peptides, and analogues			44.7	44.8	M+H	C9H13NO6S	-0.0988423	2.37187	0.00137397	0.0227204	4.35209	20.4225	243.932	11.9443	291.639	190.719	249.439	9.78251	13.2299	12.8205
9.38_310.2137n	309.207	9.37992	neg	9H-12(13)-EpODE	LMFA02000020	Lipids and lipid-like molecules	Fatty Acyls	Octadecanoids			42.8	19.2	M-H2O-H, M-H	C18H30O4	-2.39594	2.36576	0.00541149	0.0400796	1.09775	2.14021	448.88	209.737	400.767	413.718	532.155	205.987	233.227	189.997
5.29_653.1726m/z	653.173	5.29228	neg	Scutellarein 4'-methyl ether 7-rutinoside	LMPK12111155	Lipids and lipid-like molecules	Polyketides	Flavonoids			41.8	14.5	M+FA-H	C28H32O15	0.447861	2.3524	0.0283375	0.0943292	-0.423251	0.745742	745.571	999.77	727.862	768.954	739.897	1117.22	1021	861.097
4.45_259.1102m/z	259.11	4.45002	pos	Tetradecan-7,9-diynoic acid	LMFA01031094	Lipids and lipid-like molecules	Fatty Acyls	Fatty Acids and Conjugates			38	18.6	M+K	C14H20O2	3.39011	2.3489	0.000165337	0.0103412	-1.27905	0.412067	156.092	378.802	172.586	137.799	157.89	369.815	404.019	362.571
1.29_111.0071m/z	111.007	1.28592	pos	5-Hydroxy-2-furoic acid	HMDB0059784	Organoheterocyclic compounds	Furans	Furoic acid and derivatives			45.3	34.1	M+H-H2O	C5H4O4	-4.39354	2.34681	0.00130397	0.0221167	0.641223	1.55965	630.862	404.489	601.408	669.361	621.816	411.55	367.345	434.572
3.55_154.0270n	155.034	3.54958	pos	Gentisic acid	HMDB0000152	Benzenoids	Benzene and substituted derivatives	Benzoic acids and derivatives	***	C00628	50.7	58.3	M+H-H2O, M+H	C7H6O4	2.80295	2.33311	0.0385695	0.11288	0.870745	1.82861	575.278	314.599	662.86	403.643	659.331	315.259	319.38	309.158
3.88_236.0528n	219.05	3.8849	pos	6-(acetyloxy)-3,4,5-trihydroxyoxane-2-carboxylic acid	HMDB0124934	Organic oxygen compounds	Organooxygen compounds	Carbohydrates and carbohydrate conjugates			47.5	42.5	M+H-H2O, M+Na, M+NH4	C8H12O8	-1.72105	2.31675	0.00558629	0.0407419	2.24491	4.74006	290.603	61.3078	355.116	267.914	248.777	114.647	37.094	32.1827
0.89_343.1239m/z	343.124	0.88795	pos	Melibiose	HMDB0000048	Organic oxygen compounds	Organooxygen compounds	Carbohydrates and carbohydrate conjugates	***	C05400	47.5	60.8	M+H	C12H22O11	1.07016	2.30929	0.000835221	0.0183852	-0.306176	0.808782	924.949	1143.63	921.178	967.95	885.72	1148.53	1134.65	1147.71
9.35_530.3080n	513.305	9.3455	pos	Kukoamine B	HMDB0060525	Benzenoids	Phenols	Benzenediols		C17616	44.3	31.6	M+H-H2O, M+NH4, M+K	C28H42N4O6	-4.63305	2.29769	0.000942695	0.0194934	1.48428	2.79777	336.652	120.329	330.992	374.005	304.959	91.8677	130.984	138.135
1.23_230.0908n	231.097	1.23208	pos	Aspartyl-L-proline	HMDB0002335	Organic acids and derivatives	Carboxylic acids and derivatives	Amino acids, peptides, and analogues			42.9	33.3	M+H-H2O, M+H	C9H14N2O5	2.12737	2.28942	0.00208319	0.0267379	2.78878	6.91045	254.573	36.8388	309.681	203.645	250.393	37.4385	37.1891	35.8887
12.89_673.4262m/z	673.426	12.8899	pos	PA(14:1(9Z)/22:6(4Z,7Z,10Z,13Z,16Z,19Z))	LMGP10010136	Lipids and lipid-like molecules	Glycerophospholipids	Glycerophosphates			39	12.9	M+H-H2O	C39H63O8P	4.9955	2.28655	0.00180959	0.0253219	-4.27831	0.0515349	11.8274	229.504	1.81297e-06	1.81297e-06	35.4823	177.806	241.371	269.334
13.99_593.2752m/z	593.275	13.9899	pos	2-O-(beta-D-galactopyranosyl-(1->6)-beta-D-galactopyranosyl) 2S,3R-dihydroxytridecanoic acid	LMFA13010049	Lipids and lipid-like molecules	Fatty Acyls	Fatty acyl glycosides			43.1	33.5	M+Na	C25H46O14	-4.91169	2.27488	0.00578995	0.0413436	1.05601	2.07917	423.351	203.616	421.599	375.145	473.309	151.904	205.021	253.922
0.89_307.0941m/z	307.094	0.88795	pos	Comptonin	LMPK12140188	Lipids and lipid-like molecules	Polyketides	Flavonoids			39	19.6	M+Na	C17H16O4	0.0539619	2.27365	0.00403682	0.035148	0.546703	1.46074	688.13	471.082	731.825	698.608	633.956	437.263	462	513.982
7.37_656.4489n	695.402	7.36915	pos	3-O-(2-O-(2E-decenoyl)-alpha-L-rhamnopyranosyl)-3-hydroxydecanoic acid	LMFA13030004	Lipids and lipid-like molecules	Fatty Acyls	Fatty acyl glycosides			38.9	2.56	M+H, M+NH4, M+K, M+H-H2O	C36H64O10	-1.55161	2.27279	0.0255508	0.0886718	1.10726	2.15437	448.514	208.188	326.566	511.632	507.344	266.082	205.821	152.661
0.76_284.1117n	285.119	0.764783	pos	gamma-Glutamylhistidine	HMDB0029151	Organic acids and derivatives	Carboxylic acids and derivatives	Amino acids, peptides, and analogues			41	25.5	M+H-H2O, M+H, M+Na	C11H16N4O5	-1.16934	2.27248	0.000197889	0.0109897	3.12597	8.72995	236.194	27.0556	263.752	211.106	233.722	24.2165	36.5204	20.4297
4.67_406.1664m/z	406.166	4.66885	pos	Calomelanol D-1	LMPK12120495	Lipids and lipid-like molecules	Polyketides	Flavonoids			40	10.3	M+NH4	C24H20O5	3.74852	2.27153	0.0153141	0.0675815	-0.780191	0.58229	322.009	553.005	247.693	398.448	319.888	481.479	575.5	602.037
4.48_294.1212n	293.115	4.47518	neg	L-gamma-Glutamyl-beta-phenyl-beta-L-alanine	HMDB0038514	Organic acids and derivatives	Carboxylic acids and derivatives	Amino acids, peptides, and analogues			46.5	35.1	M-H2O-H, M-H	C14H18N2O5	-1.33492	2.26922	0.00564716	0.0409814	2.44384	5.4409	268.999	49.4401	329.785	193.117	284.093	41.4019	60.4385	46.48
13.87_383.3393n	384.347	13.8713	pos	N-stearoyl valine	75504	Lipids and lipid-like molecules	Fatty Acyls	Fatty amides			48.3	52.7	M+H, M+Na	C23H45NO3	-1.59887	2.25463	0.00709555	0.045182	-1.19915	0.435531	168.845	387.676	101.235	170.663	234.637	349.028	405.711	408.29
1.98_221.0915m/z	221.091	1.9837	pos	Tyrosyl-Glycine	HMDB0029105	Organic acids and derivatives	Carboxylic acids and derivatives	Amino acids, peptides, and analogues			46	43.1	M+H-H2O	C11H14N2O4	-2.55816	2.24597	8.3225e-06	0.0032765	1.84464	3.59164	280.279	78.0366	275.742	275.372	289.724	67.8374	83.4925	82.7799
0.87_289.0913m/z	289.091	0.874117	pos	Glucosylisomaltol	HMDB0038341	Organic oxygen compounds	Organooxygen compounds	Carbohydrates and carbohydrate conjugates			49	59.2	M+H	C12H16O8	-1.82134	2.22245	0.00100166	0.0200721	-0.511856	0.70132	474.006	675.877	469.868	496.278	455.872	683.848	706.268	637.514
11.24_644.4666n	627.463	11.243	pos	2-(9R-(tricosanoyloxy)-3-methyl-2Z-decenoyloxy)-ethanesulfonic acid	LMFA07020004	Lipids and lipid-like molecules	Fatty Acyls	Fatty esters			37.9	11.1	M+H-H2O, M+H	C36H68O7S	-3.04221	2.22168	0.0235361	0.0848968	1.72764	3.31186	323.573	97.7013	349.679	208.57	412.472	58.7975	112.642	121.665
8.88_323.2093n	324.217	8.87855	pos	N-Jasmonoylisoleucine	86237	Organic acids and derivatives	Carboxylic acids and derivatives	Amino acids, peptides, and analogues			46.5	39.5	M+H, M+Na	C18H29NO4	-1.00876	2.21286	0.0200376	0.0778977	1.95149	3.86773	300.087	77.5872	182.32	350.039	367.901	65.8968	86.0133	80.8514
11.24_765.4445m/z	765.444	11.243	pos	PA(18:3(6Z,9Z,12Z)/22:6(4Z,7Z,10Z,13Z,16Z,19Z))	81560	Lipids and lipid-like molecules	Glycerophospholipids	Glycerophosphates			36.9	0	M+Na	C43H67O8P	-2.8624	2.19035	2.92594e-05	0.005487	-1.72746	0.301983	83.4076	276.2	72.7626	85.3936	92.0665	263.195	287.713	277.69
10.34_318.2190n	319.226	10.3443	pos	18R-HEPE	HMDB0012611	Lipids and lipid-like molecules	Fatty Acyls	Eicosanoids			44.9	37.8	M+H-H2O, M+H	C20H30O3	-1.67762	2.18139	0.044268	0.122798	-0.61614	0.652414	440.332	674.928	549.138	343.029	428.829	629.273	611.76	783.75
11.92_529.3875m/z	529.387	11.9173	pos	(20S)-24-Hydroxy-19-norgeminivitamin D3	LMST03020632	Lipids and lipid-like molecules	Sterol Lipids	Secosteroids			40.6	16.9	M+Na	C31H54O5	2.20654	2.17911	0.00737562	0.0461323	-0.769725	0.586529	290.841	495.868	261.696	254.898	355.929	446.838	517.434	523.331
12.52_606.2474n	607.255	12.5229	pos	Phaeophorbide b	87445	Organoheterocyclic compounds	Tetrapyrroles and derivatives	Chlorins			43.3	21.7	M+H, M+Na	C35H34N4O6	-0.69482	2.17839	0.00856109	0.0498755	0.90216	1.86886	440.754	235.841	399.382	408.375	514.505	198.217	238.082	271.224
9.35_351.2521m/z	351.252	9.3455	pos	alpha-Cortol	LMST02030228	Lipids and lipid-like molecules	Steroids and steroid derivatives	Hydroxysteroids		C05482	47.5	48.5	M+H-H2O	C21H36O5	-2.37544	2.16962	0.000203454	0.0110188	1.38366	2.60929	308.836	118.36	306.902	331.184	288.423	102.766	128.159	124.156
7.37_374.2897m/z	374.29	7.36915	pos	13,14-Dihydro PGE1	HMDB0002689	Lipids and lipid-like molecules	Fatty Acyls	Eicosanoids			38.8	1.1	M+NH4	C20H36O5	-1.10934	2.16459	0.00505457	0.038872	0.423707	1.34137	787.114	586.799	728.309	804.338	828.696	613.825	597.273	549.299
13.23_633.4252m/z	633.425	13.2336	pos	Ketospirilloxanthin	41408	Lipids and lipid-like molecules	Prenol lipids	Isoprenoids			37	0	M+Na	C42H58O3	-4.36398	2.15694	0.0140217	0.064666	-1.94374	0.259942	72.7047	279.696	21.2489	29.0372	167.828	264.187	267.276	307.625
5.13_184.0733n	207.065	5.12998	pos	2-(hydroxymethyl)-5-methoxy-4-methylbenzene-1,3-diol	HMDB0126618	Benzenoids	Phenols	Methoxyphenols			44.3	27.8	M+H-H2O, M+Na	C9H12O4	-1.58815	2.14827	0.00805526	0.0483839	-1.04009	0.486296	187.076	384.696	184.59	183.667	192.971	448.719	394.91	310.458
9.15_530.3082n	513.305	9.15437	pos	(S)-Nerolidol 3-O-[a-L-rhamnopyranosyl-(1->2)-b-D-glucopyranoside]	HMDB0040844	Lipids and lipid-like molecules	Fatty Acyls	Fatty acyl glycosides			44.9	33.2	M+H-H2O, M+NH4, M+K	C27H46O10	-1.71497	2.14755	0.00105884	0.0204883	1.72035	3.29517	271.721	82.4605	261.43	308.048	245.685	58.8043	89.5998	98.9775
3.86_384.1147m/z	384.115	3.8574	pos	Succinoadenosine	5867	Nucleosides, nucleotides, and analogues	Purine nucleosides	Unclassified			38.6	36	M+H	C14H17N5O8	-0.748221	2.13775	0.00338775	0.0325375	1.46549	2.76156	300.836	108.937	339.985	247.174	315.348	84.096	130.026	112.689
2.33_346.1132m/z	346.113	2.32685	pos	3,4,5-trihydroxy-6-{[2-(4-hydroxyphenyl)acetyl]oxy}oxane-2-carboxylic acid	HMDB0132499	Organic oxygen compounds	Organooxygen compounds	Carbohydrates and carbohydrate conjugates			40.6	8.54	M+NH4	C14H16O9	-0.25016	2.13179	0.023512	0.084832	0.717427	1.64425	528.018	321.131	590.672	469.571	523.811	230.451	350.186	382.755
9.69_310.2140n	309.206	9.68817	neg	9,10-epoxy-13-oxo-11-octadecenoic acid	LMFA02000279	Lipids and lipid-like molecules	Fatty Acyls	Octadecanoids			42.9	19.8	M-H2O-H, M-H	C18H30O4	-1.35763	2.12092	0.000166234	0.0103412	0.883128	1.84437	398.63	216.133	405.717	400.823	389.349	233.579	222.787	192.034
8.89_304.2046n	305.211	8.8922	pos	7alpha-Hydroxytestosterone	LMST02020068	Lipids and lipid-like molecules	Steroids and steroid derivatives	Androstane steroids		C05291	47.7	56.5	M+H-H2O, M+H	C19H28O3	2.45642	2.11596	0.00893247	0.0510581	-0.461114	0.726425	518.118	713.244	594.105	472.854	487.396	684.594	720.421	734.718
11.49_898.4897n	937.477	11.4865	pos	Pitheduloside D	HMDB0031358	Lipids and lipid-like molecules	Prenol lipids	Terpene glycosides			44.6	38.8	M+NH4, M+K	C46H74O17	-3.17758	2.11227	0.0155008	0.0680096	-2.15755	0.224136	56.833	253.564	61.0846	53.9815	55.433	317.693	284.644	158.356
3.03_147.0459m/z	147.046	3.03128	neg	3-(3-Hydroxyphenyl)propanoic acid	HMDB0000375	Phenylpropanoids and polyketides	Phenylpropanoic acids	Unclassified	**	C11457	40.4	9.27	M-H2O-H	C9H10O3	4.25918	2.10725	0.00255001	0.0290312	1.91027	3.7588	252.408	67.1512	296.744	203.605	256.874	57.4879	76.9432	67.0224
4.38_374.1216n	419.118	4.38168	neg	Secologanate	64048	Unclassified	Unclassified	Unclassified			38.2	0	M-H, M+FA-H	C16H22O10	0.831371	2.10715	0.011893	0.0591385	-0.484337	0.714826	485.142	678.685	477.171	515.119	463.135	750.199	679.041	606.816
0.86_427.0951m/z	427.095	0.860283	pos	Cysteineglutathione disulfide	HMDB0000656	Organic acids and derivatives	Carboxylic acids and derivatives	Amino acids, peptides, and analogues			47.5	44.3	M+H	C13H22N4O8S2	-0.123022	2.09535	0.0053575	0.0399122	1.48462	2.79843	290.127	103.675	326.48	226.105	317.797	82.772	108	120.252
10.49_418.0021n	416.995	10.4891	neg	3-hydroxy-2-[4-hydroxy-3-(sulfooxy)phenyl]-5-sulfino-3,4-dihydro-2H-1-benzopyran-7-olate	HMDB0127807	Phenylpropanoids and polyketides	Flavonoids	Flavans			37.3	0	M-H, M-H2O-H	C15H14O10S2	-1.8008	2.08818	0.0458643	0.125124	-0.276923	0.825349	1005.63	1218.43	885.312	1082.24	1049.33	1136.14	1279.22	1239.92
2.36_479.0909m/z	479.091	2.35983	neg	Bis-γ-glutamylcystine	63634	Unclassified	Unclassified	Unclassified			39	0	M-H2O-H	C16H26N4O10S2	-0.65152	2.08601	0.000199992	0.0109897	2.78432	6.88911	205.813	29.8751	229.798	201.946	185.694	33.3524	21.8068	34.4661
13.91_762.4969m/z	762.497	13.911	pos	Adonixanthin 3'-beta-D-glucoside/ Adonixanthin 3'-glucoside	LMPR01070101	Lipids and lipid-like molecules	Prenol lipids	Isoprenoids			37.9	9.91	M+NH4	C46H64O8	3.92306	2.0758	0.00528452	0.0398209	-3.56606	0.0844322	16.7755	198.686	40.6646	1.81297e-06	9.66174	225.124	233.333	137.599
3.03_714.2340m/z	714.234	3.0343	pos	2-amino-4-({1-[(carboxymethyl)-C-hydroxycarbonimidoyl]-2-{[5,9-dihydroxy-8,8-dimethyl-6-(2-methylpropanoyl)-2-oxo-4-phenyl-2H,8H,9H,10H-pyrano[2,3-h]chromen-10-yl]sulfanyl}ethyl}-C-hydroxycarbonimidoyl)butanoic acid	HMDB0126106	Organic acids and derivatives	Carboxylic acids and derivatives	Amino acids, peptides, and analogues			46.4	44.3	M+H	C34H39N3O12S	1.815	2.07449	0.00238299	0.0283665	2.63085	6.1939	213.722	34.5053	264.671	178.16	198.335	31.5474	36.9975	34.971
4.46_391.1887m/z	391.189	4.46387	pos	Prostaglandin I2	HMDB0001335	Lipids and lipid-like molecules	Fatty Acyls	Eicosanoids	**	C01312	40.3	17.8	M+K	C20H32O5	1.53831	2.07045	0.00127359	0.021803	1.70485	3.25995	254.315	78.0119	287.745	215.435	259.765	70.6597	74.096	89.28
0.74_146.0690n	145.062	0.742283	neg	Ureidoisobutyric acid	HMDB0002031	Organic acids and derivatives	Organic carbonic acids and derivatives	Ureas		C05100	45.9	37.7	M-H2O-H, M-H	C5H10N2O3	-1.07827	2.06946	0.00648603	0.0435636	2.65374	6.29297	217.895	34.6251	287.848	186.781	179.055	28.139	38.3165	37.4198
5.48_209.1533m/z	209.153	5.48445	pos	Riesling acetal	HMDB0037562	Organoheterocyclic compounds	Tetrahydrofurans	Unclassified			53.9	75.9	M+H-H2O	C13H22O3	-1.4965	2.06371	0.0370009	0.110284	-0.647513	0.63838	364.192	570.494	347.373	359.489	385.713	472.21	543.168	696.104
11.07_295.2283m/z	295.228	11.0749	neg	9(S)-HODE	45662	Lipids and lipid-like molecules	Fatty Acyls	Lineolic acids and derivatives	**	C14767	51.2	58.7	M-H	C18H32O3	1.56151	2.05993	0.0240705	0.0859085	0.908167	1.87666	420.311	223.968	356.247	398.913	505.772	288.543	205.18	178.179
2.05_385.1278m/z	385.128	2.0522	pos	S-Adenosylhomocysteine	HMDB0000939	Nucleosides, nucleotides, and analogues	5'-deoxyribonucleosides	5'-deoxy-5'-thionucleosides	**	C00021	43.2	56.5	M+H	C14H20N6O5S	-2.72829	2.05949	0.0197882	0.0774208	1.79426	3.46838	269.459	77.6901	368.539	199.862	239.976	80.8852	70.2379	81.9472
7.21_576.1844n	577.192	7.2055	pos	Formononetin 7-O-rutinoside	LMPK12050018	Lipids and lipid-like molecules	Polyketides	Flavonoids			39.5	2.48	M+H, M+Na	C28H32O13	0.212824	2.05847	0.0114281	0.05779	3.35374	10.2229	206.315	20.1815	205.581	134.044	279.319	25.2699	18.9706	16.3041
3.03_712.2211m/z	712.221	3.03128	neg	2-amino-4-({1-[(carboxymethyl)-C-hydroxycarbonimidoyl]-2-{[5,10-dihydroxy-8,8-dimethyl-6-(2-methylpropanoyl)-2-oxo-4-phenyl-2H,8H,9H,10H-pyrano[2,3-h]chromen-9-yl]sulfanyl}ethyl}-C-hydroxycarbonimidoyl)butanoic acid	HMDB0126107	Organic acids and derivatives	Carboxylic acids and derivatives	Amino acids, peptides, and analogues			39.9	7.26	M-H	C34H39N3O12S	4.14012	2.05034	0.00614941	0.0425325	4.27429	19.3504	189.397	9.78776	255.126	142.171	170.894	5.04464	13.4163	10.9023
2.79_245.1146m/z	245.115	2.7923	neg	Glutamylvaline	HMDB0028832	Organic acids and derivatives	Carboxylic acids and derivatives	Amino acids, peptides, and analogues			47.2	39.9	M-H	C10H18N2O5	1.43632	2.0461	0.00214929	0.0271942	2.26385	4.80273	220.072	45.8223	248.551	171.396	240.27	50.8654	48.4253	38.1763
9.15_351.2524m/z	351.252	9.15437	pos	15-methyl-15S-PGE1	LMFA03010056	Lipids and lipid-like molecules	Fatty Acyls	Eicosanoids			44.8	37.1	M+H-H2O	C21H36O5	-1.52769	2.03598	0.000851284	0.0184966	1.6205	3.07482	251.273	81.7196	243.948	282.376	227.494	65.1137	81.6812	98.3638
0.87_268.0945m/z	268.095	0.874117	pos	N-(3-hydroxy-heptanoyl)-homoserine lactone	LMFA08030034	Lipids and lipid-like molecules	Fatty Acyls	Fatty amides			37.8	8.6	M+K	C11H19NO4	-0.273271	2.03507	0.000388686	0.0136397	2.19133	4.56727	215.51	47.1856	242.996	190.109	213.424	46.5975	47.0839	47.8756
10.33_475.2702n	474.263	10.3331	neg	PE(18:3(6Z,9Z,12Z)/0:0)	LMGP02050017	Lipids and lipid-like molecules	Glycerophospholipids	Glycerophosphoethanolamines			41.8	11.8	M-H, 2M-H	C23H42NO7P	0.718251	2.02476	0.0399109	0.11542	-0.49415	0.70998	486.438	685.144	387.187	495.61	576.518	659.415	637.732	758.285
8.19_238.1194n	261.11	8.18558	pos	2,2,4,4,-Tetramethyl-6-(1-oxopropyl)-1,3,5-cyclohexanetrione	HMDB0033191	Lipids and lipid-like molecules	Prenol lipids	Monoterpenoids			38.3	1.58	M+H, M+NH4, M+Na	C13H18O4	-4.83011	2.02452	0.00116764	0.0211352	-0.52792	0.693554	380.544	548.687	347.381	409.327	384.923	560.304	555.752	530.004
5.06_496.2172m/z	496.217	5.06182	pos	Dichotosinin	LMPK12020273	Lipids and lipid-like molecules	Polyketides	Flavonoids			36.7	9.08	M+NH4	C24H30O10	-1.08921	2.02068	0.00322276	0.0321053	0.911315	1.88076	365.715	194.451	405.378	313.965	377.803	198.002	191.753	193.598
10.94_899.4675m/z	899.468	10.9402	neg	Hovenidulcioside B1	HMDB0041548	Lipids and lipid-like molecules	Prenol lipids	Terpene glycosides			42	19	M+FA-H	C44H70O16	3.42058	2.02056	0.0224402	0.0828107	-4.41845	0.0467644	9.0306	193.109	0.914352	14.2486	11.9289	215.119	267.9	96.3066
0.75_314.1159n	315.123	0.751633	pos	Syzygiol	LMPK12120417	Lipids and lipid-like molecules	Polyketides	Flavonoids			45.7	34.9	M+H, M+Na	C18H18O5	1.62191	2.01985	0.00194345	0.0260348	5.3527	40.8622	173.571	4.24771	215.917	135.284	169.511	5.49785	6.33048	0.914801
8.44_320.1991n	303.196	8.4439	pos	testolic acid	LMST02020081	Lipids and lipid-like molecules	Sterol Lipids	Steroids		C01618	44.7	36.6	M+H-H2O, M+H, M+Na, M+NH4	C19H28O4	1.0967	2.01922	0.000115459	0.00937079	-1.04384	0.485036	154.927	319.413	153.255	169.024	142.502	334.829	309.439	313.972
1.26_186.0159n	169.013	1.25892	pos	2-Hydroxy-2-hydropyrone-4,6-dicarboxylate	66315	Unclassified	Unclassified	Unclassified			52.8	70.3	M+H-H2O, M+H	C7H6O6	-2.98742	2.01868	0.000231618	0.0114533	-0.304432	0.809761	704.249	869.7	709.62	699.333	703.794	844.076	881.118	883.906
5.69_950.7387m/z	950.739	5.6876	pos	PI-Cer(d20:0/26:0)	LMSP03030029	Lipids and lipid-like molecules	Sphingolipids	Phosphosphingolipids			47	42.3	M+H	C52H104NO11P	-3.44413	2.01351	0.0159339	0.06892	-0.171502	0.887918	1426.2	1606.22	1461.12	1456	1361.47	1658.89	1608.24	1551.55
10.21_475.2702n	474.263	10.2051	neg	LysoPE(18:3(6Z,9Z,12Z)/0:0)	HMDB0011508	Lipids and lipid-like molecules	Glycerophospholipids	Glycerophosphoethanolamines			43.3	19.7	M-H, 2M-H	C23H42NO7P	0.746802	1.9992	0.0268477	0.0914825	-0.757431	0.591549	265.998	449.663	217.72	287.973	292.3	543.694	419.437	385.857
5.57_353.0869m/z	353.087	5.56645	pos	3,4,5-trihydroxy-6-[(6-methyl-2-oxo-2H-chromen-3-yl)oxy]oxane-2-carboxylic acid	HMDB0135539	Phenylpropanoids and polyketides	Coumarins and derivatives	Coumarin glycosides			48	45.2	M+H	C16H16O9	0.427968	1.99916	0.02308	0.0841056	-0.603842	0.657999	351.367	533.993	280.182	431.988	341.932	583.765	498.986	519.228
10.73_596.2979n	579.295	10.7267	pos	PI(18:2(9Z,12Z)/0:0)	LMGP06050010	Lipids and lipid-like molecules	Glycerophospholipids	Glycerophosphoinositols			42.7	22.9	M+H-H2O, M+H, M+Na	C27H49O12P	2.87567	1.99678	0.0400862	0.115665	0.74221	1.67274	482.989	288.742	452.515	476.071	520.379	403.03	271.9	191.295
4.20_298.0957m/z	298.096	4.20322	pos	5'-Methylthioadenosine	HMDB0001173	Nucleosides, nucleotides, and analogues	5'-deoxyribonucleosides	5'-deoxy-5'-thionucleosides	***	C00170	51.2	70.5	M+H	C11H15N5O3S	-3.749	1.99507	0.0218269	0.0817412	0.787968	1.72664	431.567	249.946	507.994	445.963	340.745	269.588	241.508	238.742
0.85_439.1421m/z	439.142	0.84645	pos	JWH 200 4-hydroxyindole metabolite	96658	Unclassified	Unclassified	Unclassified			38.5	0	M+K	C25H24N2O3	0.520873	1.98932	0.00631885	0.0430967	-0.852128	0.553967	209.879	378.866	178.463	226.794	224.38	335.408	431.515	369.675
2.51_553.2387m/z	553.239	2.51033	pos	6-[5-(2-{[2-(3,4-dimethoxyphenyl)ethyl]-C-hydroxycarbonimidoyl}ethyl)-2-methoxyphenoxy]-3,4,5-trihydroxyoxane-2-carboxylic acid	HMDB0135509	Organic oxygen compounds	Organooxygen compounds	Carbohydrates and carbohydrate conjugates			37.8	0	M+NH4	C26H33NO11	-0.946162	1.98393	0.00312153	0.0315264	1.42171	2.67903	262.537	97.9971	299.97	266.835	220.805	75.3244	103.182	115.485
1.31_405.0277m/z	405.028	1.3069	neg	Quercetin 7,3',4'-trimethyl ether 3-sulfate	LMPK12112657	Lipids and lipid-like molecules	Polyketides	Flavonoids			38.6	7.32	M-H2O-H	C18H16O10S	-2.16731	1.9803	0.000338884	0.0131104	0.814665	1.75889	368.922	209.747	395.165	358.544	353.056	216.935	201.347	210.959
5.42_194.0575n	177.054	5.41662	pos	(2E)-3-(2-hydroxy-4-methoxyphenyl)prop-2-enoic acid	HMDB0131172	Phenylpropanoids and polyketides	Cinnamic acids and derivatives	Hydroxycinnamic acids and derivatives			48.1	44.3	M+H-H2O, M+H	C10H10O4	-1.85374	1.97357	0.0202848	0.078467	0.976688	1.96794	359.696	182.778	441.741	279.501	357.847	185.148	194.22	168.965
8.00_577.1910m/z	577.191	7.9956	pos	Fumotonaringin	LMPK12140261	Lipids and lipid-like molecules	Polyketides	Flavonoids			38.1	0.394	M+H-H2O	C28H34O14	-1.00561	1.97257	0.000495564	0.0149785	5.90376	59.8701	161.212	2.69271	166.827	132.376	184.435	3.51646	0.0972889	4.46436
4.92_367.1026m/z	367.103	4.92048	neg	6-{[5-(3,4-dihydroxyphenyl)pentanoyl]oxy}-3,4,5-trihydroxyoxane-2-carboxylic acid	HMDB0127759	Organic oxygen compounds	Organooxygen compounds	Carbohydrates and carbohydrate conjugates			41	13.7	M-H2O-H	C17H22O10	-2.13757	1.96703	0.0283174	0.094293	1.812	3.51128	251.387	71.594	356.621	181.931	215.608	73.0993	69.6247	72.058
4.82_416.1901m/z	416.19	4.818	pos	3,4,5-trihydroxy-6-{[1-(4-methoxyphenyl)-4-methyl-3-oxopentyl]oxy}oxane-2-carboxylic acid	HMDB0132960	Lipids and lipid-like molecules	Fatty Acyls	Fatty acyl glycosides			37.7	9.47	M+NH4	C19H26O9	-3.57145	1.95758	1.28087e-05	0.00389033	4.61058	24.43	160.163	6.55599	170.375	155.677	154.438	2.92913	4.43593	12.3029
2.12_314.0995m/z	314.099	2.1212	pos	N-Methoxyspirobrassinol methyl ether	HMDB0041059	Organoheterocyclic compounds	Indoles and derivatives	Unclassified			36.6	0.473	M+NH4	C13H16N2O2S2	1.06281	1.94683	0.0100593	0.0541075	1.51584	2.85964	253.519	88.654	319.707	200.533	240.316	74.4956	90.4256	101.041
11.42_590.3802m/z	590.38	11.419	pos	PON-PE	LMGP20020028	Lipids and lipid-like molecules	Glycerophospholipids	Oxidized glycerophospholipids			47.3	57.6	M+H-H2O	C30H58NO9P	-2.38774	1.93943	0.00269434	0.0296871	-1.46013	0.363461	89.3631	245.867	77.0094	75.6492	115.431	283.615	236.791	217.195
11.20_516.3262n	561.327	11.203	neg	IC202C	LMFA08020184	Lipids and lipid-like molecules	Fatty Acyls	Fatty amides			39.7	5.28	M-H, M+FA-H	C23H44N6O7	-1.93189	1.93534	0.00260319	0.0292469	2.2671	4.81353	197.939	41.1212	180.717	173.431	239.668	30.5765	62.1426	30.6446
5.25_497.2508n	498.258	5.25363	pos	N1,N10-Diferuloylspermidine	HMDB0033471	Phenylpropanoids and polyketides	Cinnamic acids and derivatives	Hydroxycinnamic acids and derivatives	***		42.9	21.9	M+H, M+NH4	C27H35N3O6	-3.63619	1.93147	0.0181003	0.0736387	1.94672	3.85497	225.904	58.6006	296.798	151.523	229.391	45.9149	50.0791	79.8078
6.30_697.1787m/z	697.179	6.30005	neg	Hirsutidin 3-O-(6-O-p-coumaroyl)glucoside	47186	Unclassified	Unclassified	Unclassified			38.6	0	M+FA-H	C33H32O14	1.99412	1.93093	0.000879968	0.0188636	-0.538301	0.688581	336.633	488.879	353.34	332.513	324.046	491.991	512.679	461.968
3.52_316.0795n	334.113	3.52242	pos	3,4,5-trihydroxy-6-(2-hydroxy-3-methoxyphenoxy)oxane-2-carboxylic acid	HMDB0128036	Organic oxygen compounds	Organooxygen compounds	Carbohydrates and carbohydrate conjugates			40.5	11.4	M+H, M+NH4, M+Na	C13H16O9	0.354256	1.92353	0.0218762	0.0817842	0.716162	1.64281	430.909	262.301	492.086	340.37	460.271	257.175	264.862	264.865
0.86_203.1494m/z	203.149	0.860283	pos	Asymmetric dimethylarginine	HMDB0001539	Organic acids and derivatives	Carboxylic acids and derivatives	Amino acids, peptides, and analogues	***	C03626	52.8	70.1	M+H	C8H18N4O2	-4.2256	1.92239	3.84779e-07	0.000875244	2.24566	4.74254	187.438	39.5227	183.845	191.263	187.205	38.4811	38.6197	41.4673
0.86_446.1857m/z	446.186	0.860283	pos	b-D-Xylopyranosyl-(1->4)-a-L-rhamnopyranosyl-(1->2)-L-arabinose	HMDB0041221	Organooxygen compounds	Carbohydrates and carbohydrate conjugates	Oligosaccharides			38.3	1.51	M+NH4	C16H28O13	-2.65429	1.9172	0.000359226	0.0132571	1.20956	2.31266	263.8	114.068	274.283	274.484	242.634	126.967	116.183	99.0533
0.90_556.1366m/z	556.137	0.901783	pos	Biotinyl-5'-AMP	HMDB0004220	Nucleosides, nucleotides, and analogues	Purine nucleotides	Purine ribonucleotides	**	C05921	42	34.7	M+H-H2O	C20H28N7O9PS	-1.35284	1.90731	0.00178454	0.0251727	2.77851	6.86145	175.983	25.6482	214.192	152.094	161.665	22.6231	16.4083	37.913
9.70_310.2138n	333.204	9.69682	pos	16-L1-PhytoP	LMFA02030027	Lipids and lipid-like molecules	Fatty Acyls	Octadecanoids			45.1	38.6	M+NH4, M+K, M+Na	C18H30O4	-1.97936	1.9051	0.00330447	0.0322625	0.640231	1.55858	423.939	272.003	384.587	446.64	440.589	273.501	246.964	295.545
5.84_409.0758m/z	409.076	5.83725	neg	cis-3-(6-Hydroxy-7-methoxy-5-benzofuranyl)acrylic acid glucuronide	1205	Unclassified	Unclassified	Unclassified			37.5	0	M-H	C18H18O11	-4.41831	1.90399	0.00927356	0.052071	-0.916622	0.529748	176.008	332.249	165.901	193.33	168.794	388.102	331.551	277.095
4.13_518.1589n	499.11	4.1297	neg	6-(2,4-dihydroxyphenyl)-2-{3-[(2E)-3-(2,4-dihydroxyphenyl)prop-2-enoyl]-2,6-dihydroxyphenyl}-4-methylcyclohex-3-ene-1-carboxylic acid	HMDB0126378	Phenylpropanoids and polyketides	Linear 1,3-diarylpropanoids	Chalcones and dihydrochalcones			38.7	6.13	M-H, M+FA-H, M-H2O-H	C29H26O9	2.34021	1.89598	0.0163575	0.0698298	-0.379208	0.76886	539.183	701.276	525.837	566.426	525.287	626.303	724.775	752.751
0.90_684.2315n	702.265	0.901783	pos	Citbismine C	HMDB0041435	Organoheterocyclic compounds	Quinolines and derivatives	Benzoquinolines			36.7	1.58	M+NH4, M+K	C37H36N2O11	-0.586352	1.88585	0.00402503	0.0350939	-0.708145	0.612107	236.165	385.823	202.969	279.53	225.996	406.732	381.089	369.648
12.21_619.4303m/z	619.43	12.2101	pos	PA(16:1(9Z)/14:0)	HMDB0114852	Lipids and lipid-like molecules	Glycerophospholipids	Glycerophosphates			38.7	16	M+H	C33H63O8P	-4.95414	1.88461	0.0436817	0.121966	-0.667458	0.629615	294.152	467.193	200.433	294.276	387.747	483.825	418.51	499.244
13.04_997.5719m/z	997.572	13.0404	neg	1-(2-methoxy-pentadecanyl)-sn-glycero-3-phosphoserine	LMGP03060008	Lipids and lipid-like molecules	Glycerophospholipids	Glycerophosphoserines			39.7	27.2	2M-H	C22H46NO9P	-2.88316	1.88051	0.0369672	0.110239	0.672748	1.59411	455.073	285.472	528.608	360.883	475.726	322.706	293.496	240.214
0.68_129.0784n	130.086	0.6823	pos	Vigabatrin	HMDB0015212	Organic acids and derivatives	Carboxylic acids and derivatives	Amino acids, peptides, and analogues		C07500	46.6	41.6	M+H, M+NH4	C6H11NO2	-4.648	1.87822	0.000533296	0.015416	1.39592	2.63156	231.734	88.0593	257.774	212.583	224.843	79.4224	91.5941	93.1613
0.78_290.1217n	291.129	0.77795	pos	Argininosuccinic acid	HMDB0000052	Organic acids and derivatives	Carboxylic acids and derivatives	Amino acids, peptides, and analogues	***	C03406	50.8	65.2	M+H, M+Na	C10H18N4O6	-3.15186	1.8773	0.00436204	0.0364209	1.68825	3.22267	217.499	67.4905	177.974	225.317	249.206	89.0154	75.0791	38.377
1.19_277.1036m/z	277.104	1.18993	pos	Glutamylglutamic acid	HMDB0028818	Organic acids and derivatives	Carboxylic acids and derivatives	Amino acids, peptides, and analogues	***	C01425	48.6	50.7	M+H	C10H16N2O7	2.16968	1.87184	0.00200206	0.0263069	1.3889	2.61878	235.702	90.0046	264.439	198.208	244.46	89.707	99.3244	80.9823
2.52_429.2224m/z	429.222	2.5235	pos	O-Desmethylvenlafaxine glucuronide	HMDB0061172	Organic oxygen compounds	Organooxygen compounds	Carbohydrates and carbohydrate conjugates			38.1	0.613	M+NH4	C20H29NO8	-1.77936	1.86426	0.0179299	0.0732949	2.61337	6.11931	186.352	30.4531	265.618	142.902	150.535	21.564	26.4304	43.3648
15.60_632.5233m/z	632.523	15.5982	pos	DG(16:0/20:5(5Z,8Z,11Z,14Z,17Z)/0:0)	HMDB0007114	Lipids and lipid-like molecules	Glycerolipids	Diradylglycerols			40.3	34.8	M+NH4	C39H66O5	-2.47231	1.86301	0.0457771	0.125058	6.78346	110.16	170.864	1.55106	201.184	254.697	56.7112	1.04339	2.58197	1.02781
12.34_392.2707n	393.292	12.3433	pos	3-Hydroxy-10'-apo-b,y-carotenal	HMDB0039019	Lipids and lipid-like molecules	Prenol lipids	Sesterterpenoids			42.5	18.7	M+H-H2O, M+H	C27H36O2	-2.19044	1.86054	0.0105072	0.0556396	-0.767809	0.587309	214.97	366.026	158.622	213.903	272.385	376.768	360.429	360.881
4.53_147.0434m/z	147.043	4.53268	pos	3-(2,3-dihydroxyphenyl)prop-2-enal	HMDB0134029	Phenylpropanoids and polyketides	Cinnamaldehydes	Unclassified			41.8	18.9	M+H-H2O	C9H8O3	-4.12269	1.85165	0.00474647	0.0379421	1.49249	2.81375	225.014	79.9696	263.484	178.968	232.59	82.6418	67.5344	89.7325
0.85_380.0884n	379.081	0.8511	neg	U-0126	63075	Unclassified	Unclassified	Unclassified			38.6	0	M-H, M+FA-H	C18H16N6S2	1.49694	1.8483	0.0106357	0.0560015	0.428578	1.34591	586.476	435.748	621.636	584.029	553.764	463.509	461.84	381.896
13.04_773.5236m/z	773.524	13.0379	pos	MGDG(18:3(9Z,12Z,15Z)/18:4(6Z,9Z,12Z,15Z))	46650	Lipids and lipid-like molecules	Glycerolipids	Glycosyldiradylglycerols			42.3	32.7	M+H	C45H72O10	4.89631	1.84499	0.00302614	0.0309446	1.72457	3.30481	204.606	61.9115	247.069	176.051	190.698	71.4588	59.9328	54.343
0.87_218.0903n	219.098	0.874117	pos	5-L-Glutamyl-L-alanine	58376	Organic acids and derivatives	Carboxylic acids and derivatives	Amino acids, peptides, and analogues	**	C03740	47.6	43.6	M+H-H2O, M+Na, M+H	C8H14N2O5	0.342058	1.84004	0.000434463	0.014163	0.664985	1.58555	373.74	235.716	393.609	366.041	361.569	228.31	251.999	226.839
3.77_236.0529n	219.05	3.77423	pos	3,4,5-trihydroxy-6-(2-oxoethoxy)oxane-2-carboxylic acid	HMDB0142000	Organic oxygen compounds	Organooxygen compounds	Carbohydrates and carbohydrate conjugates			44.9	31.2	M+H-H2O, M+NH4	C8H12O8	-1.40214	1.83677	0.011182	0.0573153	1.98779	3.9663	198.282	49.9916	248.529	174.346	171.97	93.5548	29.5796	26.8403
11.83_947.5209m/z	947.521	11.8345	neg	Momordicoside B	HMDB0035169	Lipids and lipid-like molecules	Steroids and steroid derivatives	Steroidal glycosides			44.7	33.1	M-H	C47H80O19	-1.21904	1.83636	0.00448908	0.0369945	-2.62417	0.162198	27.7113	170.848	14.3441	52.1947	16.5951	127.895	196.064	188.585
4.87_284.1134n	302.15	4.872	pos	Coformycin	65630	Unclassified	Unclassified	Unclassified			36.2	0	M+H, M+NH4	C11H16N4O5	4.78752	1.83453	0.000663243	0.01666	2.77177	6.82947	160.949	23.5668	189.393	145.589	147.865	21.9783	21.7336	26.9885
11.13_911.5006m/z	911.501	11.1346	pos	Araliasaponin I	HMDB0036476	Lipids and lipid-like molecules	Prenol lipids	Terpene glycosides			37.4	2.23	M+H-H2O	C47H76O18	0.744016	1.82578	0.0110841	0.057129	-1.18377	0.440201	114.239	259.516	63.7249	116.489	162.505	285.767	260.898	231.884
4.30_344.1107n	389.11	4.30135	neg	Domesticoside	HMDB0029647	Organic oxygen compounds	Organooxygen compounds	Carbohydrates and carbohydrate conjugates			45	32.5	M-H, M+FA-H	C15H20O9	-0.21538	1.82572	0.00201693	0.0263837	-0.33992	0.790085	521.696	660.304	512.295	541.258	511.536	627.924	683.684	669.304
6.88_801.2230m/z	801.223	6.87685	pos	Malvidin 3-O-(6-O-(4-O-caffeoyl-alpha-rhamnopyranosyl)-beta-glucopyranoside)	47175	Unclassified	Unclassified	Unclassified			38.7	0.0539	M+H	C38H40O19	-0.777089	1.82157	0.00174964	0.0250656	0.688641	1.61176	360.824	223.869	363.953	340.193	378.327	196.186	229.17	246.252
4.11_456.1772n	474.173	4.10605	pos	3,4,5-trihydroxy-6-[(5-oxo-1,7-diphenylhept-3-en-1-yl)oxy]oxane-2-carboxylic acid	HMDB0134637	Phenylpropanoids and polyketides	Diarylheptanoids	Linear diarylheptanoids			39.3	13	M+H-H2O, M+NH4	C25H28O8	-2.7264	1.82025	0.0193685	0.0765319	0.452427	1.36834	555.66	406.083	606.155	483.288	577.538	379.135	422.685	416.43
6.19_368.1115n	369.119	6.1944	pos	3,4,5-trihydroxy-6-{3-[(5-oxooxolan-2-yl)methyl]phenoxy}oxane-2-carboxylic acid	HMDB0127742	Organic oxygen compounds	Organooxygen compounds	Carbohydrates and carbohydrate conjugates			44.4	31.4	M+H, M+K	C17H20O9	2.08028	1.81663	0.0063069	0.0430585	-0.684287	0.622313	231.743	372.39	261.016	197.621	236.593	407.363	369.574	340.233
7.97_326.2085n	309.205	7.96843	pos	2,3-dinor-11b-PGF2alpha	LMFA03010011	Lipids and lipid-like molecules	Fatty Acyls	Eicosanoids			39.1	13.4	M+H-H2O, M+H	C18H30O5	-2.45026	1.80759	0.000471812	0.0147618	0.712255	1.63836	342.618	209.122	343.59	325.942	358.323	223.251	210.774	193.343
2.35_330.0955n	329.088	2.34683	neg	6-(5-ethyl-2,3-dihydroxyphenoxy)-3,4,5-trihydroxyoxane-2-carboxylic acid	HMDB0128028	Organic oxygen compounds	Organooxygen compounds	Carbohydrates and carbohydrate conjugates			39.8	5.53	M-H, 2M-H	C14H18O9	1.2279	1.80757	0.00927368	0.052071	0.522093	1.43604	465.804	324.368	471.495	505.778	420.138	336.999	290.97	345.133
10.23_642.3049n	643.312	10.2348	pos	Piperazine citrate	69617	Unclassified	Unclassified	Unclassified			36.5	0	M+H, M+Na	C24H46N6O14	-3.5158	1.80326	0.0110191	0.0568883	3.25803	9.56679	158.469	16.5645	214.226	109	152.182	4.27848	12.5282	32.8868
6.26_338.1264n	339.108	6.26207	pos	Alamarine	67604	Unclassified	Unclassified	Unclassified			39.1	1	M+H-H2O, M+H	C19H18N2O4	-0.881691	1.79885	0.0478655	0.128192	1.7744	3.42096	223.995	65.4772	334.913	153.466	183.606	66.1802	70.6019	59.6496
5.13_554.2230m/z	554.223	5.12998	pos	8-Hydroxypinoresinol 8-glucoside	HMDB0033281	Lignans, neolignans and related compounds	Lignan glycosides	Unclassified			36	0.154	M+NH4	C26H32O12	-0.435955	1.79187	0.0346699	0.106427	0.480803	1.39552	540.888	387.589	496.365	606.655	519.645	458.041	357.298	347.428
4.60_368.1109n	369.118	4.60085	pos	3-O-Feruloylquinic acid	HMDB0030669	Organooxygen compounds	Alcohols and polyols	Cyclic alcohols and derivatives			49.6	54.7	M+H, M+Na	C17H20O9	0.378377	1.79183	0.0490841	0.130297	1.02061	2.02878	309.823	152.714	404.834	213.512	311.122	141.387	143.093	173.661
1.37_284.1335m/z	284.134	1.36792	pos	Arginyl-Serine	HMDB0028718	Organic acids and derivatives	Carboxylic acids and derivatives	Amino acids, peptides, and analogues			39.3	3.06	M+Na	C9H19N5O4	2.23619	1.784	0.0013836	0.0227693	-0.713336	0.609908	205.535	336.994	174.563	228.515	213.527	331.099	334.705	345.177
7.19_533.1653m/z	533.165	7.19183	pos	Orientin 2''-O-(2'''-methylbutyrate)	LMPK12110531	Lipids and lipid-like molecules	Polyketides	Flavonoids			43.2	27.5	M+H	C26H28O12	-0.103301	1.78171	0.000669632	0.0166688	4.29197	19.589	136.658	6.97627	161.685	115.172	133.117	8.39548	5.476	7.05732
11.27_546.3907n	529.387	11.2702	pos	cholest-5,24-dien-3beta-ol 3-O-beta-D-glucopyranoside	83949	Unclassified	Unclassified	Unclassified			38.7	0	M+H-H2O, M+Na	C33H54O6	-2.44966	1.774	0.0298264	0.0973542	1.04356	2.06131	286.477	138.978	302.349	204.201	352.881	156.471	136.117	124.346
3.44_311.1237m/z	311.124	3.44177	pos	Tyrosyl-Glutamate	HMDB0029104	Organic acids and derivatives	Carboxylic acids and derivatives	Amino acids, peptides, and analogues	***		45.2	34.5	M+H	C14H18N2O6	-0.268987	1.76144	0.0218839	0.0817981	0.887976	1.85058	308.371	166.635	350.566	235.56	338.988	148.515	192.499	158.891
11.23_576.1260n	594.16	11.2294	pos	Epicatechin-(2beta->7,4beta->6)-catechin	HMDB0034707	Phenylpropanoids and polyketides	Flavonoids	Biflavonoids and polyflavonoids			41	9.75	M+NH4, M+Na, M+H	C30H24O12	-1.26814	1.75765	0.0137204	0.0640238	-0.254197	0.838454	719.555	858.193	722.234	713.729	722.703	826.151	824.447	923.981
4.51_143.0728n	144.08	4.50518	pos	2-Aminonaphthalene	HMDB0041802	Benzenoids	Naphthalenes	Unclassified		C02227	41.5	16.2	M+H, M+NH4	C10H9N	-4.76016	1.75182	0.02747	0.0925705	2.37356	5.18218	176.217	34.0044	241.882	98.3821	188.387	31.5642	32.2941	38.1549
0.81_274.1268n	275.134	0.805117	pos	Glutaminylglutamine	HMDB0028795	Organic acids and derivatives	Carboxylic acids and derivatives	Amino acids, peptides, and analogues			47.4	43.8	M+H-H2O, M+H	C10H18N4O5	-3.18404	1.7463	0.0337741	0.104666	3.0124	8.06904	164.336	20.3662	253.008	103.68	136.32	24.726	17.7289	18.6438
0.93_781.1957m/z	781.196	0.932767	neg	Malvidin 3-O-(6-O-(Z)-p-coumalonyl-beta-glucopyranoside)-5-O-beta-glucopyranoside	47169	Unclassified	Unclassified	Unclassified			37.3	0	M-H2O-H	C38H40O19	-3.54839	1.73087	0.00310833	0.031424	-0.885767	0.5412	147.409	272.374	127.784	171.152	143.29	298.961	270.921	247.239
1.37_203.0247n	186.021	1.36792	pos	Cystathionine ketimine	HMDB0002015	Organic acids and derivatives	Carboxylic acids and derivatives	Amino acids, peptides, and analogues			44	34.9	M+H-H2O, M+H	C7H9NO4S	-2.81084	1.7244	0.00406823	0.0352174	2.26884	4.81935	158.156	32.8169	199.632	130.94	143.895	30.7053	31.1363	36.609
5.20_655.1871m/z	655.187	5.19863	pos	Iristectorigenin A 7-O-gentiobioside	LMPK12050397	Lipids and lipid-like molecules	Polyketides	Flavonoids			46.1	40.8	M+H	C29H34O17	0.331548	1.71852	0.0469791	0.126864	0.35156	1.27594	664.921	521.123	764.936	614.442	615.386	516.031	510.179	537.159
4.26_229.1543m/z	229.154	4.25737	pos	Leucylproline	HMDB0011175	Organic acids and derivatives	Carboxylic acids and derivatives	Amino acids, peptides, and analogues	***		49	52.8	M+H	C11H20N2O3	-1.68666	1.71522	0.00372509	0.0340134	0.864431	1.82062	275.152	151.131	309.047	241.724	274.686	163.538	147.036	142.818
11.66_857.5371m/z	857.537	11.662	pos	alpha,alpha'-Trehalose 6-mycolate	LMFA01160001	Lipids and lipid-like molecules	Fatty Acyls	Fatty Acids and Conjugates		C04218	37.1	17.6	M+K	C44H82O13	-1.9318	1.71304	0.0096652	0.0531452	2.13979	4.40698	165.446	37.5417	209.508	168.551	118.278	52.8417	32.4899	27.2936
0.75_327.1161m/z	327.116	0.751633	pos	2-(1,2,3,4-Tetrahydroxybutyl)-6-(2,3,4-trihydroxybutyl)pyrazine	HMDB0034894	Organoheterocyclic compounds	Diazines	Pyrazines			42.2	25.4	M+Na	C12H20N2O7	-0.578264	1.71261	0.000156736	0.0103235	1.55626	2.94091	180.012	61.2097	164.702	191.004	184.33	62.8797	65.9548	54.7947
0.90_476.1622m/z	476.162	0.901783	pos	FMLP	43541	Unclassified	Unclassified	Unclassified			36.5	0	M+K	C21H31N3O5S	1.37572	1.71145	0.000729795	0.0173523	0.84894	1.80118	268.712	149.187	282.719	276.5	246.919	138.419	148.421	160.721
5.25_407.1576m/z	407.158	5.25097	neg	2-Oxo-8-methylthiooctanoic acid	64503	Unclassified	Unclassified	Unclassified			36.8	0	2M-H	C9H16O3S	2.14739	1.71049	0.00773561	0.0473858	2.53951	5.81392	152.471	26.2252	154.384	110.419	192.611	43.0401	11.1785	24.4571
5.93_579.1343m/z	579.134	5.93325	pos	Cicerin 7-(6-malonylglucoside)	HMDB0040604	Phenylpropanoids and polyketides	Isoflavonoids	Isoflavonoid O-glycosides			44.8	39.2	M+H	C26H26O15	-0.278066	1.70923	0.00323191	0.0321495	0.332826	1.25948	596.639	473.719	625.379	563.454	601.084	478.224	483.753	459.182
0.02_279.1588m/z	279.159	0.0224167	pos	2-[(3,3-dimethyloxiran-2-yl)methyl]-4-(3-methylbut-2-en-1-yl)benzene-1,3,5-triol	HMDB0133048	Benzenoids	Phenols	Benzenetriols and derivatives			42.4	30.1	M+H	C16H22O4	-1.18189	1.70713	0.005343	0.0398929	-0.157005	0.896885	1083.25	1207.79	1070.13	1116.84	1062.77	1178.62	1215.86	1228.89
2.48_278.1008n	277.094	2.48432	neg	3,4,5-trihydroxy-6-[(oxolan-2-yl)methoxy]oxane-2-carboxylic acid	HMDB0126546	Organic oxygen compounds	Organooxygen compounds	Carbohydrates and carbohydrate conjugates			43	22.2	M-H, M+FA-H, 2M-H	C11H18O8	2.38596	1.6988	0.00636289	0.0432044	0.620605	1.53752	351.736	228.768	388.521	315.878	350.809	226.388	211.758	248.16
4.37_356.1325n	337.115	4.36802	neg	Galactopinitol A	HMDB0039475	Organooxygen compounds	Carbohydrates and carbohydrate conjugates	Glycosyl compounds			41.1	15.9	M-H2O-H, M+FA-H	C13H24O11	1.84685	1.69844	0.0295997	0.097063	0.595734	1.51124	396.613	262.442	431.391	425.756	332.693	212.765	286.798	287.763
10.49_887.4987m/z	887.499	10.4944	pos	Alliosterol 1-(4''-galactosylrhamnoside) 16-galactoside	HMDB0038346	Lipids and lipid-like molecules	Steroids and steroid derivatives	Steroidal glycosides			42.7	25.3	M+H-H2O	C45H76O18	-1.28447	1.69818	0.0111715	0.057299	-1.11563	0.461488	107.65	233.267	147.433	89.6285	85.8883	258.923	246.841	194.038
7.37_679.4382m/z	679.438	7.36915	pos	Descladinose roxithromycin	HMDB0060814	Organic oxygen compounds	Organooxygen compounds	Carbohydrates and carbohydrate conjugates			40	15.6	M+H	C33H62N2O12	0.994796	1.69777	0.0326726	0.102634	0.872478	1.8308	302.232	165.081	231.756	348.136	326.803	206.079	164.234	124.931
14.36_569.3812m/z	569.381	14.3621	pos	(3b,16a,21b,22a)-12-Oleanene-3,16,21,23,28-pentol-22-angeloyloxy-23-al	HMDB0032832	Lipids and lipid-like molecules	Prenol lipids	Triterpenoids			36.9	1.53	M+H-H2O	C35H54O7	-4.28292	1.69707	0.000237886	0.0115365	-5.28319	0.0256804	3.07061	119.57	1.99649	3.73211	3.48323	107.722	137.972	113.017
5.57_608.2105n	626.244	5.56645	pos	Matteucinol 7-O-beta-D-apiofuranosyl(1->6)-beta-D-glucopyranoside	LMPK12140329	Lipids and lipid-like molecules	Polyketides	Flavonoids			39.4	7.8	M+H-H2O, M+NH4	C29H36O14	0.00394345	1.68673	0.01199	0.0594044	0.622583	1.53963	360.255	233.988	388.652	325.975	366.137	254.952	257.705	189.306
11.34_355.2838m/z	355.284	11.3377	pos	2-Linoleoyl Glycerol	63032	Unclassified	Unclassified	Unclassified			51.9	68.6	M+H	C21H38O4	-1.32538	1.68411	0.0133157	0.0630433	1.22702	2.34083	220.359	94.1372	165.511	237.453	258.113	103.798	104.534	74.0799
4.45_295.1646m/z	295.165	4.45002	pos	N-(4-aminobutyl)-3-(4-hydroxy-3,5-dimethoxyphenyl)prop-2-enimidic acid	HMDB0139646	Unclassified	Unclassified	Unclassified			37.6	24.3	M+H	C15H22N2O4	-2.3128	1.68399	0.0194471	0.0767385	2.67053	6.36664	152.498	23.9527	114.196	123.242	220.057	18.9459	29.3248	23.5874
5.70_439.0867m/z	439.087	5.7011	pos	6-{[6-(2-carboxyethyl)-4-methoxy-2H-1,3-benzodioxol-5-yl]oxy}-3,4,5-trihydroxyoxane-2-carboxylic acid	HMDB0128730	Organic oxygen compounds	Organooxygen compounds	Carbohydrates and carbohydrate conjugates			47.7	51.6	M+Na	C17H20O12	4.92032	1.68349	0.000791438	0.0179031	-0.617845	0.651644	216.731	332.591	230.662	217.327	202.204	351.632	325.563	320.578
7.30_172.1092n	173.115	7.30082	pos	9-hydroxy-5Z-nonenoic acid	LMFA01050232	Lipids and lipid-like molecules	Fatty Acyls	Fatty Acids and Conjugates			40.7	9.89	M+H-H2O, M+H, M+NH4	C9H16O3	-4.4696	1.68332	0.00080406	0.018049	1.86958	3.65427	160.006	43.7861	183.592	144.685	151.742	45.367	50.5008	35.4905
8.19_163.0746m/z	163.075	8.18558	pos	8Z-Dihydromatricaria acid	LMFA01030783	Lipids and lipid-like molecules	Fatty Acyls	Fatty Acids and Conjugates			46.4	39.2	M+H	C10H10O2	-4.55653	1.68204	0.00152428	0.0239119	-0.311798	0.805637	484.09	600.878	459.793	511.254	481.222	605.919	599.516	597.2
2.18_162.0527n	161.046	2.18368	neg	3-hydroxy-3-methyl-Glutaric acid	3793	Lipids and lipid-like molecules	Fatty Acyls	Fatty acids and conjugates		C03761	47.5	39.1	M-H2O-H, M-H	C6H10O5	-0.491363	1.67933	0.000724687	0.0173294	2.36823	5.16306	143.081	27.7124	165.954	123.939	139.349	28.3446	29.2404	25.5522
3.05_107.0487m/z	107.049	3.04747	pos	trans,trans-hepta-2,4,6-trienoic acid	LMFA01030781	Lipids and lipid-like molecules	Fatty Acyls	Fatty Acids and Conjugates			48.2	49.6	M+H-H2O	C7H8O2	-3.81779	1.67739	0.00189485	0.0257578	1.94379	3.84714	157.656	40.9801	185.285	130.794	156.891	35.5971	46.273	41.0703
5.01_430.1706m/z	430.171	5.00798	pos	Methylpicraquassioside A	HMDB0038347	Organic oxygen compounds	Organooxygen compounds	Carbohydrates and carbohydrate conjugates			39.5	8.04	M+NH4	C19H24O10	-0.45702	1.67492	0.00867	0.0501816	25.9979	6.70099e+07	121.487	1.81297e-06	159.785	73.6246	131.051	1.81297e-06	1.81297e-06	1.81297e-06
11.12_572.2962n	555.293	11.1211	pos	1-Palmitoylglycerophosphoinositol	HMDB0061695	Lipids and lipid-like molecules	Glycerophospholipids	Glycerophosphoinositols	***		53.2	71.3	M+H-H2O, M+H	C25H49O12P	0.118487	1.67143	0.0105667	0.0557806	1.14074	2.20495	223.342	101.291	263.464	172.188	234.373	99.6624	102.735	101.476
10.06_424.9912m/z	424.991	10.0558	neg	XDP	65583	Unclassified	Unclassified	Unclassified			37.9	0	M-H2O-H	C10H14N4O12P2	1.57051	1.66222	0.0459902	0.125315	-0.297921	0.813424	587.269	721.972	517.237	637.809	606.762	666.599	770.682	728.635
5.22_407.1898m/z	407.19	5.22278	neg	7-Hydroxyrisperidone	2350	Unclassified	Unclassified	Unclassified			36.5	0	M-H2O-H	C23H27FN4O3	2.13833	1.6622	0.00212682	0.0270313	1.72652	3.30928	164.675	49.7617	187.018	133.741	173.267	46.0094	56.1098	47.1659
5.53_557.2935m/z	557.294	5.52527	neg	Denticulaflavonol	LMPK12111996	Lipids and lipid-like molecules	Polyketides	Flavonoids			42.9	39.6	M-H	C35H42O6	4.77416	1.65634	0.0263173	0.0902601	-0.567183	0.674933	263.426	390.3	243.347	311.024	235.906	442.236	345.703	382.96
4.70_293.1161m/z	293.116	4.69533	pos	Cl-Amidine	96434	Unclassified	Unclassified	Unclassified			37.3	0	M+H-H2O	C14H19ClN4O2	-0.85929	1.65589	0.00170828	0.0248073	1.25293	2.38326	195.261	81.9302	224.808	176.99	183.984	80.5925	78.0868	87.1112
4.45_337.0941m/z	337.094	4.44852	neg	3-O-p-Coumaroylquinic acid	HMDB0029681	Organic oxygen compounds	Organooxygen compounds	Alcohols and polyols	***		51.7	66.1	M-H	C16H18O8	3.61933	1.65104	0.0378057	0.11157	1.00659	2.00916	257.699	128.262	267.858	192.837	312.403	144.813	80.9361	159.038
5.50_465.2259m/z	465.226	5.49778	pos	Scillirosidin	LMST01130002	Lipids and lipid-like molecules	Sterol Lipids	Sterols			40.7	18.4	M+Na	C26H34O6	2.59571	1.65001	0.0136904	0.0639158	2.50718	5.68506	146.906	25.8408	90.6904	166.733	183.295	26.5852	32.7438	18.1933
2.16_241.1545m/z	241.154	2.16252	pos	Cerulenin	LMFA08010013	Organoheterocyclic compounds	Epoxides	Oxirane carboxylic acids and derivatives		C12058	43	22.1	M+NH4	C12H17NO3	-0.843461	1.64948	0.0213739	0.080751	0.51986	1.43382	410.449	286.264	432.052	345.766	453.529	300.855	283.485	274.45
10.70_856.5766m/z	856.577	10.6994	pos	LacCer(d18:1/14:0)	LMSP0501AB12	Lipids and lipid-like molecules	Sphingolipids	Neutral glycosphingolipids			37.4	0	M+Na	C44H83NO13	1.18218	1.64812	0.0291353	0.0960943	4.21021	18.5097	133.792	7.22824	177.604	165.645	58.1285	6.0586	5.3742	10.2519
4.20_435.2224m/z	435.222	4.20322	pos	(E)-Casimiroedine	HMDB0030274	Phenylpropanoids and polyketides	Cinnamic acids and derivatives	Unclassified		C10577	40.7	9.69	M+NH4	C21H27N3O6	-3.35504	1.64653	0.02738	0.0925262	8.29403	313.872	126.041	0.401569	195.537	69.2929	113.294	0.189811	0.20528	0.809616
4.49_166.0864m/z	166.086	4.49137	pos	DL-Phenylalanine	65707	Unclassified	Unclassified	Unclassified			44	33.3	M+H	C9H11NO2	0.868282	1.64452	0.00545778	0.0402202	2.15423	4.4513	148.563	33.3753	181.721	109.845	154.124	30.4935	38.3591	31.2731
0.86_432.1703m/z	432.17	0.860283	pos	Glisoxepide	85491	Benzenoids	Benzene and substituted derivatives	Benzenesulfonamides			36.6	0	M+H-H2O	C20H27N5O5S	0.764381	1.64189	0.0146395	0.0660714	1.29889	2.46039	202.224	82.1919	166.866	260.005	179.801	80.0899	83.5208	82.9651
4.70_207.0648m/z	207.065	4.69533	pos	4-methyl-5-carboxyethyl-2-furanacrylic acid	LMFA01150052	Lipids and lipid-like molecules	Fatty Acyls	Fatty Acids and Conjugates			51	60.7	M+H-H2O	C11H12O5	-1.52936	1.64082	0.00253959	0.0290024	-0.746139	0.596197	165.206	277.1	179.594	140.617	175.407	278.937	295.389	256.973
4.06_505.1550m/z	505.155	4.06438	neg	{[4-(5-{3-[2,4-dihydroxy-5-(3-methylbut-2-en-1-yl)phenyl]-2-hydroxy-3-oxopropyl}-2-hydroxyphenyl)-2-methylbut-2-en-1-yl]oxy}sulfonic acid	HMDB0133214	Phenylpropanoids and polyketides	Linear 1,3-diarylpropanoids	Chalcones and dihydrochalcones			37.6	0.446	M-H	C25H30O9S	2.37725	1.63726	0.00364812	0.0336416	-0.910692	0.53193	127.229	239.184	124.497	127.273	129.917	244.341	267.948	205.263
0.84_261.0719m/z	261.072	0.837433	neg	gamma-Glutamylaspartic acid	HMDB0030419	Organic acids and derivatives	Carboxylic acids and derivatives	Amino acids, peptides, and analogues			40	16.9	M-H	C9H14N2O7	-3.51816	1.63528	0.000685785	0.0168154	2.67084	6.36802	129.637	20.3575	152.299	116.305	120.307	17.5413	23.1801	20.3512
1.25_458.1501m/z	458.15	1.24542	pos	Hallactone B	67431	Unclassified	Unclassified	Unclassified			37.2	0	M+NH4	C20H24O9S	4.94691	1.63372	0.000581046	0.0159667	-0.528897	0.693084	246.726	355.983	230.812	259.749	249.618	348.323	349.58	370.046
4.52_278.0669m/z	278.067	4.51552	neg	N-[4'-hydroxy-(E)-cinnamoyl]-L-aspartic acid	HMDB0029234	Organic acids and derivatives	Carboxylic acids and derivatives	Amino acids, peptides, and analogues			45.1	36.2	M-H	C13H13NO6	-0.338926	1.62958	0.00637015	0.0432106	2.95207	7.73857	130.413	16.8523	173.768	108.432	109.039	15.1473	16.858	18.5517
4.95_250.0721m/z	250.072	4.94798	neg	N-Phenylacetylaspartic acid	HMDB0029355	Organic acids and derivatives	Carboxylic acids and derivatives	Amino acids, peptides, and analogues			45.6	37.9	M-H	C12H13NO5	0.182181	1.62765	0.0127575	0.061431	4.23329	18.8082	123.418	6.56193	144.692	69.4558	156.107	2.81047	8.54839	8.32694
11.24_717.4253m/z	717.425	11.243	pos	PA(P-16:0/20:5(5Z,8Z,11Z,14Z,17Z))	82262	Lipids and lipid-like molecules	Glycerophospholipids	Glycerophosphates			37.3	0	M+K	C39H67O7P	-0.465887	1.6262	0.00202753	0.0264211	-3.37302	0.0965208	11.6769	120.978	1.16217	0.00585135	33.8626	128.846	133.946	100.141
12.46_660.4233m/z	660.423	12.457	pos	PS(14:0/14:1(9Z))	LMGP03010094	Lipids and lipid-like molecules	Glycerophospholipids	Glycerophosphoserines			38.7	26.3	M+H-H2O	C34H64NO10P	-0.236356	1.62367	0.0084488	0.0494234	-1.70508	0.306703	50.1884	163.638	20.5115	43.9334	86.1203	185.423	166.615	138.877
6.24_393.0814m/z	393.081	6.23523	pos	6-[1-carboxy-2-(4-methoxy-1-benzofuran-5-yl)-2-oxoethyl]-3,4,5-trihydroxyoxane-2-carboxylic acid	HMDB0129405	Organic oxygen compounds	Organooxygen compounds	Carbohydrates and carbohydrate conjugates			43.9	25.6	M+H-H2O	C18H18O11	-0.576792	1.62163	0.00268085	0.0296155	0.485405	1.39998	387.482	276.777	380.294	402.179	379.971	287.29	295.827	247.214
4.95_177.0542m/z	177.054	4.95365	pos	3-(hydroxymethyl)-1H-isochromen-1-one	HMDB0128615	Phenylpropanoids and polyketides	Isocoumarins and derivatives	Unclassified			49.1	49.8	M+H	C10H8O3	-2.40941	1.61194	0.0267157	0.0911693	1.63147	3.09829	177.277	57.2176	245.431	129.364	157.034	55.525	54.3121	61.8158
0.97_528.0411m/z	528.041	0.972433	neg	2-[({3-[3,4-dihydroxy-5-(3,4,5-trihydroxybenzoyloxy)benzoyloxy]-2,4,5-trihydroxyphenyl}(hydroxy)methylidene)amino]acetic acid	HMDB0128334	Phenylpropanoids and polyketides	Depsides and depsidones	Unclassified			38.4	0	M-H2O-H	C23H17NO15	-1.68417	1.61113	0.00981094	0.0534512	-0.875466	0.545078	134.972	247.62	133.157	154.366	117.393	291.305	226.603	224.951
0.75_293.1444m/z	293.144	0.751633	pos	N2-gamma-Glutamylglutamine	HMDB0011738	Organic acids and derivatives	Carboxylic acids and derivatives	Amino acids, peptides, and analogues		C05283	45.2	43.7	M+NH4	C10H17N3O6	-4.39549	1.61092	0.000680659	0.016728	2.8921	7.42352	122.776	16.5387	143.292	113.196	111.838	15.9811	24.3984	9.23666
4.48_987.2023m/z	987.202	4.47768	pos	Chrysoeriol 7-[feruloyl-(->2)-glucuronyl-(1->2)-glucuronyl-(1->3)-glucuronide]	HMDB0039933	Phenylpropanoids and polyketides	Flavonoids	Flavonoid glycosides			39.8	11.5	M+H-H2O	C44H44O27	-1.37851	1.60903	0.0103394	0.0551936	4.94898	30.8882	116.9	3.78461	144.41	67.6728	138.616	8.75172	2.60212	1.81297e-06
12.93_332.2920n	333.299	12.9292	pos	1-O-(2R-hydroxy-hexadecyl)-sn-glycerol	LMGL01020063	Lipids and lipid-like molecules	Glycerolipids	Monoradylglycerols			40.4	8.94	M+H, M+NH4	C19H40O4	-2.06538	1.60703	0.0263249	0.0902601	-0.292913	0.816252	533.756	653.91	483.09	533.452	584.724	620.651	654.705	686.374
6.22_127.0150m/z	127.015	6.22157	pos	Ethylphosphate	HMDB0012228	Organic acids and derivatives	Organic phosphoric acids and derivatives	Phosphate esters			51.6	63	M+H	C2H7O4P	-3.42366	1.60345	0.0374374	0.110914	-0.136853	0.909501	1234.22	1357.03	1223.36	1254.86	1224.43	1286.33	1419.66	1365.08
8.34_817.2535m/z	817.254	8.34245	neg	Uroporphyrinogen III	HMDB0001086	Organoheterocyclic compounds	Tetrapyrroles and derivatives	Porphyrins	**	C01051	43.6	28.5	M-H2O-H	C40H44N4O16	-4.60775	1.60141	1.88859e-05	0.00444405	6.24402	75.7943	104.361	1.3769	112.384	98.6696	102.03	4.13069	1.81297e-06	1.81297e-06
2.09_368.1543m/z	368.154	2.09353	pos	2-Acetamido-2-deoxy-6-O-a-L-fucopyranosyl-D-glucose	HMDB0005817	Lipids and lipid-like molecules	Fatty Acyls	Fatty acyl glycosides			39.1	8.45	M+H	C14H25NO10	-2.28277	1.60099	0.00257128	0.029038	2.28978	4.88983	134.481	27.5023	163.364	108.949	131.131	31.8818	25.6256	24.9994
5.28_321.0609m/z	321.061	5.28113	pos	3,4,5-trihydroxy-6-[(2-oxo-2H-chromen-4-yl)oxy]oxane-2-carboxylic acid	HMDB0137928	Unclassified	Unclassified	Unclassified			50.8	58	M+H-H2O	C15H14O9	1.32226	1.59974	0.0007899	0.0179021	-0.938052	0.521937	114.641	219.644	96.9381	131.663	115.321	210.507	218.723	229.704
3.97_216.1110n	215.104	3.96905	neg	Threoninyl-Proline	HMDB0029069	Organic acids and derivatives	Carboxylic acids and derivatives	Amino acids, peptides, and analogues			40	10.5	M-H2O-H, M-H	C9H16N2O4	0.117768	1.5994	0.006028	0.0421178	25.8451	6.02772e+07	109.281	1.81297e-06	134.349	68.5123	124.981	1.81297e-06	1.81297e-06	1.81297e-06
11.35_530.2625n	548.339	11.3514	pos	PG(20:5(5Z,8Z,11Z,14Z,17Z)/0:0)	80018	Lipids and lipid-like molecules	Glycerophospholipids	Glycerophosphoglycerols			37.5	6.48	M+H, M+NH4	C26H43O9P	-3.67979	1.5974	0.00600931	0.0420472	-0.87555	0.545046	129.764	238.079	110.255	138.818	140.219	270.618	234.616	209.004
10.76_807.5260m/z	807.526	10.7626	neg	Pyropheophytin b	HMDB0034248	Organoheterocyclic compounds	Tetrapyrroles and derivatives	Chlorins			37.4	0	M-H2O-H	C53H70N4O4	4.96278	1.59548	0.0269785	0.0917992	1.36878	2.58253	192.758	74.6391	125.507	235.812	216.954	62.538	78.5214	82.8577
7.37_522.3544n	505.351	7.36915	pos	2-Oleoylglycerophosphocholine	HMDB0061701	Lipids and lipid-like molecules	Glycerophospholipids	Glycerophosphocholines			37.7	3.68	M+H-H2O, M+H	C26H53NO7P+	-2.96643	1.5936	0.00265702	0.0295467	1.81777	3.52536	148.887	42.2331	125.826	161.129	159.704	62.0423	41.1788	23.4782
0.86_648.2118n	649.213	0.860283	pos	6-{[2-({4,5-dihydroxy-6-methyl-2-[(3,4,5,6-tetrahydroxyoxan-2-yl)methoxy]oxan-3-yl}oxy)-4,5-dihydroxy-6-methyloxan-3-yl]oxy}-3,4,5-trihydroxyoxane-2-carboxylic acid	HMDB0127462	Organic oxygen compounds	Organooxygen compounds	Carbohydrates and carbohydrate conjugates			38.9	16.1	M+NH4, M+Na, M+H	C24H40O20	0.803342	1.5882	0.0472836	0.127283	0.249778	1.18902	782.178	657.832	770.43	846.37	729.734	626.398	712.805	634.293
0.74_152.0312m/z	152.031	0.737783	pos	5-Oxoprolinate	HMDB0060262	Organic acids and derivatives	Carboxylic acids and derivatives	Amino acids, peptides, and analogues	**	C02237	56	88.2	M+Na	C5H7NO3	-4.7328	1.58746	0.00253563	0.0290024	3.10852	8.62499	118.801	13.774	149.58	99.4598	107.363	13.4566	11.9703	15.8952
12.63_505.2927m/z	505.293	12.6269	pos	2beta,3alpha,7alpha,12alpha-Tetrahydroxy-5beta-cholestan-26-oic acid	LMST04030042	Unclassified	Unclassified	Unclassified			44.3	33.6	M+K	C27H46O6	0.135413	1.58166	0.000121562	0.00957271	-5.12251	0.0287059	2.97495	103.635	1.81297e-06	3.01477	5.91007	108.726	111.613	90.5668
7.37_620.4285n	603.425	7.36915	pos	Soyasapogenol B 24-O-b-D-glucoside	94088	Lipids and lipid-like molecules	Prenol lipids	Terpene glycosides			44.6	34.1	M+H-H2O, M+H	C36H60O8	-0.457139	1.58125	0.00329361	0.0322481	1.80572	3.49603	147.751	42.2625	119.829	161.206	162.219	58.942	41.2926	26.5531
2.67_286.1396m/z	286.14	2.67248	pos	Seryltyrosine	HMDB0029051	Organic acids and derivatives	Carboxylic acids and derivatives	Amino acids, peptides, and analogues			40.9	11	M+NH4	C12H16N2O5	-0.452998	1.57651	0.0117732	0.0587285	1.09798	2.14055	204.514	95.5425	239.889	163.133	210.52	74.0951	107.914	104.618
7.60_329.0650m/z	329.065	7.60063	pos	Bryaquinone	LMPK12070143	Lipids and lipid-like molecules	Polyketides	Flavonoids			42.8	33.1	M+H	C17H12O7	-1.89993	1.57565	0.0335925	0.104314	-0.740939	0.59835	172.857	288.89	171.378	198.134	149.06	349.632	283.575	233.463
7.98_891.4013m/z	891.401	7.9821	pos	Fevicordin B 2-gentiobioside	HMDB0035296	Lipids and lipid-like molecules	Steroids and steroid derivatives	Steroidal glycosides			39.5	16.8	M+Na	C43H64O18	3.20139	1.57132	0.0065745	0.0438414	17.1852	149028	105.807	0.000709981	128.646	65.1121	123.663	0.000149091	1.81297e-06	0.00197904
1.56_643.1694m/z	643.169	1.56067	pos	6-({4,5-dihydroxy-2-[hydroxy({2,3,4-trihydroxy-6-oxo-3-[3,4,5-trihydroxy-6-(hydroxymethyl)oxan-2-yl]cyclohexa-1,4-dien-1-yl})methyl]oxan-3-yl}oxy)-3,4,5-trihydroxyoxane-2-carboxylic acid	HMDB0128268	Organic oxygen compounds	Organooxygen compounds	Carbohydrates and carbohydrate conjugates			37.8	0	M+H	C24H34O20	-3.40397	1.57084	0.00627488	0.0429937	0.897345	1.86263	228.556	122.706	195.143	261.541	228.985	113.217	134.325	120.575
3.05_430.2064m/z	430.206	3.04747	pos	Abiraterone sulfate	HMDB0060584	Lipids and lipid-like molecules	Steroids and steroid derivatives	Sulfated steroids			37.1	0.459	M+H	C24H31NO4S	4.06218	1.56487	0.0150186	0.0669268	0.863213	1.81909	240.355	132.13	274.16	203.726	243.179	104.066	129.812	162.511
0.78_189.1342m/z	189.134	0.77795	pos	L-NMMA	44311	Organic acids and derivatives	Carboxylic acids and derivatives	Amino acids, peptides, and analogues		C03884	50.2	56.9	M+H	C7H16N4O2	-2.32505	1.56438	7.06079e-05	0.00802642	3.19834	9.17899	110.618	12.0512	112.682	119.432	99.7408	11.4835	11.4562	13.214
10.74_763.4238m/z	763.424	10.7402	pos	Pandaroside C	LMST05050005	Lipids and lipid-like molecules	Sterol Lipids	Steroid conjugates			36.6	3.38	M+Na	C39H64O13	-0.116387	1.56399	0.0330173	0.10315	-1.30373	0.405077	79.1942	195.504	48.844	109.286	79.4527	132.794	216.388	237.331
10.28_481.2796n	520.269	10.2759	pos	PC(10:0/4:0)	LMGP01010403	Lipids and lipid-like molecules	Glycerophospholipids	Glycerophosphocholines			36.6	0.372	M+H-H2O, M+K	C22H44NO8P	-1.73096	1.56396	0.0163331	0.0698207	0.593001	1.50838	328.185	217.574	330.05	313.509	340.997	264.018	216.76	171.946
4.26_324.0726m/z	324.073	4.2612	neg	DHBOA-Glc	HMDB0037261	Organic oxygen compounds	Organooxygen compounds	Carbohydrates and carbohydrate conjugates			45.8	45.7	M-H2O-H	C14H17NO9	0.211452	1.56328	0.018389	0.0744284	3.18779	9.11214	124.066	13.6155	147.483	71.9448	152.77	37.5312	3.31525	1.81297e-06
2.65_366.1687m/z	366.169	2.64532	pos	(R)-Laudanidine	HMDB0030211	Organoheterocyclic compounds	Isoquinolines and derivatives	Benzylisoquinolines	**	C17592	42.2	28.5	M+Na	C20H25NO4	3.16407	1.55722	0.00643634	0.0434723	2.04356	4.12261	136.749	33.1704	174.936	111.452	123.857	27.7493	30.6018	41.1599
12.75_503.3717m/z	503.372	12.7453	pos	Ganoderiol I	HMDB0037778	Lipids and lipid-like molecules	Prenol lipids	Triterpenoids			39.3	9.59	M+H	C31H50O5	-2.87988	1.55584	8.21158e-05	0.00820036	-2.79693	0.143893	16.4276	114.165	10.2016	25.6882	13.3929	108.779	112.532	121.185
5.28_844.4707m/z	844.471	5.27862	neg	Leucomycin A13	69777	Unclassified	Unclassified	Unclassified			39	0	M+FA-H	C41H69NO14	0.847679	1.5552	0.0154451	0.0678523	-0.456683	0.72866	288.124	395.416	291.544	288.607	284.22	363.325	447.752	375.171
8.33_576.2599n	577.267	8.33492	pos	Ptilosaponoside B	84922	Lipids and lipid-like molecules	Sterol Lipids	Steroid conjugates			45.4	37.4	M+H, M+NH4, M+Na	C27H44O11S	-0.915348	1.55313	0.0480701	0.128522	0.903161	1.87016	254.05	135.844	316.89	270.035	175.224	126.854	144.83	135.847
5.25_465.2260m/z	465.226	5.25363	pos	Dulciol A	HMDB0029990	Organoheterocyclic compounds	Benzopyrans	1-benzopyrans			38.5	3.54	M+H	C28H32O6	-2.48206	1.55241	0.000590748	0.0160224	-3.15974	0.111898	12.3453	110.326	2.35021	22.2822	12.4034	109.836	124.572	96.5701
4.63_232.1180m/z	232.118	4.62852	pos	Suberylglycine	HMDB0000953	Organic acids and derivatives	Carboxylic acids and derivatives	Amino acids, peptides, and analogues			44.3	24.1	M+H	C10H17NO5	0.402017	1.55003	0.004345	0.036372	5.75165	53.8788	103.497	1.92093	122.073	68.6294	119.789	0.629584	2.37753	2.75567
5.54_332.2350n	371.206	5.53895	pos	17alpha-hydroxypregnenolone	LMST02030089	Lipids and lipid-like molecules	Steroids and steroid derivatives	Pregnane steroids	**	C05138	47.1	39.6	M+H-H2O, M+H, M+K	C21H32O3	-0.345987	1.54323	0.0286569	0.0950217	-0.766583	0.587808	160.217	272.567	137.443	198.936	144.272	252.578	238.457	326.666
2.13_120.0566n	121.064	2.13487	pos	2,3-Dihydrobenzofuran	HMDB0013815	Organoheterocyclic compounds	Coumarans	Unclassified	***		40.7	16.5	M+H-H2O, M+H	C8H8O	-8.01956	1.54239	0.000787585	0.0179008	0.656253	1.57598	266.66	169.202	258.868	285.332	255.78	160.002	177.27	170.334
0.90_783.2164m/z	783.216	0.901783	pos	Tibouchinin	47157	Phenylpropanoids and polyketides	Flavonoids	Flavonoid glycosides			37.3	0	M+H-H2O	C38H40O19	4.09427	1.5395	0.000832875	0.0183852	-1.53564	0.344926	50.9464	147.703	37.9732	58.6245	56.2415	142.86	164.236	136.012
0.85_255.1056m/z	255.106	0.84645	pos	L-Acetopine	HMDB0039111	Organic acids and derivatives	Carboxylic acids and derivatives	Amino acids, peptides, and analogues			39.6	10.4	M+Na	C8H16N4O4	-3.33173	1.5382	0.000161038	0.0103235	-1.11411	0.461978	82.0504	177.607	72.4589	92.5812	81.1112	185.136	173.775	173.91
9.17_326.2080n	344.242	9.16802	pos	2R-HpOTrE	LMFA02000031	Lipids and lipid-like molecules	Fatty Acyls	Octadecanoids			40.6	17	M+NH4, M+Na, M+H	C18H30O5	-4.07426	1.53794	0.000376401	0.0134552	0.595802	1.51131	284.284	188.104	299.04	275.975	277.836	197.036	182.321	184.954
5.20_252.0866m/z	252.087	5.19863	pos	4-Hydroxy-3-methoxy-cinnamoylglycine	HMDB0059747	Organic acids and derivatives	Carboxylic acids and derivatives	Amino acids, peptides, and analogues		C02564	45.9	31.9	M+H	C12H13NO5	-0.190754	1.53284	0.0196007	0.0770565	2.98244	7.90323	121.742	15.4041	176.714	83.879	104.634	17.1487	17.7165	11.3472
13.12_918.5780m/z	918.578	13.1162	pos	Fd&c red no. 3	88328	Unclassified	Unclassified	Unclassified			37.7	0	M+K	C20H6I4Na2O5	-4.71793	1.53118	0.0021115	0.0269272	-1.14481	0.45225	80.0614	177.029	66.8438	74.682	98.6584	190.705	182.408	157.974
2.03_344.0401m/z	344.04	2.02718	neg	8-Oxo-dGMP	HMDB0011670	Nucleosides, nucleotides, and analogues	Purine nucleotides	Purine deoxyribonucleotides			42.9	27.7	M-H2O-H	C10H14N5O8P	-0.263707	1.53031	0.00985733	0.0535561	-1.20597	0.433479	77.2934	178.31	66.1586	76.7911	88.9306	184.754	210.742	139.433
11.88_771.4533m/z	771.453	11.8802	neg	10,11-dihydro-20-trihydroxy-leukotriene B4	LMFA03020044	Lipids and lipid-like molecules	Fatty Acyls	Eicosanoids			36.5	0	2M-H	C20H34O7	-0.457612	1.52998	0.000256367	0.0117413	-4.27737	0.0515682	5.17175	100.29	0.494702	13.1106	1.90998	87.4432	103.579	109.847
9.82_309.2065m/z	309.207	9.8188	neg	9S-hydroxy-10S,11S-epoxy-12Z,15Z-octadecadienoic acid	LMFA02000019	Lipids and lipid-like molecules	Fatty Acyls	Octadecanoids			47.9	45.8	M-H	C18H30O4	-2.00085	1.52916	0.00368536	0.0337999	0.817203	1.76199	227.357	129.035	250.508	199.136	232.428	137.968	117.924	131.211
4.70_333.1313n	332.124	4.70433	neg	Tryptophyl-Glutamate	HMDB0029082	Organic acids and derivatives	Carboxylic acids and derivatives	Amino acids, peptides, and analogues			39.1	8.55	M-H2O-H, M-H	C16H19N3O5	-3.44484	1.52781	0.00763169	0.0470027	2.62792	6.18135	120.114	19.4317	142.853	79.9421	137.548	19.2563	22.9768	16.062
12.14_776.5782m/z	776.578	12.1436	pos	PS(O-16:0/20:1(11Z))	LMGP03020012	Lipids and lipid-like molecules	Glycerophospholipids	Glycerophosphoserines			38.3	17.3	M+H	C42H82NO9P	-2.33219	1.52678	0.00638744	0.0432562	0.72402	1.65178	253.65	153.562	278.934	225.41	256.606	175.74	145.192	139.753
10.22_208.1818n	209.189	10.2211	pos	2-Decylfuran	HMDB0032215	Organoheterocyclic compounds	Heteroaromatic compounds	Unclassified			48.5	54.8	M+H-H2O, M+H	C14H24O	-4.51532	1.52429	0.00554127	0.0405296	-0.569377	0.673908	205.329	304.684	214.331	209.158	192.497	329.967	272.271	311.813
4.55_727.2032m/z	727.203	4.54618	pos	Prunin 3'',6''-di-p-coumarate	52735	Lipids and lipid-like molecules	Polyketides	Flavonoids			43.4	36.2	M+H	C39H34O14	1.47334	1.51069	0.000224178	0.0113038	0.619175	1.536	265.69	172.976	258.914	261.189	276.967	178.01	177.184	163.734
7.74_515.1544m/z	515.154	7.73712	pos	6-{2-[6-carboxy-5-(2,6-dihydroxyphenyl)-3-methylcyclohex-3-en-1-yl]-5-hydroxyphenoxy}-3,4,5-trihydroxyoxane-2-carboxylic acid	HMDB0126427	Organic oxygen compounds	Organooxygen compounds	Carbohydrates and carbohydrate conjugates			43.6	26.8	M+H-H2O	C26H28O12	-0.793843	1.50758	0.000230955	0.0114533	0.890938	1.85438	199.344	107.499	201.005	199.004	198.023	93.482	111.243	117.771
14.85_520.3543m/z	520.354	14.8509	pos	GW 7647	45134	Unclassified	Unclassified	Unclassified			37.3	0	M+NH4	C29H46N2O3S	-4.87257	1.50682	0.0136206	0.0637855	-2.65926	0.158301	18.8225	118.903	27.3962	14.6228	14.4484	165.664	97.195	93.8504
1.98_175.0866m/z	175.087	1.9837	pos	Hydroxycotinine	HMDB0001390	Organoheterocyclic compounds	Pyridines and derivatives	Pyrrolidinylpyridines			38.4	21.5	M+H-H2O	C10H12N2O2	-0.167555	1.49932	2.1459e-05	0.0046243	1.17867	2.26368	161.491	71.3398	162.694	162.532	159.247	64.2714	72.6054	77.1426
2.85_279.1007m/z	279.101	2.85398	pos	gamma-Glutamylmethionine	HMDB0034367	Organic acids and derivatives	Carboxylic acids and derivatives	Amino acids, peptides, and analogues			42.1	28.2	M+H	C10H18N2O5S	-0.775391	1.49876	0.0330559	0.103237	2.2507	4.75915	134.118	28.1811	190.859	76.2636	135.231	31.7182	28.5795	24.2455
9.47_308.1975n	309.205	9.46633	pos	16-B1-PhytoP	LMFA02030004	Lipids and lipid-like molecules	Fatty Acyls	Octadecanoids			38.5	10.2	M+H, M+Na, M+H-H2O	C18H28O4	-4.01894	1.49169	0.000254843	0.0117413	1.03453	2.04845	176.413	86.1202	178.897	171.334	179.006	99.7071	77.0609	81.5926
5.47_452.1548m/z	452.155	5.47112	pos	2',4',6',beta-Tetrahydroxychalcone 2'-glucoside	LMPK12120368	Unclassified	Unclassified	Unclassified			39.9	10.8	M+NH4	C21H22O10	-0.763389	1.49015	0.0028794	0.0303092	6.58222	95.8179	93.9081	0.980068	108.151	65.4105	108.163	2.9402	1.81297e-06	1.81297e-06
6.11_665.2090m/z	665.209	6.11223	pos	5,7-Dihydroxy-8-3',4',5'-tetramethoxyflavone 5-O-rhamnoside-6-C-glucoside	LMPK12111407	Unclassified	Unclassified	Unclassified			44.6	36.5	M+H-H2O	C31H38O17	1.96344	1.48716	0.00341082	0.0325878	2.65282	6.28894	110.448	17.5623	138.389	87.4387	105.517	19.5022	16.5103	16.6745
2.09_452.1150n	497.069	2.09202	neg	{5-hydroxy-6-[3-(4-hydroxyphenyl)propanoyl]-7-methoxy-2,2-dimethyl-3,4-dihydro-2H-1-benzopyran-4-yl}oxidanesulfonic acid	HMDB0125815	Phenylpropanoids and polyketides	Linear 1,3-diarylpropanoids	Chalcones and dihydrochalcones			41	11.1	M-H2O-H, M+FA-H	C21H24O9S	1.88447	1.48418	0.000973236	0.0198447	1.65201	3.14271	132.213	42.0697	148.294	118.807	129.537	32.4288	41.2569	52.5233
9.22_291.1952m/z	291.195	9.22252	pos	16-J1-PhytoP	LMFA02030067	Lipids and lipid-like molecules	Fatty Acyls	Octadecanoids			49.9	62.8	M+H-H2O	C18H28O4	-0.754152	1.48193	0.0106804	0.0561063	0.77798	1.71473	230.439	134.388	263.436	193.274	234.609	146.331	126.036	130.798
13.34_609.2701m/z	609.27	13.3385	pos	Harderoporphyrin	5652	Organoheterocyclic compounds	Tetrapyrroles and derivatives	Porphyrins			43.6	27.4	M+H	C35H36N4O6	-1.13947	1.48153	0.0157444	0.0685492	3.03444	8.19329	111.618	13.6231	131.273	63.3339	140.248	16.3126	11.5727	12.984
7.67_645.2911m/z	645.291	7.66897	pos	Isotetrandrine	HMDB0030174	Organoheterocyclic compounds	Isoquinolines and derivatives	Benzylisoquinolines		C17060	40.4	18.6	M+Na	C38H42N2O6	-3.93301	1.47917	0.00373637	0.0340707	3.95823	15.5434	98.3619	6.32821	123.502	71.5052	100.079	2.266	7.50118	9.21745
0.83_245.0767m/z	245.077	0.832617	pos	Na-L-Glutamyl-L-aspartic acid	86956	Unclassified	Unclassified	Unclassified			38.7	0	M+H-H2O	C9H14N2O7	-0.327472	1.47596	0.00014387	0.0100867	2.12935	4.3752	114.124	26.0842	116.48	102.854	123.037	29.5543	23.4972	25.2012
11.20_355.2836m/z	355.284	11.2024	pos	MG(18:2(9Z,12Z)/0:0/0:0)[rac]	4252	Lipids and lipid-like molecules	Glycerolipids	Monoradylglycerols			51.4	80.4	M+H	C21H38O4	-1.87344	1.47565	0.0333993	0.103961	0.899287	1.86514	223.021	119.573	160.458	244.111	264.494	127.094	124.999	106.626
12.18_436.2586n	419.256	12.1836	pos	1-Oleoyl Lysophosphatidic Acid (sodium salt)	5432	Unclassified	Unclassified	Unclassified			54.7	79.2	M+H, M+Na, M+NH4, M+H-H2O	C21H41O7P	-0.807336	1.47363	0.0214894	0.0809798	-1.02478	0.491484	94.636	192.552	73.5666	101.521	108.821	235.965	190.382	151.307
1.23_349.1342m/z	349.134	1.23208	pos	N2-(2-Carboxymethyl-2-hydroxysuccinoyl)arginine	HMDB0032766	Organic acids and derivatives	Carboxylic acids and derivatives	Amino acids, peptides, and analogues			44.2	38.1	M+H	C12H20N4O8	-3.51417	1.47265	0.000175265	0.010553	5.29202	39.1792	90.0314	2.29794	77.8586	92.3538	99.8817	1.79771	1.2823	3.8138
0.85_275.1106n	274.104	0.8511	neg	Norophthalmic acid	HMDB0005766	Organic acids and derivatives	Carboxylic acids and derivatives	Amino acids, peptides, and analogues			46.5	53.4	M-H2O-H, M-H	C10H17N3O6	-4.18491	1.46024	0.0284144	0.0944931	0.650848	1.57009	274.468	174.81	325.977	235.112	262.315	169.079	198.799	156.553
6.08_308.1991n	309.206	6.08458	pos	16-A1-PhytoP	LMFA02030059	Lipids and lipid-like molecules	Fatty Acyls	Octadecanoids			40	7.87	M+H-H2O, M+H	C18H28O4	1.02257	1.45937	0.0214496	0.080943	0.834753	1.78355	221.883	124.405	244.164	188.631	232.855	165.329	105.583	102.304
7.36_383.1508m/z	383.151	7.35548	pos	Loratadine	HMDB0005000	Organoheterocyclic compounds	Benzocycloheptapyridines	Unclassified		C06818	41.9	18.1	M+H	C22H23ClN2O2	-3.29461	1.45538	0.00359589	0.0334007	0.609988	1.52625	259.785	170.211	239.375	278.634	261.344	187.341	167.482	155.811
5.05_485.1958m/z	485.196	5.04815	pos	(+)-Tephrorin B	LMPK12140009	Lipids and lipid-like molecules	Polyketides	Flavonoids			38	3.05	M+H	C30H28O6	-0.196875	1.45375	0.0419085	0.118682	1.7043	3.2587	147.304	45.2033	215.464	105.907	120.541	51.8829	46.1881	37.5388
10.26_468.3077m/z	468.308	10.2623	pos	LysoPC(14:0/0:0)	HMDB0010379	Lipids and lipid-like molecules	Glycerophospholipids	Glycerophosphocholines	***		49.4	67	M+H	C22H46NO7P	-1.55634	1.45318	0.0331178	0.103298	1.11089	2.15979	185.623	85.9452	245.35	145.246	166.274	99.3854	80.6318	77.8183
0.71_154.0622m/z	154.062	0.714617	neg	L-2-Amino-3-(1-pyrazolyl)propanoic acid	HMDB0034267	Organic acids and derivatives	Carboxylic acids and derivatives	Amino acids, peptides, and analogues			50.5	55.6	M-H	C6H9N3O2	0.202109	1.45235	0.000264169	0.0118859	2.63245	6.2008	101.883	16.4306	115.066	92.4675	98.1154	12.7232	18.2185	18.3503
0.72_189.1591m/z	189.159	0.7238	pos	Gabapentin	HMDB0005015	Organic acids and derivatives	Carboxylic acids and derivatives	Amino acids, peptides, and analogues			48.5	53.4	M+NH4	C9H17NO2	-3.84597	1.44285	0.00416285	0.0355865	1.06196	2.08776	169.021	80.958	146.867	193.306	166.89	92.9716	70.4181	79.4842
4.72_385.1139m/z	385.114	4.718	neg	Linocinnamarin	HMDB0030678	Organic oxygen compounds	Organooxygen compounds	Carbohydrates and carbohydrate conjugates			43.6	29.4	M+FA-H	C16H20O8	-0.249118	1.43157	0.000650582	0.0165245	-1.09143	0.469295	74.1309	157.962	85.6739	59.6984	77.0204	149.899	163.92	160.068
0.84_513.1122m/z	513.112	0.837433	neg	7-Acetoxy-7,8-dihydroiodovulone I	LMFA03120055	Unclassified	Unclassified	Unclassified			38.1	0	M-H2O-H	C23H33IO6	-4.02742	1.4296	0.000650074	0.0165245	-1.45725	0.364186	47.742	131.092	32.0759	56.8961	54.2539	127.922	138.278	127.077
6.21_629.1328m/z	629.133	6.20773	pos	{5-[3-(2,4-dihydroxyphenyl)-2-hydroxy-3-[3,5,7-trihydroxy-2-(3-hydroxyphenyl)-3,4-dihydro-2H-1-benzopyran-8-yl]propyl]-2-hydroxyphenyl}oxidanesulfonic acid	HMDB0135125	Phenylpropanoids and polyketides	Diarylheptanoids	Linear diarylheptanoids			37.2	1.35	M+H	C30H28O13S	0.814493	1.42758	0.0429488	0.120497	-0.6697	0.628637	165.457	263.199	138.515	217.321	140.535	298.068	266.148	225.383
0.83_497.1467m/z	497.147	0.832617	pos	6-{[3,5-dihydroxy-4-(3-methylbut-2-en-1-yl)-8,17-dioxatetracyclo[8.7.0.0²,⁷.0¹¹,¹⁶]heptadeca-1(10),2(7),3,5,11(16),12,14-heptaen-14-yl]oxy}-3,4,5-trihydroxyoxane-2-carboxylic acid	HMDB0134913	Phenylpropanoids and polyketides	Isoflavonoids	Furanoisoflavonoids			39.8	18.9	M+H-H2O	C26H26O11	4.89281	1.42651	0.000199502	0.0109897	1.18969	2.28103	146.301	64.138	154.687	147.008	137.207	59.1177	61.8106	71.4856
7.37_328.2478m/z	328.248	7.36915	pos	13S-HpOTrE	LMFA02000114	Lipids and lipid-like molecules	Fatty Acyls	Octadecanoids			42.5	26.3	M+NH4	C18H30O4	-1.52386	1.42593	0.00213576	0.0270914	0.860673	1.81589	188.958	104.058	168.387	201.147	197.339	114.952	103.634	93.5891
12.76_814.5730m/z	814.573	12.7584	pos	PE(14:0/24:0)	60292	Lipids and lipid-like molecules	Glycerophospholipids	Glycerophosphoethanolamines	**	C00350	37.5	0	M+K	C43H86NO8P	0.98912	1.42589	0.0396172	0.114822	3.02093	8.11693	110.881	13.6604	127.818	154.64	50.1829	6.25801	5.14912	29.5741
4.40_216.0880m/z	216.088	4.39518	neg	N-butanoyl-lhomoserine lactone	LMFA08030002	Lipids and lipid-like molecules	Fatty Acyls	Fatty amides		C11837	45.2	34.7	M+FA-H	C8H13NO3	1.47296	1.42546	0.0190901	0.0760781	7.89459	237.963	92.1255	0.387142	131.054	47.9435	97.3792	0.819516	1.81297e-06	0.34191
4.24_235.1449m/z	235.145	4.24403	pos	p-Coumaroylputrescine	72157	Unclassified	Unclassified	Unclassified			51.9	69.4	M+H	C13H18N2O2	3.40746	1.42192	0.0271837	0.0921941	2.16764	4.49288	120.658	26.8555	110.615	172.558	78.802	26.0455	25.0744	29.4465
11.26_763.4235m/z	763.424	11.2567	pos	Asparagoside C	HMDB0031835	Lipids and lipid-like molecules	Steroids and steroid derivatives	Steroidal glycosides			37.7	0	M+Na	C39H64O13	-0.543866	1.42072	0.00813136	0.0486172	-5.65315	0.0198716	1.75336	88.2346	1.81297e-06	1.94301	3.31707	117.382	90.9888	56.3325
3.98_200.0919m/z	200.092	3.9814	pos	Putreanine	HMDB0006078	Organic acids and derivatives	Carboxylic acids and derivatives	Amino acids, peptides, and analogues			40.7	11.7	M+K	C7H17N2O2+	-1.75899	1.41939	0.00286933	0.0303092	5.11213	34.5864	86.7941	2.50949	104.166	61.5102	94.7065	3.41412	2.23398	1.88036
5.55_797.2139m/z	797.214	5.5526	neg	4''''-Acetylsagittatin A	LMPK12111969	Lipids and lipid-like molecules	Polyketides	Flavonoids			43.4	30.4	M+FA-H	C34H40O19	-0.9687	1.41934	0.0224157	0.0827592	-0.551882	0.68213	197.713	289.847	171.077	228.851	193.212	253.426	318.154	297.96
4.91_329.0895m/z	329.089	4.91248	pos	Glutathione amide	73299	Unclassified	Unclassified	Unclassified			37	0	M+Na	C10H18N4O5S	1.57075	1.41874	0.00246836	0.0287441	-1.21622	0.43041	63.1783	146.786	66.6817	45.1338	77.7195	147.644	159.804	132.911
4.95_369.1179m/z	369.118	4.95365	pos	3,4,5-trihydroxy-6-[1-(4-methoxy-1-benzofuran-5-yl)ethoxy]oxane-2-carboxylic acid	HMDB0129399	Organic oxygen compounds	Organooxygen compounds	Carbohydrates and carbohydrate conjugates			40.2	5.89	M+H	C17H20O9	-0.240996	1.41739	0.0337659	0.104658	1.27976	2.42799	161.986	66.7163	215.887	117.295	152.776	72.7261	77.2768	50.1459
4.30_307.1686m/z	307.169	4.29837	pos	2,3-Epoxymenaquinone	HMDB0060359	Lipids and lipid-like molecules	Prenol lipids	Quinone and hydroquinone lipids	**	C20265	37.7	0.0443	M+H-H2O	C21H24O3	-2.04908	1.41604	0.00451189	0.0370804	0.284952	1.21837	470.714	386.348	490.793	453.637	467.713	374.351	378.775	405.917
5.80_659.1961m/z	659.196	5.79543	pos	Tricetin 7,3',4',5'-trimethyl eter 5-xylosyl-(1->2)-rhamnoside	LMPK12111067	Lipids and lipid-like molecules	Polyketides	Flavonoids			41.9	21.7	M+Na	C30H36O15	2.34906	1.40922	0.0138128	0.0641724	-0.394409	0.760801	281.412	369.889	265.676	308.228	270.333	337.862	381.005	390.801
2.04_667.0774m/z	667.077	2.03853	pos	6-[5-({5-[(3-carboxy-2,5,6-trihydroxyphenoxy)carbonyl]-2,3-dihydroxyphenoxy}carbonyl)-2,3-dihydroxyphenoxy]-3,4,5-trihydroxyoxane-2-carboxylic acid	HMDB0128336	Phenylpropanoids and polyketides	Tannins	Hydrolyzable tannins			37.4	0	M+H	C27H22O20	-0.42094	1.40863	0.00114764	0.0210549	2.63383	6.20671	97.2125	15.6625	112.252	100.403	78.9829	15.2664	13.6797	18.0414
7.85_557.1646m/z	557.165	7.84628	pos	Epicatechin 5-O-beta-D-glucopyranoside-3-benzoate	LMPK12020069	Lipids and lipid-like molecules	Polyketides	Flavonoids			39.7	5.88	M+H	C28H28O12	-1.31448	1.40733	0.0176593	0.07272	-0.526567	0.694205	200.122	288.275	189.562	224.88	185.925	289.791	320.293	254.742
5.13_250.0841n	233.081	5.12998	pos	Samin	HMDB0038926	Organoheterocyclic compounds	Benzodioxoles	Unclassified			41.8	19.2	M+H-H2O, M+H	C13H14O5	-0.0392152	1.407	0.0148184	0.0664396	0.605179	1.52117	259.11	170.336	241.33	288.468	247.532	199.764	165.571	145.674
4.21_260.1361n	259.13	4.20803	neg	Leucyl-Glutamate	HMDB0028928	Organic acids and derivatives	Carboxylic acids and derivatives	Amino acids, peptides, and analogues			41.8	19.3	M-H2O-H, M-H	C11H20N2O5	-4.19046	1.40013	0.00226358	0.0276844	2.89547	7.44085	94.2585	12.6677	109.525	71.157	102.093	12.1136	13.5069	12.3827
11.72_330.2765n	331.284	11.716	pos	1-O-(2R-hydroxy-4Z-hexadecenyl)-sn-glycerol	LMGL01020055	Lipids and lipid-like molecules	Glycerolipids	Monoradylglycerols			41.5	14	M+H, M+Na	C19H38O4	-1.6228	1.3996	0.03373	0.104592	0.65465	1.57423	254.801	161.857	196.826	290.256	277.322	162.427	164.671	158.473
8.63_319.2253m/z	319.225	8.63422	pos	CAY10410	45631	Unclassified	Unclassified	Unclassified			46.5	56.1	M+H	C20H30O3	-4.50867	1.39688	0.0017185	0.0248279	-0.608481	0.655887	153.087	233.404	156.183	151.067	152.011	247.892	239.657	212.663
2.62_163.0858m/z	163.086	2.61798	pos	5-Hydroxykynurenamine	HMDB0004076	Organic oxygen compounds	Organooxygen compounds	Carbonyl compounds	**	C05638	46.1	37.6	M+H-H2O	C9H12N2O2	-4.22896	1.39453	0.0318012	0.101139	0.808827	1.75179	209.832	119.782	219.456	203.328	206.711	87.4711	97.6203	174.254
7.29_250.1434m/z	250.143	7.28748	pos	Tetrahydrofurfuryl cinnamate	HMDB0036189	Phenylpropanoids and polyketides	Cinnamic acids and derivatives	Cinnamic acid esters			49.1	57.6	M+NH4	C14H16O3	-1.53009	1.39121	0.0308011	0.099207	4.28619	19.5106	95.7094	4.9055	93.4339	48.8003	144.894	6.29393	3.93823	4.48434
12.84_269.1746m/z	269.175	12.8374	pos	Prostaglandin lactone-diol	HMDB0240213	Lipids and lipid-like molecules	Fatty Acyls	Fatty alcohols			47	39	M+H	C15H24O4	-0.501844	1.39046	0.000515321	0.0152232	-4.55444	0.0425577	3.51669	82.6336	1.76478	7.4773	1.308	69.0661	83.9686	94.8661
1.47_470.1504m/z	470.15	1.47222	neg	Hyaluronic acid	58088	Organic oxygen compounds	Organooxygen compounds	Carbohydrates and carbohydrate conjugates		C00518	38.3	0	M+FA-H	C16H27NO12	-2.58116	1.38929	0.0491995	0.130384	5.93077	61.0013	96.3875	1.58009	164.066	66.5236	58.5726	1.81297e-06	4.74027	1.81297e-06
11.53_548.3359m/z	548.336	11.527	pos	UNC0638	96443	Unclassified	Unclassified	Unclassified			38.4	0	M+K	C30H47N5O2	-0.53694	1.38675	0.0236028	0.0850548	-1.5456	0.342554	45.7109	133.441	30.6028	55.1311	51.3988	180.309	109.252	110.763
4.57_445.1706m/z	445.171	4.569	neg	Corchoionoside B	HMDB0030975	Lipids and lipid-like molecules	Fatty Acyls	Fatty acyl glycosides			44.1	35	M+FA-H	C19H28O9	-2.40287	1.38226	0.00377946	0.0341905	-1.25465	0.419095	58.3942	139.334	42.1491	69.8324	63.2012	122.14	137.57	158.292
5.13_340.1320n	341.137	5.12998	pos	Bavachromanol	LMPK12120078	Lipids and lipid-like molecules	Polyketides	Flavonoids			42.1	29	M+H-H2O, M+H	C20H20O5	2.7405	1.38007	0.00822821	0.0488933	0.426388	1.34387	323.906	241.026	330.337	322.478	318.903	273.687	230.622	218.768
4.89_470.2513m/z	470.251	4.88533	pos	PS(14:0/0:0)	LMGP03050009	Lipids and lipid-like molecules	Glycerophospholipids	Glycerophosphoserines			45.5	36.9	M+H	C20H40NO9P	-0.0444312	1.37618	0.0281499	0.0940259	-1.72704	0.302071	38.2355	126.578	8.37038	18.2395	88.0966	131.149	111.566	137.019
10.68_609.4134m/z	609.413	10.6822	neg	Armillatin	HMDB0038743	Unclassified	Unclassified	Unclassified			38.8	1.62	M-H	C38H58O6	-4.29385	1.3761	0.0023309	0.0282291	1.86476	3.64208	109.112	29.9586	88.3135	125.04	113.981	29.8529	36.4429	23.5799
12.61_374.3028m/z	374.303	12.6056	pos	Anandamide (20:2, n-6)	LMFA08040002	Lipids and lipid-like molecules	Fatty Acyls	Fatty amides			39.2	0	M+Na	C22H41NO2	-0.462285	1.37519	0.0226611	0.0833036	-1.32186	0.400018	57.5384	143.84	31.869	43.3418	97.4046	123.386	167.513	140.62
13.22_995.5553m/z	995.555	13.2157	neg	Quinquenoside I	HMDB0032814	Lipids and lipid-like molecules	Prenol lipids	Triterpenoids			37.5	2.27	M-H2O-H	C52H86O19	-3.18807	1.37196	0.0325191	0.102357	1.59841	3.02809	132.737	43.8352	150.968	80.9277	166.315	61.015	37.357	33.1338
6.55_697.2490m/z	697.249	6.55082	neg	Bn-NCC-1	HMDB0038229	Organoheterocyclic compounds	Tetrapyrroles and derivatives	Unclassified			38.1	0.826	M-H2O-H	C37H40N4O11	-3.49107	1.36619	0.00253419	0.0290024	-1.32939	0.397937	51.3455	129.029	60.9375	46.6372	46.4617	149.956	119.911	117.221
5.77_409.0256m/z	409.026	5.77008	neg	{4-[2,3-dioxo-3-(2,4,6-trihydroxy-3-methoxyphenyl)propyl]-2-methoxyphenyl}oxidanesulfonic acid	HMDB0128787	Phenylpropanoids and polyketides	Linear 1,3-diarylpropanoids	Chalcones and dihydrochalcones			43.5	26.5	M-H2O-H	C17H16O11S	4.84067	1.36593	0.0211487	0.0801769	0.668331	1.58923	229.643	144.499	235.247	190.122	263.561	162.05	136.404	135.044
0.97_242.0864m/z	242.086	0.969433	pos	L-NNA	44307	Unclassified	Unclassified	Unclassified			37.8	0	M+Na	C6H13N5O4	1.91022	1.3644	0.00751785	0.0465478	-0.331943	0.794466	311.443	392.015	339.06	308.715	286.553	383.068	391.411	401.566
10.74_527.2863m/z	527.286	10.7357	neg	Fusicoccin H	67422	Unclassified	Unclassified	Unclassified			38.9	0	M+FA-H	C26H42O8	0.359367	1.36097	0.00400116	0.0349832	-1.29286	0.40814	53.9339	132.146	48.0699	73.8166	39.9152	116.499	144.603	135.335
2.12_237.0862m/z	237.086	2.1212	pos	L-Agaridoxin	HMDB0029445	Organic acids and derivatives	Carboxylic acids and derivatives	Amino acids, peptides, and analogues			43.3	34.1	M+H-H2O	C11H14N2O5	-2.99683	1.35871	0.000533897	0.015416	2.70649	6.52733	88.8545	13.6127	101.179	75.5274	89.8566	13.5673	13.262	14.0087
3.03_419.0467m/z	419.047	3.03128	neg	6-Hydroxymethyletoricoxib	85329	Organoheterocyclic compounds	Pyridines and derivatives	Bipyridines and oligopyridines			37.1	0	M+FA-H	C18H15ClN2O3S	-1.84599	1.35587	0.00184092	0.0254989	1.21037	2.31397	133.993	57.906	139.159	118.885	143.935	43.9516	65.1027	64.6638
4.30_775.1947m/z	775.195	4.30135	neg	3,4,5-trihydroxy-6-{[2-hydroxy-3-(4-hydroxy-3-methoxyphenyl)propanoyl]oxy}oxane-2-carboxylic acid	HMDB0127787	Organic oxygen compounds	Organooxygen compounds	Carbohydrates and carbohydrate conjugates			39.8	19.5	2M-H	C16H20O11	1.07121	1.35554	0.00131298	0.0221411	-0.350667	0.784221	274.866	350.495	276.076	288.743	259.779	347.258	359.062	345.166
13.36_765.4763m/z	765.476	13.3644	pos	Erythromycin E	LMPK04000011	Lipids and lipid-like molecules	Polyketides	Macrolides and lactone polyketides	**	C06634	38.1	3.48	M+NH4	C37H65NO14	2.66811	1.35263	0.0179453	0.0732992	-2.03033	0.244799	26.9171	109.956	60.0487	16.2697	4.4329	86.2668	111.811	131.789
2.09_317.1177m/z	317.118	2.09353	pos	Chlordiazepoxide	HMDB0014618	Organoheterocyclic compounds	Benzodiazepines	1,4-benzodiazepines			37	35	M+NH4	C16H14ClN3O	4.41394	1.35119	0.0175191	0.0724339	1.13012	2.18877	150.329	68.6821	184.007	116.956	150.026	54.6472	69.2138	82.1854
12.16_353.3286n	336.325	12.157	pos	Anandamide (20:l, n-9)	LMFA08040010	Lipids and lipid-like molecules	Fatty Acyls	Fatty amides			38.8	1.08	M+H-H2O, M+Na	C22H43NO2	-2.21194	1.34899	0.00694167	0.0448721	-0.492323	0.710879	192.027	270.126	206.501	178.149	191.431	249.651	293.985	266.743
0.86_218.0663m/z	218.066	0.860283	pos	Lycoperdic acid	HMDB0030417	Organic acids and derivatives	Carboxylic acids and derivatives	Amino acids, peptides, and analogues			47.3	48.2	M+H	C8H11NO6	1.5645	1.34752	0.000249351	0.0116813	2.13984	4.40713	95.3785	21.6419	87.9173	106.342	91.8759	24.764	22.5454	17.6162
4.63_644.2904m/z	644.29	4.62852	pos	Z-Arg-Arg-NHMec	65750	Unclassified	Unclassified	Unclassified			38.8	0	M+Na	C30H39N9O6	-1.81871	1.34672	0.0199926	0.0778262	-0.623234	0.649214	150.603	231.977	130.923	155.696	165.19	264.976	232.357	198.598
8.08_773.2664m/z	773.266	8.07727	pos	o-Hydroxyatorvastatin (Glucoronide_1)	1143	Unclassified	Unclassified	Unclassified			36.7	0	M+Na	C39H43FN2O12	-3.75278	1.34581	0.000462794	0.0146889	3.24463	9.4783	82.5086	8.705	86.0283	69.0686	92.4288	9.78183	9.2833	7.04987
0.70_327.0512m/z	327.051	0.695967	pos	5,3',4'-Trihydroxy-3-methoxy-6,7-methylenedioxyflavone	51432	Unclassified	Unclassified	Unclassified			38.2	0	M+H-H2O	C17H12O8	3.75881	1.34551	0.00749299	0.0464697	4.75413	26.9858	80.8876	2.99741	112.005	64.1569	66.5013	2.47338	2.64296	3.8759
6.06_343.2116m/z	343.212	6.06273	neg	delta10-13-PhytoF	LMFA02040001	Lipids and lipid-like molecules	Fatty Acyls	Octadecanoids			42.3	17.1	M-H	C18H32O6	-2.92285	1.34462	0.0160865	0.0692822	1.07469	2.10627	154.636	73.4171	175.23	123.25	165.429	97.5655	67.2274	55.4584
10.58_863.5113m/z	863.511	10.5761	pos	PC(DiMe(9,3)/MonoMe(11,3))	HMDB0061422	Lipids and lipid-like molecules	Glycerophospholipids	Glycerophosphocholines			36.9	0	M+K	C45H79NO10P+	4.85211	1.34288	0.0460911	0.125453	1.27051	2.41248	150.332	62.3146	198.555	93.2727	159.17	61.0796	67.1182	58.746
0.74_322.0829n	345.076	0.737783	pos	Millettocalyxin C	LMPK12110009	Lipids and lipid-like molecules	Polyketides	Flavonoids			36.9	8.44	M+H, M+Na	C19H14O5	-3.81155	1.3428	0.000221922	0.0112644	4.95926	31.1091	75.4883	2.42657	84.3384	75.8587	66.2678	7.2797	1.81297e-06	1.81297e-06
5.29_265.0949n	266.102	5.29463	pos	N-Phenylacetylglutamic acid	HMDB0059772	Organic acids and derivatives	Carboxylic acids and derivatives	Amino acids, peptides, and analogues			43.4	21.9	M+H-H2O, M+H	C13H15NO5	-0.459489	1.342	0.00589456	0.0416413	5.51915	45.8596	78.5141	1.71206	105.47	56.6171	73.4555	1.81297e-06	1.71536	3.4208
4.31_388.1007n	406.135	4.31203	pos	6-{[3-(2,4-dihydroxy-5-methoxyphenyl)propanoyl]oxy}-3,4,5-trihydroxyoxane-2-carboxylic acid	HMDB0128042	Organic oxygen compounds	Organooxygen compounds	Carbohydrates and carbohydrate conjugates			44.3	28.3	M+NH4, M+Na, M+K, M+H	C16H20O11	0.356859	1.33901	0.0422593	0.119197	-0.113182	0.924546	1052.82	1138.74	1060.92	1080.2	1017.34	1180.46	1132.53	1103.23
3.50_219.1336m/z	219.134	3.49543	pos	Serylleucine	HMDB0029043	Organic acids and derivatives	Carboxylic acids and derivatives	Amino acids, peptides, and analogues	***		51.5	64	M+H	C9H18N2O4	-1.6588	1.33682	0.00406184	0.0352174	-0.908977	0.532563	85.5863	160.707	66.4197	90.5573	99.7819	154.891	176.257	150.972
0.76_112.9993m/z	112.999	0.764783	pos	Methylphosphate	HMDB0061711	Organic acids and derivatives	Organic phosphoric acids and derivatives	Phosphate esters			47	43	M+H	CH5O4P	-4.90114	1.33478	0.000160474	0.0103235	-1.82657	0.281933	28.2423	100.174	19.1597	31.0104	34.5567	97.9268	104.886	97.7076
4.85_677.1342m/z	677.134	4.84533	pos	6-(4,5-dihydroxy-2-{5-hydroxy-7-methoxy-4-oxo-6-[3,4,5-trihydroxy-6-(hydroxymethyl)oxan-2-yl]-4H-chromen-2-yl}phenoxy)-3,4,5-trihydroxyoxane-2-carboxylic acid	HMDB0128559	Phenylpropanoids and polyketides	Flavonoids	Flavonoid glycosides			39	7.62	M+Na	C28H30O18	2.743	1.32994	0.0083039	0.0490613	-0.782479	0.581367	106.798	183.702	93.2864	129.049	98.0601	162.71	187.494	200.902
3.11_345.1442m/z	345.144	3.11397	pos	Tyrosyl-Tyrosine	86009	Organic acids and derivatives	Carboxylic acids and derivatives	Amino acids, peptides, and analogues			43.6	27.2	M+H	C18H20N2O5	-0.800739	1.32873	0.00160461	0.0242738	1.05913	2.08368	140.647	67.4992	138.053	158.133	125.754	67.6143	70.6674	64.216
5.02_432.2583m/z	432.258	5.02132	pos	methyl 6,8-epidioxy-5,15-dihydroperoxy-9,11,13-eicosatrienoate	LMFA03050014	Lipids and lipid-like molecules	Fatty Acyls	Eicosanoids			40.7	23.9	M+NH4	C21H34O8	-2.13343	1.32134	0.0367229	0.109895	-0.698382	0.616263	135.263	219.489	114.431	170.48	120.877	194.021	203.799	260.647
8.86_322.2015m/z	322.201	8.85605	neg	Venlafaxine	HMDB0005016	Benzenoids	Phenol ethers	Anisoles		C07187	37.9	2.9	M+FA-H	C17H27NO2	-3.23438	1.32079	0.0203104	0.0785034	2.56328	5.91048	95.4672	16.1522	53.2268	114.961	118.214	11.5072	18.6319	18.3175
4.71_351.1559m/z	351.156	4.709	pos	4,4'-Dihydroxy-5,5'-diisopropyl-2,2'-dimethyl-3,6-biphenyldione	HMDB0040760	Lipids and lipid-like molecules	Prenol lipids	Quinone and hydroquinone lipids			40	7.72	M+Na	C20H24O4	-2.38589	1.32077	0.0116212	0.0583564	1.66054	3.16135	112.111	35.4629	87.5922	103.412	145.328	31.0925	35.9916	39.3046
5.81_803.2755m/z	803.276	5.81042	neg	Epimedin C	LMPK12112015	Lipids and lipid-like molecules	Polyketides	Flavonoids			38.3	12.8	M-H2O-H	C39H50O19	-1.53113	1.31898	0.00906342	0.051387	-0.832157	0.561689	96.3183	171.48	91.1827	84.0635	113.709	197.305	162.55	154.584
7.33_594.2903m/z	594.29	7.32815	pos	Bafetinib	HMDB0240206	Benzenoids	Benzene and substituted derivatives	Anilides			38.3	0	M+NH4	C30H31F3N8O	-1.35284	1.31693	3.94132e-05	0.00635343	8.25009	304.456	69.9841	0.229866	67.047	65.8754	77.0299	1.81297e-06	1.81297e-06	0.689594
6.19_367.1025m/z	367.103	6.1944	pos	3,4,5-trihydroxy-6-[5-hydroxy-2-methoxy-4-(3-oxobut-1-en-1-yl)phenoxy]oxane-2-carboxylic acid	HMDB0135685	Organic oxygen compounds	Organooxygen compounds	Carbohydrates and carbohydrate conjugates			47.1	42.5	M+H-H2O	C17H20O10	0.486877	1.31535	0.000404147	0.0138356	-1.4722	0.360432	39.6079	109.89	34.3948	46.626	37.8031	102.128	120.096	107.447
5.26_319.0453m/z	319.045	5.26495	neg	3,4,5-trihydroxy-6-[(2-oxo-2H-chromen-6-yl)oxy]oxane-2-carboxylic acid	HMDB0140950	Unclassified	Unclassified	Unclassified			47.3	41.1	M-H2O-H	C15H14O9	-1.84954	1.31446	0.000361976	0.0132571	-1.08803	0.470405	62.4375	132.731	55.5187	71.9795	59.8142	124.962	136.497	136.736
1.07_270.1179m/z	270.118	1.0656	pos	2-Keto-3-deoxyoctonate (KDO)	4143	Unclassified	Unclassified	Unclassified			38.8	0	M+NH4	C9H16O8	-1.60914	1.31258	0.000634228	0.0164146	-0.843672	0.557223	88.1159	158.134	84.0674	90.1813	90.099	164.633	165.495	144.273
12.84_335.2580m/z	335.258	12.8374	pos	Asterogenol	LMST02030211	Lipids and lipid-like molecules	Sterol Lipids	Steroids			40.6	24.1	M+H	C21H34O3	-0.0726429	1.30865	0.0374656	0.110949	-1.55973	0.339215	42.1707	124.318	1.44821	36.9456	88.1183	113.43	116.826	142.698
4.74_294.1587n	295.126	4.73635	pos	Tyrosyl-Isoleucine	HMDB0029108	Organic acids and derivatives	Carboxylic acids and derivatives	Amino acids, peptides, and analogues			43.7	28.1	M+H-H2O, M+H	C15H22N2O4	2.56305	1.30766	0.0199295	0.0777876	2.94624	7.7074	88.8924	11.5334	125.045	53.754	87.8785	11.7939	9.26589	13.5404
5.16_282.0980m/z	282.098	5.1573	pos	4-Hydroxyphenylacetylglutamine	58355	Unclassified	Unclassified	Unclassified			41.3	14.9	M+H	C13H15NO6	2.9579	1.30721	0.0307733	0.0991799	2.64689	6.26316	95.2446	15.2071	143.051	62.476	80.2072	15.9387	16.7385	12.9441
5.33_577.2801m/z	577.28	5.33497	pos	Integerressine	68085	Unclassified	Unclassified	Unclassified			38.5	0	M+Na	C33H38N4O4	2.77169	1.3019	0.003477	0.0327628	1.65525	3.14978	104.155	33.0672	126.084	88.684	97.6958	31.8226	29.8892	37.4897
6.43_351.1339m/z	351.134	6.42588	pos	Moschamindole	89266	Phenylpropanoids and polyketides	2-arylbenzofuran flavonoids	Unclassified			43.2	30.5	M+H	C20H18N2O4	-0.0940636	1.29956	0.0473779	0.12742	5.66433	50.7147	84.2251	1.66076	141.966	48.0098	62.6996	2.21902	1.5866	1.17666
11.15_530.3102n	548.344	11.148	pos	Kukoamine D	HMDB0060527	Benzenoids	Phenols	Benzenediols		C17618	40	9.2	M+NH4, M+Na, M+H-H2O	C28H42N4O6	-0.429169	1.29923	0.0156767	0.0684187	-0.462354	0.725801	197.562	272.199	175.522	220.229	196.935	288.045	282.673	245.878
7.25_248.1292m/z	248.129	7.25398	neg	2-Pentanamido-3-phenylpropanoic acid	HMDB0094646	Organic acids and derivatives	Carboxylic acids and derivatives	Amino acids, peptides, and analogues			44.9	27.9	M-H	C14H19NO3	0.0377446	1.29624	0.0434318	0.121542	25.423	4.4988e+07	81.562	1.81297e-06	73.5325	37.6262	133.527	1.81297e-06	1.81297e-06	1.81297e-06
5.17_206.0827m/z	206.083	5.1673	neg	N-Acetyl-L-phenylalanine	HMDB0000512	Organic acids and derivatives	Carboxylic acids and derivatives	Amino acids, peptides, and analogues	**	C03519	48.2	46.2	M-H	C11H13NO3	2.07552	1.28908	0.0175115	0.0724233	2.64006	6.23358	88.796	14.2448	125.928	62.5821	77.8777	12.5803	14.4267	15.7274
2.48_455.2021m/z	455.202	2.48317	pos	Melleolide B	HMDB0038787	Unclassified	Unclassified	Unclassified			37.5	6.04	M+Na	C24H32O7	-4.36352	1.28877	0.00861123	0.0500395	3.15271	8.89327	80.8463	9.09073	109.557	61.036	71.9461	5.40459	7.67563	14.192
2.33_174.0803n	175.085	2.32685	pos	1H-Indole-3-acetamide	HMDB0029739	Organoheterocyclic compounds	Indoles and derivatives	Indoles	***	C02693	49	55.9	M+H-H2O, M+H	C10H10N2O	5.87125	1.28543	0.000662971	0.01666	1.28375	2.43471	114.248	46.9247	125.121	104.654	112.968	41.4627	45.2076	54.1037
4.04_235.1450m/z	235.145	4.03672	pos	4-Coumaroylputrescine	HMDB0033461	Phenylpropanoids and polyketides	Cinnamic acids and derivatives	Hydroxycinnamic acids and derivatives			47.5	52	M+H	C13H18N2O2	3.77003	1.28257	0.0125171	0.0607802	2.44728	5.45388	88.7215	16.2676	88.9537	117.492	59.7187	15.6181	13.1513	20.0335
1.07_157.0123m/z	157.012	1.0656	pos	Phenylmethanesulfonyl fluoride	66517	Unclassified	Unclassified	Unclassified			38.4	0	M+H-H2O	C7H7FO2S	2.65187	1.2822	0.00472668	0.0378134	-0.325067	0.798261	276.808	346.764	290.109	281.948	258.367	331.164	354.434	354.694
5.66_455.2106m/z	455.211	5.66143	neg	Risperidone	HMDB0005020	Organoheterocyclic compounds	Pyridopyrimidines	Unclassified		C06861	36.7	0.0716	M+FA-H	C23H27FN4O2	1.54841	1.28055	0.019619	0.0770565	0.626965	1.54431	212.295	137.469	191.339	199.526	246.02	153.52	140.367	118.52
5.67_467.1801n	468.187	5.67393	pos	Bis-N-butyl phthalate	HMDB0031949	Organic oxygen compounds	Organooxygen compounds	Carbohydrates and carbohydrate conjugates			37.3	9.15	M+H, M+NH4	C22H29NO10	2.09174	1.28048	0.0237871	0.0854181	3.84717	14.3918	80.7255	5.60914	119.692	47.0492	75.4352	4.74353	4.63881	7.4451
1.60_159.0300m/z	159.03	1.59732	neg	2-Hydroxy-2,4-pentadienoate	63523	Unclassified	Unclassified	Unclassified			38.6	0	M+FA-H	C5H6O3	0.827022	1.27899	0.00527623	0.0397985	25.1936	3.83738e+07	69.5706	1.81297e-06	85.6145	44.6858	78.4116	1.81297e-06	1.81297e-06	1.81297e-06
7.60_479.1331m/z	479.133	7.60063	pos	6-({8,8-dimethyl-2-oxo-4-phenyl-2H,8H-pyrano[2,3-f]chromen-5-yl}oxy)-3,4,5-trihydroxyoxane-2-carboxylic acid	HMDB0126096	Phenylpropanoids and polyketides	Coumarins and derivatives	Coumarin glycosides			45	30.4	M+H-H2O	C26H24O10	-1.13678	1.27847	0.0314728	0.100548	-0.658267	0.633639	131.36	207.31	125.274	152.851	115.955	243.857	205.525	172.549
8.63_300.2088n	283.205	8.63422	pos	5Z,8Z,10E,12E,14Z,17Z-eicosahexaenoic acid	LMFA03000021	Lipids and lipid-like molecules	Fatty Acyls	Eicosanoids			42.1	25.7	M+H-H2O, M+H	C20H28O2	-0.496757	1.27691	0.00049507	0.0149785	-0.866946	0.548306	80.4077	146.647	75.258	84.5912	81.374	157.767	143.931	138.245
13.35_353.3289n	354.336	13.3512	pos	Trans-petroselinic acid ethanolamide	LMFA08040062	Lipids and lipid-like molecules	Fatty Acyls	Fatty amides			38.2	0	M+H, M+Na	C22H43NO2	-1.28627	1.27633	0.0168725	0.0709478	-0.798993	0.57475	98.8128	171.923	77.7235	106.253	112.462	142.935	193.922	178.912
11.12_566.3454m/z	566.345	11.117	neg	LysoPC(18:1(9Z))	HMDB0002815	Lipids and lipid-like molecules	Glycerophospholipids	Glycerophosphocholines	**	C04230	46.9	39.8	M+FA-H	C26H52NO7P	-1.78596	1.27537	0.0124134	0.0604635	-0.754366	0.592807	103.586	174.739	95.4959	86.5429	128.72	180.834	188.746	154.637
5.80_411.0376m/z	411.038	5.79543	pos	Ombuin 3-O-sulfate	51067	Lipids and lipid-like molecules	Polyketides	Flavonoids			45.5	37.1	M+H	C17H14O10S	-1.17178	1.27393	0.0105504	0.0557806	0.850001	1.8025	159.71	88.6048	162.71	131.758	184.663	94.2306	88.5919	82.9918
6.73_471.2210m/z	471.221	6.72703	pos	Acuminoside	HMDB0029347	Lipids and lipid-like molecules	Prenol lipids	Terpene glycosides			38.3	6.69	M+Na	C21H36O10	2.12212	1.27354	0.0134529	0.0633918	-0.795743	0.576046	97.472	169.209	78.7877	131.257	82.3714	166.675	171.85	169.101
5.54_351.0715m/z	351.071	5.53893	neg	3,4,5-trihydroxy-6-[(1-oxo-1H-isochromen-3-yl)methoxy]oxane-2-carboxylic acid	HMDB0128626	Organic oxygen compounds	Organooxygen compounds	Carbohydrates and carbohydrate conjugates			45.8	34.4	M-H	C16H16O9	-1.98259	1.27336	0.0129408	0.0620069	-0.793528	0.576932	97.3023	168.655	76.1726	123.743	91.9917	186.91	160.248	158.807
0.90_322.0901m/z	322.09	0.901783	pos	Gamma-glutamyl-Histidine	86043	Unclassified	Unclassified	Unclassified			37.8	0	M+K	C11H17N5O4	-3.84211	1.27293	0.0153402	0.0676091	0.581161	1.49605	217.792	145.578	185.716	229.944	237.715	154.673	131.029	151.03
6.19_627.1182m/z	627.118	6.19438	neg	{3-[3-(2,4-dihydroxyphenyl)-3-[2-(3,4-dihydroxyphenyl)-3,5,7-trihydroxy-3,4-dihydro-2H-1-benzopyran-8-yl]-2-hydroxypropyl]phenyl}oxidanesulfonic acid	HMDB0135115	Phenylpropanoids and polyketides	Flavonoids	Flavans			40.9	13	M-H	C30H28O13S	0.731878	1.26994	0.0218588	0.0817524	-0.929158	0.525165	80.5965	153.469	63.4152	107.897	70.4774	175.906	158.055	126.447
1.20_488.3936m/z	488.394	1.20375	pos	2,3-bis(Acetyloxy)propyl icosanoate	HMDB0059930	Lipids and lipid-like molecules	Glycerolipids	Triradylcglycerols			38.8	1.38	M+NH4	C27H50O6	-1.99225	1.26936	2.75144e-05	0.00531392	1.6438	3.12488	95.1707	30.4558	97.5419	92.3494	95.6207	25.3856	33.9531	32.0286
1.20_622.2541m/z	622.254	1.20375	pos	GalNAcβ1-4[Fucα1-3]GlcNAcβ-Sp	3634	Unclassified	Unclassified	Unclassified			38.1	0	M+H-H2O	C24H41N5O15	-3.98298	1.26918	0.00116016	0.0210785	1.60694	3.04605	98.7795	32.4287	102.091	83.7215	110.526	31.9568	34.7929	30.5365
2.52_663.2624m/z	663.262	2.5235	pos	Ustiloxin B	HMDB0041373	Organic acids and derivatives	Carboxylic acids and derivatives	Amino acids, peptides, and analogues			37.8	1.49	M+NH4	C26H39N5O12S	-4.64373	1.2685	0.0133088	0.0630251	7.19172	146.192	71.5516	0.489436	104.343	49.0554	61.2567	1.81297e-06	1.81297e-06	1.4683
1.22_206.1263n	245.08	1.21775	pos	Actinamine	71786	Unclassified	Unclassified	Unclassified			36	0	M+H-H2O, M+K	C8H18N2O4	-1.90375	1.26633	0.0335942	0.104314	2.84279	7.17408	87.8852	12.2504	134.945	58.5462	70.1642	9.9022	13.8859	12.963
5.31_837.3306m/z	837.331	5.30595	neg	Phosphine-biotin	64823	Unclassified	Unclassified	Unclassified			36.6	0	M+FA-H	C41H53N4O8PS	0.249209	1.26614	0.0130558	0.0622802	-1.16648	0.445506	57.599	129.289	63.0081	46.3118	63.4771	110.724	116.309	160.833
9.15_495.2945m/z	495.294	9.15437	pos	(24R)-11alpha,20,24-trihydroxyecdysone	LMST01010177	Lipids and lipid-like molecules	Sterol Lipids	Sterols			39	27.7	M+H-H2O	C27H44O9	-1.46209	1.26474	0.00184761	0.0255078	1.18206	2.26901	118.352	52.1603	127.601	124.472	102.983	42.881	55.9413	57.6586
0.87_346.0552m/z	346.055	0.865267	neg	Adenosine 3'-monophosphate	63401	Nucleosides, nucleotides, and analogues	Ribonucleoside 3'-phosphates	Unclassified	**	C01367	54.5	85.5	M-H	C10H14N5O7P	-1.79504	1.26432	0.0164219	0.0699957	0.824886	1.7714	165.477	93.4161	146.118	197.904	152.409	102.359	100.155	77.7339
4.38_254.0783n	299.077	4.38168	neg	[3-(6,7-dimethoxy-2H-1,3-benzodioxol-5-yl)oxiran-2-yl]methanol	HMDB0128675	Organoheterocyclic compounds	Benzodioxoles	Unclassified			37.5	1.53	M-H, M+FA-H	C12H14O6	-2.7156	1.26305	0.0283159	0.094293	2.16194	4.47515	95.4052	21.3189	139.288	76.7573	70.1703	19.3782	21.3124	23.2661
4.38_585.2304m/z	585.23	4.38168	neg	[(1S,16R)-5,11-dihydroxy-8,8,10,12,16-pentamethyl-3-[1-(2-methyl-1,3-thiazol-4-yl)prop-1-en-2-yl]-9-oxo-17-oxa-4-azabicyclo[14.1.0]heptadec-4-en-7-yl]oxidanesulfonic acid	HMDB0127541	Organoheterocyclic compounds	Azoles	Thiazoles			36.4	5.39	M-H	C27H42N2O8S2	-1.05402	1.26191	0.0378273	0.111606	-0.887433	0.540575	90.7138	167.81	98.0702	101.932	72.1394	125.105	172.436	205.889
1.94_117.0191m/z	117.019	1.94253	neg	Succinic acid	HMDB0000254	Organic acids and derivatives	Carboxylic acids and derivatives	Dicarboxylic acids and derivatives	***	C00042	55	78.5	M-H	C4H6O4	-2.08764	1.26166	0.0383124	0.112487	0.673393	1.59482	205.825	129.059	242.413	204.674	170.389	128.962	153.848	104.366
0.83_233.0627m/z	233.063	0.832617	pos	(2E,11Z)-5-[5-(Methylthio)-4-penten-2-ynyl]-2-furanacrolein	HMDB0031070	Lipids and lipid-like molecules	Fatty Acyls	Fatty acids and conjugates			39.4	6.22	M+H	C13H12O2S	-1.64974	1.25996	0.044053	0.122486	0.777003	1.71357	184.253	107.526	231.951	144.003	176.805	96.0378	108.414	118.126
11.35_293.2108m/z	293.211	11.349	neg	alpha-9,10-DiHODE	LMFA02000045	Lipids and lipid-like molecules	Fatty Acyls	Lineolic acids and derivatives			43.5	25.2	M-H2O-H	C18H32O4	-4.57745	1.25819	0.0114724	0.0579049	1.37047	2.58555	114.067	44.1171	115.297	90.3512	136.553	52.2326	52.9326	27.1861
2.21_278.1094n	323.098	2.20983	neg	Dibenz[a,h]anthracene	69967	Unclassified	Unclassified	Unclassified			37.8	0	M-H2O-H, M+FA-H	C22H14	-0.485323	1.25801	0.00265018	0.0295093	1.42017	2.67617	105.092	39.2693	119.965	90.4989	104.81	32.6106	36.0227	49.1746
5.48_191.1425m/z	191.143	5.48445	pos	2,2,6,7-Tetramethylbicyclo[4.3.0]nona-1(9),4-diene-7,8-diol	HMDB0036686	Organic oxygen compounds	Organooxygen compounds	Alcohols and polyols			49.1	56.9	M+H-H2O	C13H20O2	-2.48803	1.258	0.0310674	0.099657	-0.534033	0.690621	168.1	243.404	160.114	162.682	181.504	210.28	234.648	285.284
5.89_685.5178m/z	685.518	5.89192	pos	PA(14:0/22:1(13Z))	HMDB0114789	Lipids and lipid-like molecules	Glycerophospholipids	Glycerophosphates			37.8	0	M+H-H2O	C39H75O8P	1.67417	1.25385	0.00451137	0.0370804	-0.993875	0.502127	66.8337	133.101	77.1038	71.7332	51.6642	147.709	133.377	118.217
2.50_376.1356n	375.128	2.49732	neg	Loganate	44647	Unclassified	Unclassified	Unclassified			39.1	0.886	M-H, M+FA-H, M-H2O-H	C16H24O10	-3.58049	1.25309	0.0341279	0.10538	-0.739119	0.599105	109.795	183.265	94.8555	136.28	98.2482	215.685	184.45	149.658
9.06_338.2096n	321.209	9.05503	pos	1beta,3beta,5alpha,6beta-tetrahydroxyandrostan-17-one	LMST02020108	Unclassified	Unclassified	Unclassified			42.9	22.2	M+NH4, M+Na, M+H, M+H-H2O	C19H30O5	0.77478	1.25242	0.00546579	0.0402213	-0.79215	0.577483	92.2083	159.673	101.898	87.0563	87.6703	150.429	146.317	182.273
7.89_773.2661m/z	773.266	7.88678	pos	o-Hydroxyatorvastatin (Glucoronide_2)	1148	Unclassified	Unclassified	Unclassified			36.7	0	M+Na	C39H43FN2O12	-4.21867	1.25163	0.000292682	0.0124054	3.17089	9.006	71.4897	7.93801	72.6118	61.7545	80.1026	6.52753	8.44633	8.84017
4.37_835.2144m/z	835.214	4.36802	neg	3,4,5-trihydroxy-6-{4-[(1E)-3-oxo-3-{4,5,6-trihydroxy-3-[hydroxy(3,4,5-trihydroxyoxan-2-yl)methyl]-2-oxo-5-[3,4,5-trihydroxy-6-(hydroxymethyl)oxan-2-yl]cyclohex-3-en-1-yl}prop-1-en-1-yl]phenoxy}oxane-2-carboxylic acid	HMDB0128246	Organic oxygen compounds	Organooxygen compounds	Carbohydrates and carbohydrate conjugates			39.4	4.97	M+FA-H	C33H42O22	-0.673176	1.2505	0.0339342	0.104955	-0.775302	0.584266	102.84	176.016	104.947	110.496	93.0782	218.098	168.889	141.061
2.04_665.0632m/z	665.063	2.04018	neg	6-{6-carboxy-2-[3,4-dihydroxy-5-(3,4,5-trihydroxybenzoyloxy)benzoyloxy]-3,4-dihydroxyphenoxy}-3,4,5-trihydroxyoxane-2-carboxylic acid	HMDB0128335	Phenylpropanoids and polyketides	Tannins	Hydrolyzable tannins			37.6	6.38	M-H	C27H22O20	0.00873375	1.24975	0.0011189	0.0209188	2.54696	5.844	77.432	13.2498	84.3409	85.6909	62.2643	13.164	11.3503	15.2352
9.40_235.1686m/z	235.169	9.39917	pos	Piperalol	HMDB0035767	Organic oxygen compounds	Organooxygen compounds	Alcohols and polyols			45.1	30.7	M+H-H2O	C15H24O3	-2.55618	1.2425	0.00419942	0.0357188	0.728782	1.65724	164.78	99.4303	143.41	170.378	180.551	97.874	101.344	99.0724
10.62_267.2096m/z	267.21	10.6171	pos	Vitamin A2	HMDB0013117	Lipids and lipid-like molecules	Prenol lipids	Retinoids			42.9	42	M+H-H2O	C20H28O	-3.92328	1.24207	0.0279845	0.0936874	-0.604348	0.657769	136.188	207.046	138.793	136.952	132.82	241.963	209.605	169.569
11.57_623.3943m/z	623.394	11.5675	pos	PM-Toxin A	67059	Lipids and lipid-like molecules	Fatty Acyls	Fatty alcohols		C08553	37.6	0	M+K	C33H60O8	3.9681	1.23963	0.002793	0.0301595	-2.97814	0.126909	9.35112	73.6838	6.34852	1.81297e-06	21.7048	86.0378	60.4702	74.5434
0.78_277.0362m/z	277.036	0.782783	neg	4-Hydroxy-8-methoxy-2H-furo[2,3-h]-1-benzopyran-2-one	HMDB0032659	Phenylpropanoids and polyketides	Coumarins and derivatives	Furanocoumarins			41.2	26.6	M+FA-H	C12H8O5	3.72303	1.23693	0.0126732	0.0612046	0.552826	1.46696	214.444	146.183	201.236	216.363	225.732	147.88	169.871	120.797
3.88_490.1431m/z	490.143	3.8849	pos	N-Desmethylrosuvastatin	HMDB0060942	Organoheterocyclic compounds	Diazines	Pyrimidines and pyrimidine derivatives			38.2	23.7	M+Na	C21H26FN3O6S	2.74879	1.23686	0.00645442	0.0434941	1.10974	2.15807	122.145	56.5992	146.035	104.39	116.01	54.7778	60.6431	54.3768
13.61_591.2600m/z	591.26	13.6135	neg	Morellinol	HMDB0034352	Organoheterocyclic compounds	Benzopyrans	1-benzopyrans			45.1	28.4	M+FA-H	C33H38O7	0.0292777	1.23634	0.00356613	0.0332297	1.1181	2.17061	119.343	54.9815	102.864	138.665	116.501	52.9511	55.9645	56.0288
13.19_755.4559m/z	755.456	13.1857	neg	Doxapram	2435	Benzenoids	Benzene and substituted derivatives	Diphenylmethanes			38.1	0	2M-H	C24H30N2O2	2.25359	1.23183	0.000383431	0.0135338	-7.6246	0.0050672	0.314656	62.0965	1.81297e-06	0.495758	0.448207	70.721	51.6053	63.9632
3.86_376.1691m/z	376.169	3.8574	pos	Methylmibefradil Metabolite (Acetic acid, methoxy-, 6-fluoro-1,2,3,4-tetrahydro-2-[2-(methylamino)et	1281	Unclassified	Unclassified	Unclassified			37.1	0	M+K	C19H28FNO3	1.6982	1.22191	0.00530669	0.0398633	1.85978	3.62953	87.5961	24.1343	105.299	66.037	91.4528	24.1357	22.7205	25.5465
1.22_235.0693n	216.051	1.22492	neg	N-Acetylgalactosaminate	65972	Unclassified	Unclassified	Unclassified			38.5	0	M-H2O-H, M-H	C8H13NO7	0.357977	1.21975	0.000153263	0.0102202	1.54152	2.91101	91.4663	31.4208	96.1745	94.6242	83.6003	31.415	28.4919	34.3555
5.12_321.1206m/z	321.121	5.11632	pos	5-Methyl-6-hydroxyluteolinidin	LMPK12010443	Lipids and lipid-like molecules	Polyketides	Flavonoids			45.6	36.9	M+NH4	C16H15O6+	-0.341533	1.21772	0.0199458	0.0777919	4.32745	20.0767	70.5995	3.51648	106.279	50.8315	54.6883	2.63791	2.98616	4.92538
6.73_515.1548m/z	515.155	6.72703	pos	6-({2-[4,6-dihydroxy-2-methoxy-3-(3-methylbut-2-en-1-yl)phenyl]-3-oxo-2,3-dihydro-1-benzofuran-6-yl}oxy)-3,4,5-trihydroxyoxane-2-carboxylic acid	HMDB0125964	Phenylpropanoids and polyketides	2-arylbenzofuran flavonoids	Unclassified			40.3	4.22	M+H-H2O	C26H28O12	-0.052267	1.2149	0.0283051	0.094293	0.533339	1.44727	221.122	152.785	247.631	214.513	201.223	122.915	168.481	166.96
4.96_399.1650m/z	399.165	4.96182	neg	Propofol glucuronide	HMDB0060933	Organic oxygen compounds	Organooxygen compounds	Carbohydrates and carbohydrate conjugates			37.1	7.33	M+FA-H	C18H26O7	-2.92545	1.21423	0.000196426	0.0109897	-0.847475	0.555757	74.7651	134.528	67.4981	81.122	75.675	131.231	133.471	138.883
10.04_382.2338n	365.232	10.0426	pos	Sarcostin	71890	Unclassified	Unclassified	Unclassified			36.9	0	M+Na, M+H-H2O	C21H34O6	-4.63385	1.21193	0.0223816	0.0827219	0.994648	1.99259	134.268	67.3833	158.786	98.8148	145.202	64.6925	63.1989	74.2587
0.81_118.0854m/z	118.085	0.805117	pos	Betaine	HMDB0000043	Organic acids and derivatives	Carboxylic acids and derivatives	Amino acids, peptides, and analogues	***	C00719	52.9	80.7	M+H	C5H11NO2	-7.07088	1.21152	0.0161285	0.0693662	0.759961	1.69344	161.628	95.4436	153.43	149.021	182.434	118.975	92.4231	74.9329
0.74_276.1308n	275.125	0.742283	neg	Saccharopine	HMDB0000279	Organic acids and derivatives	Carboxylic acids and derivatives	Amino acids, peptides, and analogues	**	C00449	45.3	33.4	M-H2O-H, M-H	C11H20N2O6	-4.70117	1.21088	0.00368675	0.0337999	5.35117	40.8189	63.2244	1.5489	83.0661	49.7988	56.8083	0.642186	1.92896	2.07555
11.23_747.4277m/z	747.428	11.2294	pos	Asprellic acid C	LMPR0106150024	Lipids and lipid-like molecules	Prenol lipids	Isoprenoids			36.9	0	M+H-H2O	C48H60O8	2.85152	1.2089	0.000101007	0.00895594	-24.9591	3.06588e-08	1.81297e-06	59.1338	1.81297e-06	1.81297e-06	1.81297e-06	52.8729	58.4907	66.0377
5.84_566.1635n	567.171	5.83643	pos	5,5'-Dihydroxy-3,6,7,2',4'-pentamethoxyflavone 5'-glucoside	51456	Unclassified	Unclassified	Unclassified			44.2	26	M+H, M+Na	C26H30O14	-0.114579	1.20822	0.0379119	0.111802	-0.337904	0.79119	263.812	333.437	244.73	303.433	243.272	355.609	318.679	326.021
0.76_112.9373m/z	112.937	0.75545	neg	Thiosulfate	HMDB0000257	Homogeneous non-metal compounds	Non-metal oxoanionic compounds	Non-metal thiosulfates		C05529	46	40.7	M-H	H2O3S2	0.360756	1.20627	0.00601117	0.0420472	-1.40746	0.376974	37.9042	100.549	34.8668	48.7725	30.0734	83.0726	99.6537	118.92
3.21_332.2793m/z	332.279	3.21195	pos	12,13-DiHOME	HMDB0004705	Lipids and lipid-like molecules	Fatty Acyls	Fatty acids and conjugates	***	C14829	38.7	0	M+NH4	C18H34O4	-0.794991	1.20335	0.0372871	0.110707	-0.61748	0.651808	128.074	196.49	114.352	140.278	129.591	237.078	185.385	167.007
4.08_351.0715m/z	351.071	4.07838	pos	3,4,5-trihydroxy-6-{[3-(hydroxymethyl)-1-oxo-1H-isochromen-7-yl]oxy}oxane-2-carboxylic acid	HMDB0128633	Organic oxygen compounds	Organooxygen compounds	Carbohydrates and carbohydrate conjugates			47.7	46.2	M+H-H2O	C16H16O10	1.09751	1.20225	0.0020596	0.0265928	3.07919	8.45138	68.153	8.06413	51.3689	76.5803	76.5098	7.29133	7.00001	9.90104
10.10_519.2595n	520.267	10.0975	pos	PS(18:3(9Z,12Z,15Z)/0:0)	LMGP03050029	Lipids and lipid-like molecules	Glycerophospholipids	Glycerophosphoserines			45.7	31.9	M+H, M+Na	C24H42NO9P	-0.329154	1.20051	0.048098	0.12858	0.255145	1.19346	442.925	371.128	445.035	445.369	438.371	415.535	370.319	327.531
4.52_485.2481m/z	485.248	4.51902	pos	Levobunolol glucuronide	936	Unclassified	Unclassified	Unclassified			36	0	M+NH4	C23H33NO9	-2.64671	1.19975	0.0112704	0.0575013	1.82896	3.55281	87.78	24.7072	104.877	59.6579	98.8049	23.5604	25.0093	25.5518
9.40_310.2146n	333.204	9.39917	pos	Sterebin A	HMDB0035337	Lipids and lipid-like molecules	Prenol lipids	Sesquiterpenoids			43.2	27.4	M+Na, M+K	C18H30O4	0.50053	1.19615	0.00810608	0.0485158	0.878293	1.8382	136.189	74.0885	112.276	143.328	152.964	74.6987	79.4056	68.1614
2.04_524.1960m/z	524.196	2.03853	pos	{[4-(2,4-dihydroxy-5-{2-hydroxy-3-[4-hydroxy-3-(3-methylbut-2-en-1-yl)phenyl]propanoyl}phenyl)-2-methylbut-2-en-1-yl]oxy}sulfonic acid	HMDB0133220	Phenylpropanoids and polyketides	Linear 1,3-diarylpropanoids	Chalcones and dihydrochalcones			39.9	11.5	M+NH4	C25H30O9S	2.27245	1.1917	0.0122322	0.0600928	0.599642	1.51534	185.695	122.543	196.06	187.436	173.589	123.711	144.432	99.4862
9.94_272.2102n	255.207	9.94247	pos	N(6)-(Octanoyl)lysine	62422	Organic acids and derivatives	Carboxylic acids and derivatives	Amino acids, peptides, and analogues			47.1	40.4	M+H-H2O, M+H	C14H28N2O3	0.613161	1.19135	0.00341953	0.032621	-0.940796	0.520945	64.467	123.75	63.3971	65.1846	64.8193	140.962	122.231	108.056
2.52_547.4104m/z	547.41	2.5235	pos	FAHFA(16:1(9Z)/9-O-16:0)	HMDB0112157	Lipids and lipid-like molecules	Fatty Acyls	Fatty acids and conjugates			37.3	3.95	M+K	C32H60O4	-3.82673	1.19054	0.00254012	0.0290024	3.21109	9.26049	66.1513	7.14339	82.3544	62.5891	53.5104	4.18912	6.05001	11.191
1.33_188.0912m/z	188.091	1.32692	pos	dimethyl (R)-pyrrolidine-1,2-dicarboxylate	265049	Unclassified	Unclassified	Unclassified			47	48.3	M+H	C8H13NO4	-2.9797	1.19016	0.00477609	0.0380451	1.62958	3.09424	88.7816	28.6925	109.777	79.5402	77.0274	30.6312	29.1641	26.2823
4.62_231.1099n	230.103	4.623	neg	Isovalerylglutamic acid	HMDB0000726	Organic acids and derivatives	Carboxylic acids and derivatives	Amino acids, peptides, and analogues			43.1	26	M-H2O-H, M-H	C10H17NO5	-3.19842	1.19014	0.00681661	0.0445418	8.5903	385.424	60.9034	0.158017	81.876	40.9329	59.9013	0.0714881	1.81297e-06	0.40256
0.75_279.0469m/z	279.047	0.751633	pos	D-glycero-L-galacto-Octulose	HMDB0029954	Organic oxygen compounds	Organooxygen compounds	Carbohydrates and carbohydrate conjugates			42.8	21.3	M+K	C8H16O8	-3.29438	1.19011	0.00443924	0.0367918	-6.2116	0.0134934	0.813348	60.2774	1.81297e-06	2.16106	0.278979	74.7113	65.6879	40.433
13.86_589.4508m/z	589.451	13.8582	pos	Staphidine	67146	Unclassified	Unclassified	Unclassified			38	0	M+H-H2O	C42H58N2O	-1.29773	1.19	0.0206953	0.0792669	-2.48485	0.178643	14.0677	78.7478	1.81297e-06	8.45801	33.7451	50.4154	91.2941	94.5339
4.69_309.0844n	308.077	4.6905	neg	N-Feruloylaspartic acid	HMDB0040830	Organic acids and derivatives	Carboxylic acids and derivatives	Amino acids, peptides, and analogues			39.7	21.1	M-H, M+FA-H	C14H15NO7	-1.50986	1.18886	0.0105951	0.0558884	3.46054	11.0084	67.8313	6.16177	93.6647	47.77	62.0593	5.47545	4.35802	8.65183
4.58_754.2284n	735.211	4.58233	neg	Diosmetin 7-(2'',6''-dirhamnosyl)-glucoside	LMPK12110820	Lipids and lipid-like molecules	Polyketides	Flavonoids			41.7	23.8	M-H2O-H, M-H	C34H42O19	-4.75856	1.18732	0.0460444	0.125382	1.32184	2.49985	113.822	45.5314	148.09	74.2447	119.13	27.3702	45.5778	63.6461
4.24_786.1644m/z	786.164	4.24403	pos	Flavin adenine dinucleotide (FAD)	2302	Unclassified	Unclassified	Unclassified			45.7	44.3	M+H	C27H33N9O15P2	-0.0549047	1.1846	0.0201347	0.0781416	0.330692	1.25762	312.436	248.435	279.568	324.199	333.541	251.682	253.05	240.572
15.53_812.5578m/z	812.558	15.5307	pos	PE(14:0/24:1(15Z))	60293	Lipids and lipid-like molecules	Glycerophospholipids	Glycerophosphoethanolamines	**	C00350	36.8	0	M+K	C43H84NO8P	1.57176	1.17984	0.000395465	0.0137329	-2.86969	0.136816	8.95451	65.4491	12.6811	8.04618	6.1363	74.8567	62.224	59.2665
9.39_238.1570n	221.154	9.38583	pos	(9R,13R)-1a,1b-dihomo-jasmonic acid	LMFA02010010	Lipids and lipid-like molecules	Fatty Acyls	Octadecanoids			45.2	40.7	M+H-H2O, M+H	C14H22O3	0.590146	1.17938	0.00162979	0.0244864	0.679005	1.60103	153.609	95.9434	142.151	151.619	167.057	93.2417	100.521	94.0676
0.72_219.0819m/z	219.082	0.7238	pos	1-(2-Thienyl)-1-heptanone	HMDB0040241	Organooxygen compounds	Carbonyl compounds	Ketones			37.3	0	M+Na	C11H16OS	2.58014	1.17768	0.0171378	0.0716363	2.4153	5.33431	76.7083	14.3802	66.4857	107.697	55.9424	11.7551	17.2189	14.1665
14.35_358.3080n	359.315	14.3488	pos	MG(0:0/18:0/0:0)	62319	Lipids and lipid-like molecules	Glycerolipids	Monoradylglycerols			40.6	9.4	M+H-H2O, M+H, M+NH4, M+Na	C21H42O4	-0.838362	1.17763	0.0218637	0.0817524	-0.477244	0.718348	160.014	222.753	135.056	185.491	159.496	233.195	230.6	204.463
5.97_645.5002m/z	645.5	5.97425	pos	Squalamine	LMST05050024	Lipids and lipid-like molecules	Sterol Lipids	Steroid conjugates			36.4	0	M+NH4	C34H65N3O5S	3.03842	1.17696	0.0133884	0.0631827	-0.810371	0.570235	80.7598	141.625	65.1118	102.93	74.2378	155.919	143.363	125.593
9.49_629.2967m/z	629.297	9.49333	pos	Capsicum annuum Fluorescent chlorophyll catabolite	HMDB0035528	Organoheterocyclic compounds	Tetrapyrroles and derivatives	Unclassified			46.9	40.9	M+H	C35H40N4O7	-0.452224	1.17653	0.0011301	0.0210191	3.5697	11.8737	62.0014	5.22175	63.0941	51.5327	71.3775	1.81297e-06	3.44207	12.2232
4.29_473.2264m/z	473.226	4.28503	pos	Hydroxydesmethylmaprotiline glucuronide	1069	Unclassified	Unclassified	Unclassified			37	0	M+NH4	C25H29NO7	-4.06197	1.17431	0.00503996	0.0388326	2.94788	7.71617	67.0586	8.69066	86.1901	53.1349	61.8508	5.64637	4.99993	15.4257
5.10_377.1794m/z	377.179	5.0983	neg	Pregnenolone sulfate	HMDB0000774	Lipids and lipid-like molecules	Steroids and steroid derivatives	Sulfated steroids			38.3	0.835	M-H2O-H	C21H32O5S	0.392198	1.17296	0.000181686	0.0106957	-1.37121	0.386566	35.0941	90.7843	31.4481	37.5568	36.2774	83.5384	95.9559	92.8587
0.79_166.0527m/z	166.053	0.79145	pos	L-Methionine S-oxide	63430	Unclassified	Unclassified	Unclassified			42.8	36.2	M+H	C5H11NO3S	-2.98013	1.17296	0.00113267	0.0210191	1.63268	3.10089	83.6584	26.9788	90.4454	70.4919	90.0378	27.9285	29.3352	23.6728
5.55_415.1255m/z	415.125	5.5526	neg	6-[2,4-dihydroxy-3-(3-methylbut-2-en-1-yl)phenoxy]-3,4,5-trihydroxyoxane-2-carboxylic acid	HMDB0126243	Organic oxygen compounds	Organooxygen compounds	Carbohydrates and carbohydrate conjugates			39.4	5.63	M+FA-H	C17H22O9	2.382	1.17283	0.0123526	0.0603108	12.0609	4272.66	60.5559	0.0141729	85.5286	37.1684	58.9705	0.042515	1.81297e-06	1.81297e-06
8.54_328.2246n	311.221	8.53923	pos	9,12,13-trihydroxy-10,15-octadecadienoic acid	35683	Unclassified	Unclassified	Unclassified			48.4	50.7	M+H-H2O, M+H	C18H32O5	-1.28136	1.172	0.0137442	0.064058	0.62864	1.54611	172.956	111.866	198.013	152.632	168.224	113.144	121.383	101.07
9.83_729.3495m/z	729.349	9.83462	neg	LPIM1(17:0/0:0)	LMGP15040002	Lipids and lipid-like molecules	Glycerophospholipids	Glycerophosphoinositolglycans			38.6	0	M-H2O-H	C32H61O17P	3.54814	1.17147	0.013131	0.062414	2.41847	5.34605	74.969	14.0233	88.9893	63.5104	72.4074	38.3977	3.67205	1.81297e-06
6.15_703.1905m/z	703.19	6.15488	neg	6'''-(3-Hydroxy-3-methylglutaroyl)isoviolanthin	LMPK12110232	Lipids and lipid-like molecules	Polyketides	Flavonoids			42	18.1	M-H2O-H	C33H38O18	3.47639	1.17064	0.00547869	0.0402728	-0.691842	0.619063	94.1033	152.009	93.8786	100.136	88.2953	165.729	157.856	132.443
15.43_121.0645m/z	121.064	15.4326	pos	Phenylacetaldehyde	58372	Benzenoids	Benzene and substituted derivatives	Phenylacetaldehydes	**	C00601	38.7	0	M+H	C8H8O	-2.74486	1.17022	0.0138162	0.0641724	-0.265748	0.831767	296.992	357.062	280.268	303.339	307.369	370.524	366.672	333.988
3.10_298.1264n	279.109	3.09595	neg	4'-N-desmethylolanzapine	HMDB0060959	Organoheterocyclic compounds	Benzodiazepines	Unclassified			41.2	16.2	M-H2O-H, M+FA-H	C16H18N4S	4.03577	1.16996	0.00482	0.0381951	0.423527	1.3412	227.919	169.937	238.828	212.669	232.262	157.028	178.682	174.1
5.16_527.2270m/z	527.227	5.1573	pos	Crocin 4	HMDB0039122	Lipids and lipid-like molecules	Prenol lipids	Diterpenoids	**	C00744	36.4	3.78	M+Na	C27H36O9	3.73231	1.16542	0.0173481	0.0719838	5.11942	34.7614	62.7322	1.80465	92.0208	38.9683	57.2075	0.852856	2.54271	2.01838
4.06_246.0968m/z	246.097	4.06455	pos	2-(2,3,5-trihydroxy-4-methoxyphenyl)propanoic acid	HMDB0125034	Lipids and lipid-like molecules	Prenol lipids	Quinone and hydroquinone lipids			38	26.3	M+NH4	C10H12O6	-1.61595	1.16523	0.000325123	0.0129794	2.52798	5.76764	66.6733	11.5599	76.1417	63.0209	60.8574	10.9853	12.1748	11.5196
12.54_646.4470m/z	646.447	12.5359	pos	PS(P-16:0/12:0)	LMGP03030001	Lipids and lipid-like molecules	Glycerophospholipids	Glycerophosphoserines			37	16.9	M+H-H2O	C34H66NO9P	4.10532	1.16403	0.0331207	0.103298	-1.54591	0.342479	33.6711	98.3157	17.7988	21.0296	62.1849	81.0503	87.1065	126.79
4.01_314.1000n	332.134	4.00922	pos	6-O-Acetylarbutin	HMDB0034060	Organic oxygen compounds	Organooxygen compounds	Carbohydrates and carbohydrate conjugates			43.8	29.3	M+NH4, M+Na	C14H18O8	-0.428265	1.16188	0.0037253	0.0340134	0.867034	1.82391	125.014	68.5417	126.295	115.49	133.256	60.8803	60.7243	84.0205
5.51_408.1950n	391.192	5.51145	pos	Kuwanol D	LMPK12120120	Phenylpropanoids and polyketides	Linear 1,3-diarylpropanoids	Chalcones and dihydrochalcones			39.7	15.1	M+H-H2O, M+NH4, M+Na	C25H28O5	3.25612	1.16178	0.0345948	0.106278	0.283018	1.21674	354.831	291.625	381.72	330.626	352.148	286.125	271.376	317.375
2.13_247.1292m/z	247.129	2.13487	pos	Isoleucyl-Aspartate	HMDB0028903	Organic acids and derivatives	Carboxylic acids and derivatives	Amino acids, peptides, and analogues			48	43.7	M+H	C10H18N2O5	1.23764	1.16098	0.00305403	0.0310747	1.48571	2.80055	87.9045	31.3883	98.5772	71.1151	94.0212	36.1567	28.98	29.0284
8.20_645.2915m/z	645.292	8.19925	pos	Thalmidine	67830	Unclassified	Unclassified	Unclassified			38	0	M+Na	C38H42N2O6	-3.19224	1.16034	0.00390368	0.0345242	4.31133	19.8536	59.6085	3.0024	75.396	43.981	59.4485	1.81297e-06	0.720955	8.28623
2.18_348.2006m/z	348.201	2.17635	pos	(4S,6R)-p-Mentha-1,8-diene-6,7-diol 7-glucoside	HMDB0039056	Lipids and lipid-like molecules	Prenol lipids	Terpene glycosides			39.4	8.88	M+NH4	C16H26O7	-3.20252	1.15983	0.00110303	0.0208427	1.0972	2.1394	103.812	48.5241	108.544	99.3296	103.563	37.1268	57.6149	50.8307
1.21_306.0755m/z	306.076	1.21175	neg	Glutathionate(1-)	HMDB0062697	Organic acids and derivatives	Carboxylic acids and derivatives	Amino acids, peptides, and analogues			37.9	0	M-H	C10H17N3O6S	-3.32968	1.15883	0.000441387	0.0142976	-2.68909	0.155061	10.045	64.7807	5.78296	18.03	6.32205	58.3088	67.7985	68.2347
4.86_437.1069m/z	437.107	4.859	pos	Homomangiferin	95675	Organoheterocyclic compounds	Benzopyrans	1-benzopyrans			46.6	42.8	M+H	C20H20O11	-2.04547	1.15878	0.0121742	0.0599112	-1.02906	0.490029	56.7862	115.883	45.1669	82.8862	42.3056	122.686	109.932	115.032
9.39_257.1894m/z	257.189	9.38583	pos	Isanic acid	LMFA01030558	Lipids and lipid-like molecules	Fatty Acyls	Fatty Acids and Conjugates			37.5	35.4	M+H-H2O	C18H26O2	-2.14377	1.15874	0.000994598	0.0200408	0.450651	1.36666	205.626	150.459	199.558	199.444	217.877	146.978	153.271	151.13
11.22_581.1819m/z	581.182	11.2162	neg	Kuwanon Y	HMDB0033296	Phenylpropanoids and polyketides	Diarylheptanoids	Linear diarylheptanoids			38.1	6.46	M-H	C34H30O9	0.403047	1.15762	0.0195472	0.0769557	-1.16885	0.444775	48.0261	107.978	30.1354	60.6407	53.3021	117.688	123.934	82.3129
4.74_377.1456m/z	377.146	4.73635	pos	Riboflavin	HMDB0000244	Organoheterocyclic compounds	Pteridines and derivatives	Alloxazines and isoalloxazines	***	C00255	36.6	32.8	M+H	C17H20N4O6	0.132256	1.15712	0.00347778	0.0327628	0.665227	1.58582	151.882	95.7751	165.683	136.204	153.759	92.5316	93.0049	101.789
5.40_224.0719n	223.061	5.40195	neg	Propyl 1-(propylthio)propyl disulfide	HMDB0033040	Organosulfur compounds	Organic disulfides	Dialkyldisulfides			37.3	3	M-H2O-H, M-H	C9H20S3	-3.81426	1.15642	0.0014227	0.0230977	-1.0808	0.472768	49.3446	104.374	59.2145	40.5684	48.251	106.477	110.826	95.8196
4.79_154.0265n	153.02	4.78517	neg	2,6-Dihydroxybenzoic acid	HMDB0013676	Benzenoids	Benzene and substituted derivatives	Benzoic acids and derivatives	***		56.8	87.7	M-H2O-H, M-H	C7H6O4	-0.533481	1.15539	0.0390348	0.11378	-0.311328	0.8059	265.86	329.892	288.254	228.354	280.972	314.176	347.349	328.151
5.89_259.1106m/z	259.111	5.89192	pos	(Z)-6-Tetradecene-1,3-diyne-5,8-diol	HMDB0038996	Lipids and lipid-like molecules	Fatty Acyls	Fatty alcohols			39.8	12.6	M+K	C14H20O2	4.93642	1.15529	8.7672e-05	0.00842639	-4.14379	0.0565713	3.23525	57.1888	3.8592	3.52718	2.31937	51.1836	57.7198	62.6631
10.70_361.1992m/z	361.199	10.6957	neg	4,4-Difluoro-17beta-hydroxyandrost-5-en-3-one propionate	70604	Unclassified	Unclassified	Unclassified			39	0	M-H2O-H	C22H30F2O3	2.00151	1.15337	0.00106255	0.0205055	0.799665	1.7407	129.069	74.1482	126.495	137.9	122.813	74.3136	82.0715	66.0594
5.96_491.0407m/z	491.041	5.96042	pos	Torvanol A	93432	Phenylpropanoids and polyketides	Isoflavonoids	O-methylated isoflavonoids			36.5	0	M+K	C20H20O10S	-0.456688	1.15244	0.00582903	0.0414923	-0.688307	0.620581	92.2256	148.612	103.529	94.7071	78.441	150.372	160.66	134.802
2.17_312.0949m/z	312.095	2.17052	neg	Deoxyguanosine	HMDB0000085	Nucleosides, nucleotides, and analogues	Purine nucleosides	Purine 2'-deoxyribonucleosides	**	C00330	48.8	54.6	M+FA-H	C10H13N5O4	-0.120794	1.15116	0.0104036	0.0553715	-0.586704	0.665862	114.661	172.199	103.046	116.557	124.379	193.716	165.399	157.482
4.45_455.0970m/z	455.097	4.44852	neg	Flavine mononucleotide (FMN)	2301	Unclassified	Unclassified	Unclassified			39.2	8.31	M-H	C17H21N4O9P	-0.758539	1.1482	0.0111344	0.0572348	-0.432032	0.741217	164.562	222.016	147.615	183.273	162.798	217.277	237.04	211.732
0.92_145.0143m/z	145.014	0.9196	neg	Oxoglutaric acid	119	Organic acids and derivatives	Keto acids and derivatives	Gamma-keto acids and derivatives	**	C00026	57.1	90.1	M-H	C5H6O5	0.663446	1.14749	0.00320735	0.0320454	-0.788595	0.578908	75.4888	130.399	80.3844	69.2077	76.8742	129.616	144.695	116.885
10.90_422.2662n	423.273	10.9044	pos	3alpha,7alpha,12beta-Trihydroxy-11-oxo-5beta-cholan-24-oic Acid	LMST04010383	Unclassified	Unclassified	Unclassified			36.8	7.98	M+H-H2O, M+H	C24H38O6	-1.61003	1.14477	0.00163927	0.0245316	-0.455281	0.729368	146.068	200.266	150.796	143.165	144.242	213.355	190.795	196.648
1.17_429.0264m/z	429.026	1.17258	neg	(4-{5,8-dihydroxy-12,12-dimethyl-6-oxo-3,11,14-trioxatetracyclo[8.5.0.0²,⁷.0¹³,¹⁵]pentadeca-1(10),2(7),4,8-tetraen-4-yl}phenyl)oxidanesulfonic acid	HMDB0127409	Phenylpropanoids and polyketides	Flavonoids	Flavones			39	9.4	M-H2O-H	C20H16O10S	-4.79282	1.14335	0.0484613	0.129247	0.90907	1.87783	137.066	72.9915	182.642	115.411	113.145	71.068	75.0236	72.8829
1.55_186.0213m/z	186.021	1.55162	pos	THIOXOLONE	43846	Unclassified	Unclassified	Unclassified			36.6	0	M+NH4	C7H4O3S	-3.80947	1.14189	0.000808475	0.0180689	1.84213	3.58539	73.8443	20.5959	78.2637	64.3601	78.9092	15.168	19.6989	26.9207
7.98_592.2663n	593.272	7.9821	pos	PI(18:4(6Z,9Z,12Z,15Z)/0:0)	LMGP06050017	Lipids and lipid-like molecules	Glycerophospholipids	Glycerophosphoinositols			44.2	27.7	M+H-H2O, M+H	C27H45O12P	2.46671	1.14187	0.0209454	0.0797757	1.26835	2.40886	101.231	42.0244	128.017	102.648	73.0277	37.8892	44.7123	43.4718
11.39_342.1464n	343.154	11.392	pos	1-(3,4-dihydroxyphenyl)-7-(3-methoxyphenyl)heptane-3,5-dione	HMDB0133500	Phenylpropanoids and polyketides	Diarylheptanoids	Linear diarylheptanoids			41	10.2	M+H, M+Na	C20H22O5	-1.08821	1.13881	0.00342335	0.0326383	-0.797025	0.575535	74.1885	128.904	61.3489	75.1654	86.0511	121.003	127.119	138.588
3.55_371.0054m/z	371.005	3.54958	pos	dUDP	HMDB0001000	Nucleosides, nucleotides, and analogues	Pyrimidine nucleotides	Pyrimidine deoxyribonucleotides	**	C01346	36.9	3.64	M+H-H2O	C9H14N2O11P2	3.61324	1.13741	0.0347314	0.10652	0.692251	1.6158	160.753	99.4882	182.794	122.34	177.126	94.0627	103.856	100.546
9.61_306.1829n	307.194	9.61482	pos	Compactin diol lactone	69858	Unclassified	Unclassified	Unclassified			41.8	19.8	M+H-H2O, M+H, M+Na	C18H26O4	-0.64094	1.13575	0.00738193	0.0461323	0.746277	1.67746	137.948	82.2361	150.899	122.863	140.081	97.1914	76.0772	73.4399
8.05_163.0747m/z	163.075	8.04993	pos	Propyl 2-furanacrylate	LMFA07011002	Lipids and lipid-like molecules	Fatty Acyls	Fatty acid esters			45.6	34.8	M+H-H2O	C10H12O3	-3.88991	1.13506	0.014749	0.0663023	-0.215153	0.861455	354.282	411.26	335.734	368.111	359.002	400.951	431.196	401.634
5.42_269.1747m/z	269.175	5.41662	pos	3,11,12-Trihydroxy-1(10)-spirovetiven-2-one	HMDB0038154	Lipids and lipid-like molecules	Prenol lipids	Sesquiterpenoids			45.8	33.5	M+H	C15H24O4	0.0424916	1.13497	0.0013801	0.0227449	-2.27271	0.206941	13.9269	67.2989	5.71864	19.4597	16.6023	58.6056	66.4276	76.8635
0.70_822.7888m/z	822.789	0.695967	pos	TG(15:0/16:1(9Z)/o-18:0)	HMDB0043220	Lipids and lipid-like molecules	Glycerolipids	Triradylcglycerols			37	0	M+NH4	C52H100O5	-2.60697	1.13071	0.0159077	0.0688795	3.77336	13.6739	61.8802	4.52542	34.141	71.1851	80.3146	5.06403	7.93286	0.57936
10.97_623.3919m/z	623.392	10.9724	pos	Antibiotic X 14889A	89185	Lipids and lipid-like molecules	Prenol lipids	Terpene glycosides			38.7	0	M+K	C33H60O8	-0.167322	1.13048	0.0203638	0.0785987	-2.2882	0.204731	14.8506	72.5371	1.81297e-06	0.981415	43.5703	78.4926	78.1354	60.9834
12.93_435.2898m/z	435.29	12.9292	pos	Norselic acid A	LMST01040189	Lipids and lipid-like molecules	Sterol Lipids	Sterols			39.3	6.08	M+H-H2O	C29H40O4	1.03884	1.13023	0.00972598	0.0533093	-1.73783	0.29982	23.9808	79.9841	7.57104	27.3373	37.0341	67.7341	76.1687	96.0494
4.24_439.1009m/z	439.101	4.24403	pos	Riboflavin cyclic-4',5'-phosphate	HMDB0059614	Organoheterocyclic compounds	Pteridines and derivatives	Alloxazines and isoalloxazines		C16071	42	38.4	M+H	C17H19N4O8P	-0.991339	1.13017	0.0142444	0.0651793	-0.527162	0.693918	127.485	183.717	108.929	145.808	127.716	191.835	192.345	166.971
8.58_291.1954m/z	291.195	8.5799	pos	16-epi-16-J1-PhytoP	LMFA02030068	Lipids and lipid-like molecules	Fatty Acyls	Octadecanoids			49.7	59.8	M+H-H2O	C18H28O4	-0.13905	1.13009	0.0112893	0.05752	0.762456	1.69638	137.115	80.828	148.406	119.304	143.634	98.0591	76.051	68.3738
2.55_309.1150m/z	309.115	2.54882	neg	Pentaporphyrin I	HMDB0000839	Organoheterocyclic compounds	Tetrapyrroles and derivatives	Porphyrins		C09541	37.9	0	M-H	C20H14N4	1.319	1.13001	0.0234951	0.084801	0.642688	1.56123	162.641	104.175	194.984	150.074	142.866	107.302	101.083	104.14
10.81_487.1535m/z	487.154	10.8084	pos	Didesmethylloperamide	1018	Unclassified	Unclassified	Unclassified			36.5	0	M+K	C27H29ClN2O2	-3.11315	1.12822	0.00327321	0.0322225	-1.45291	0.365283	30.7464	84.1714	25.9037	46.1562	20.1792	78.5162	89.5478	84.4503
13.10_181.1227m/z	181.123	13.1032	pos	2,2,7,7-Tetramethyl-1,6-dioxaspiro[4.4]nona-3,8-diene	HMDB0030007	Organic oxygen compounds	Organooxygen compounds	Ethers			55.6	91.8	M+H	C11H16O2	1.92695	1.12817	0.0499362	0.131502	-1.81789	0.283635	24.4288	86.1279	10.4367	20.2874	42.5624	111.911	99.8952	46.5773
2.31_220.0855n	219.078	2.30783	neg	Jasminine	68064	Unclassified	Unclassified	Unclassified			38.5	0	M-H2O-H, M-H	C11H12N2O3	3.01293	1.12481	0.00446856	0.0368724	2.27573	4.84241	67.4543	13.9299	49.851	79.4453	73.0665	11.4649	11.891	18.4338
7.18_531.1493m/z	531.149	7.18115	neg	Luteolin 7-[6''-(2-methylbutyryl)glucoside]	LMPK12110701	Lipids and lipid-like molecules	Polyketides	Flavonoids			39.5	8.04	M-H	C26H28O12	-2.88111	1.12011	0.00239529	0.0284269	6.10787	68.9685	52.9829	0.768219	68.0741	46.9995	43.8752	1.81297e-06	1.81297e-06	2.30465
1.26_250.0911m/z	250.091	1.25892	pos	Neuraminic acid	HMDB0000830	Organic oxygen compounds	Organooxygen compounds	Carbohydrates and carbohydrate conjugates		C06469	39.5	13.6	M+H-H2O	C9H17NO8	-3.90057	1.11891	0.0022576	0.0276752	-1.94939	0.258926	18.1438	70.0734	9.40713	20.0734	24.951	81.7162	65.9417	62.5622
2.34_612.1329m/z	612.133	2.34052	pos	dTDP-4-dimethylamino-4,6-dideoxy-5-C-methyl-L-mannose	69044	Unclassified	Unclassified	Unclassified			38.2	0	M+Na	C19H33N3O14P2	-0.149781	1.11736	0.00130863	0.0221224	1.47478	2.77942	80.352	28.9096	92.5902	71.031	77.4348	28.0242	29.7007	29.0041
2.07_219.0493m/z	219.049	2.06587	pos	3,7-Dimethyluric acid	58072	Organoheterocyclic compounds	Imidazopyrimidines	Purines and purine derivatives	**	C16360	39.2	0	M+Na	C7H8N4O3	2.2007	1.11466	0.00847554	0.0495277	1.85844	3.62615	74.4718	20.5374	91.463	62.5294	69.4229	34.4281	14.7384	12.4458
9.55_675.2666m/z	675.267	9.54717	pos	Secoisotetrandrine	HMDB0041246	Organoheterocyclic compounds	Isoquinolines and derivatives	Benzylisoquinolines			38.4	17.8	M+Na	C38H40N2O8	-1.63144	1.11419	0.00979256	0.053431	0.925698	1.8996	113.594	59.7989	106.64	128.924	105.219	43.8356	61.7173	73.8438
4.20_554.2434n	593.198	4.20322	pos	D-Pantethine	HMDB0003828	Organic acids and derivatives	Carboxylic acids and derivatives	Amino acids, peptides, and analogues		C12661	39.2	0.416	M+H, M+K	C22H42N4O8S2	-1.84754	1.11212	0.0341812	0.105416	0.891335	1.85489	126.336	68.1096	157.311	98.1726	123.524	55.1255	71.17	78.0334
5.26_627.4075m/z	627.408	5.26495	neg	(3S,3'R,5R,6R)-7',8'-Didehydro-3,6-epoxy-5,6-dihydro-beta,beta-carotene-3',5-diol	HMDB0037794	Lipids and lipid-like molecules	Prenol lipids	Triterpenoids			39.7	6.65	M+FA-H	C40H54O3	3.46034	1.11184	0.000800066	0.0180388	-0.880654	0.543121	59.9221	110.329	53.955	61.7692	64.042	109.78	118.561	102.647
4.78_243.1336m/z	243.134	4.77717	pos	Glutamylisoleucine	HMDB0028822	Organic acids and derivatives	Carboxylic acids and derivatives	Amino acids, peptides, and analogues			47	42.3	M+H-H2O	C11H20N2O5	-1.31583	1.11181	0.00156057	0.0240183	6.5662	94.7598	51.6356	0.544911	64.6593	42.8147	47.433	1.81297e-06	1.63473	1.81297e-06
0.81_233.0776m/z	233.078	0.810267	neg	L-glycyl-L-hydroxyproline	HMDB0011173	Unclassified	Unclassified	Unclassified			42.5	23	M+FA-H	C7H12N2O4	-1.87979	1.11086	0.00343496	0.0326509	3.11625	8.67132	58.726	6.77243	42.0903	68.6228	65.4648	6.53135	7.46868	6.31728
5.66_801.6035m/z	801.604	5.66045	pos	PG(17:0/22:1(11Z))	79070	Lipids and lipid-like molecules	Glycerophospholipids	Glycerophosphoglycerols			37.4	0	M+H-H2O	C45H87O10P	3.80288	1.10899	0.0281552	0.0940283	-0.564667	0.676111	119.311	176.466	151.556	109.404	96.972	179.289	181.434	168.675
9.10_302.2241n	303.231	9.09552	pos	Stenbolone	LMST02020044	Lipids and lipid-like molecules	Sterol Lipids	Steroids			44.5	45.2	M+H-H2O, M+H	C20H30O2	-1.68357	1.1073	0.00527808	0.0397985	-0.636806	0.643135	94.1991	146.469	110.47	89.6153	82.5121	154.121	138.841	146.444
11.20_262.2289n	263.236	11.2024	pos	9Z,12Z,15Z-Octadecatrienal	LMFA06000243	Lipids and lipid-like molecules	Fatty Acyls	Fatty aldehydes			43	20.6	M+H-H2O, M+H	C18H30O	-3.08223	1.10668	0.0324154	0.102139	0.977602	1.96919	117.763	59.803	82.8381	129.603	140.849	65.3133	59.3808	54.7148
5.33_581.1860m/z	581.186	5.33328	neg	5-Hydroxy-6,7,3',4',5'-pentamethoxyflavanone 5-O-rhamnoside	LMPK12140634	Unclassified	Unclassified	Unclassified			43.7	28.4	M+FA-H	C26H32O12	-2.86026	1.10415	0.00288811	0.0303207	-1.2062	0.43341	38.7634	89.4381	40.1061	38.1364	38.0477	100.958	92.6998	74.6566
9.89_327.0077m/z	327.008	9.88797	pos	Terbufos	72471	Unclassified	Unclassified	Unclassified			36.6	0	M+K	C9H21O2PS3	1.3551	1.10196	0.0452824	0.124249	-0.135067	0.910627	597.082	655.681	561.481	612.988	616.776	655.932	672.672	638.44
5.84_339.1067m/z	339.107	5.83643	pos	Sodium caffeine benzoate	69568	Unclassified	Unclassified	Unclassified			39.3	0	M+H-H2O	C15H17N4NaO5	0.81505	1.10128	0.037174	0.110524	1.05041	2.07112	111.635	53.9005	145.755	81.3389	107.81	50.1893	55.5004	56.0118
9.61_328.2241n	351.218	9.61482	pos	ent-16-F1t-PhytoP	LMFA02030010	Lipids and lipid-like molecules	Fatty Acyls	Octadecanoids			39.2	26.1	M+NH4, M+Na	C18H32O5	-2.69362	1.10056	0.0141503	0.0650391	0.725324	1.65327	136.409	82.5086	124.627	123.122	161.478	89.0106	79.6281	78.8869
11.72_763.4238m/z	763.424	11.716	pos	Timosaponin A-III	71542	Unclassified	Unclassified	Unclassified			38	0	M+Na	C39H64O13	-0.154857	1.10056	0.00404696	0.0351951	-4.65072	0.0398103	2.10536	52.8848	1.81297e-06	3.57031	2.74576	67.5684	52.9324	38.1536
2.20_303.1332m/z	303.133	2.20368	pos	Arborinine	68458	Organoheterocyclic compounds	Quinolines and derivatives	Benzoquinolines		C10643	36	0	M+NH4	C16H15NO4	-2.67042	1.10031	0.00366038	0.0337035	2.51425	5.71299	61.7234	10.804	75.7871	47.4176	61.9655	7.6385	13.0726	11.701
7.06_709.2211m/z	709.221	7.055	pos	ATRACTYLOSIDE	44184	Unclassified	Unclassified	Unclassified			36	0	M+H-H2O	C30H46O16S2	2.21869	1.09862	0.0147983	0.0664073	1.6854	3.2163	78.0892	24.2792	102.185	59.5498	72.533	29.4306	25.9604	17.4467
1.50_388.1168m/z	388.117	1.49805	neg	phenyl [1-(N-succinylamino)pentyl]phosphonate	LMFA08020199	Lipids and lipid-like molecules	Fatty Acyls	Fatty amides			36.1	0	M+FA-H	C15H22NO6P	0.443031	1.09858	0.000821459	0.0182198	-2.02906	0.245014	16.0605	65.5492	8.54208	22.6521	16.9873	58.3701	69.7531	68.5244
4.75_189.1268m/z	189.127	4.74983	pos	Eremopetasinorone A	HMDB0029669	Organic oxygen compounds	Organooxygen compounds	Carbonyl compounds			49.3	53.3	M+H-H2O	C13H18O2	-2.70992	1.09763	0.0455342	0.124639	-0.555139	0.680591	127.246	186.965	126.648	131.649	123.443	154.481	181.033	225.38
4.19_287.0178m/z	287.018	4.19487	neg	Inositol cyclic phosphate	HMDB0001125	Organic acids and derivatives	Organic phosphoric acids and derivatives	Unclassified		C04299	37.1	5.33	M+FA-H	C6H11O8P	1.68612	1.09489	0.0292058	0.096234	2.37362	5.1824	69.1819	13.3494	99.4166	41.5365	66.5927	11.5416	13.7921	14.7145
2.83_452.2118m/z	452.212	2.8268	pos	20-COOH-leukotriene E4	LMFA03020060	Organic acids and derivatives	Carboxylic acids and derivatives	Amino acids, peptides, and analogues			37.8	1.78	M+H-H2O	C23H35NO7S	3.49802	1.09478	0.0115828	0.0582571	-1.44388	0.367578	30.2753	82.3642	24.1049	34.5856	32.1352	83.0173	101.73	62.3453
0.75_334.0660n	357.056	0.751633	pos	1-(sn-Glycero-3-phospho)-1D-myo-inositol	HMDB0011649	Lipids and lipid-like molecules	Glycerophospholipids	Glycerophosphoinositols		C01225	41	13.8	M+H, M+Na	C9H19O11P	-1.34896	1.09469	0.00159311	0.0241945	-0.940901	0.520907	53.609	102.915	48.9839	51.8003	60.0428	111.798	104.253	92.6921
11.42_321.2658n	322.273	11.419	pos	Alpha-Linolenoyl ethanolamide	HMDB0013624	Organic nitrogen compounds	Organonitrogen compounds	Amines		C13828	44	25.9	M+H, M+Na	C20H35NO2	-2.91524	1.0939	0.00952651	0.0526725	1.77064	3.41205	73.436	21.5225	81.7456	52.2147	86.3476	17.1969	19.9676	27.403
11.24_609.4497m/z	609.45	11.243	pos	DG(16:1(9Z)/18:4(6Z,9Z,12Z,15Z)/0:0)	HMDB0007135	Lipids and lipid-like molecules	Fatty Acyls	Lineolic acids and derivatives			36.7	1.18	M+Na	C37H62O5	1.24089	1.09281	0.0408594	0.117087	2.17374	4.5119	74.0268	16.407	80.0524	38.2393	103.789	21.8493	14.1421	13.2297
5.21_473.1910m/z	473.191	5.21247	pos	5-Formiminotetrahydrofolic acid	6305	Organoheterocyclic compounds	Pteridines and derivatives	Pterins and derivatives	**	C00664	38.2	0	M+H	C20H24N8O6	3.87364	1.09233	6.01254e-05	0.00784004	0.919788	1.89184	101.958	53.8937	103.791	104.251	97.8325	57.363	51.587	52.7312
8.77_211.1340m/z	211.134	8.77037	neg	Traumatin	LMFA01060093	Lipids and lipid-like molecules	Fatty Acyls	Fatty acids and conjugates	**	C16309	41.8	10.7	M-H	C12H20O3	0.319295	1.09199	0.00186039	0.0255463	-3.01829	0.123425	6.9552	56.3515	4.12981	10.1903	6.54551	69.0091	47.2979	52.7474
2.03_205.0341m/z	205.034	2.02503	pos	1-Methyluric acid	HMDB0003099	Organoheterocyclic compounds	Imidazopyrimidines	Purines and purine derivatives	**	C16359	41	15.5	M+Na	C6H6N4O3	4.6561	1.08991	0.00822149	0.0488933	2.4501	5.46454	63.1928	11.5642	67.4211	56.0294	66.1279	31.4189	3.26304	0.0104758
3.06_382.1842m/z	382.184	3.06078	pos	Petasitenine	HMDB0030328	Organoheterocyclic compounds	Azaspirodecane derivatives	Unclassified		C10359	45	38.7	M+H	C19H27NO7	-4.76554	1.08907	0.00285753	0.0303092	1.20818	2.31046	87.2118	37.7466	99.4877	74.7875	87.3602	35.3345	34.9804	42.9248
4.80_508.1831m/z	508.183	4.8045	pos	5-Hydroxy-7,8,2'-trimethoxyflavone 5-glucoside	LMPK12111292	Unclassified	Unclassified	Unclassified			41.7	34.8	M+NH4	C24H26O11	3.54071	1.08839	0.047041	0.126992	1.36682	2.57901	94.4877	36.6371	133.142	66.8312	83.4899	28.4573	43.5244	37.9297
0.87_673.1807m/z	673.181	0.874117	pos	Fd&c green no. 1--prohibited	88326	Unclassified	Unclassified	Unclassified			37.8	0	M+H-H2O	C37H35N2NaO6S2	0.76365	1.08817	0.02903	0.095855	-1.17128	0.444028	43.7206	98.4635	18.4908	48.206	64.4648	96.7921	115.541	83.057
5.31_413.1452m/z	413.145	5.30595	neg	Zizybeoside I	HMDB0034954	Organic oxygen compounds	Organooxygen compounds	Carbohydrates and carbohydrate conjugates			36	1.51	M-H2O-H	C19H28O11	-0.345389	1.08791	0.0448139	0.123659	1.08739	2.12489	108.654	51.1341	114.195	71.8233	139.944	50.56	48.3185	54.5237
4.64_263.1390m/z	263.139	4.64235	pos	Phenylalanylproline	HMDB0011177	Organic acids and derivatives	Carboxylic acids and derivatives	Amino acids, peptides, and analogues			54.2	78.3	M+H	C14H18N2O3	-0.127832	1.08781	0.00826517	0.0489597	0.677942	1.59986	136.957	85.6056	149.617	121.945	139.308	99.0374	80.8175	76.9621
8.24_311.2211m/z	311.221	8.24008	pos	9S,11R,15S-trihydroxy-2,3-dinor-13E-prostaenoic acid-cyclo[8S,12R]	LMFA03010154	Lipids and lipid-like molecules	Fatty Acyls	Eicosanoids	**	C14795	51.3	65.9	M+H-H2O	C18H32O5	-1.79959	1.08566	0.00113504	0.0210191	-0.415016	0.750011	145.522	194.027	140.321	150.993	145.253	184.758	201.621	195.702
4.60_366.1703m/z	366.17	4.60085	pos	Erybraedin E	LMPK12070010	Lipids and lipid-like molecules	Polyketides	Flavonoids			41.7	14.5	M+NH4	C22H20O4	0.970481	1.08554	0.0180294	0.0734869	0.901194	1.86761	114.496	61.3063	139.841	97.2936	106.354	69.3977	61.2586	53.2625
4.53_755.2200m/z	755.22	4.53268	pos	Spinosin 6'''-(E)-p-coumarate	LMPK12110992	Phenylpropanoids and polyketides	Flavonoids	Flavonoid glycosides			37.1	0	M+H	C37H38O17	2.39611	1.0848	0.000227409	0.0114386	3.90527	14.9831	50.9089	3.39775	54.0028	46.5563	52.1677	1.81297e-06	0.754531	9.43871
0.75_289.0103m/z	289.01	0.751633	pos	2H-1-Benzopyran-6-acetic acid, 7-hydroxy-8-methoxy-2-oxo-	1210	Unclassified	Unclassified	Unclassified			36.4	0	M+K	C12H10O6	-2.23777	1.084	4.75124e-05	0.00712314	2.25024	4.75761	59.9601	12.603	63.6526	59.0369	57.1909	13.9585	14.5052	9.34525
2.05_418.1344m/z	418.134	2.0522	pos	Sinapinic acid-O-glucuronide isomer	HMDB0060019	Phenylpropanoids and polyketides	Cinnamic acids and derivatives	Hydroxycinnamic acids and derivatives			39.8	14.2	M+NH4	C17H20O11	0.0454586	1.08302	0.0169615	0.0711695	2.4859	5.60184	64.107	11.4439	85.572	40.976	65.7729	18.327	9.0929	6.91184
1.67_457.1188m/z	457.119	1.6732	neg	Cyflufenamid	72322	Unclassified	Unclassified	Unclassified			38.5	0	M+FA-H	C20H17F5N2O2	-1.0551	1.08201	0.044221	0.122688	-0.498511	0.707837	136.182	192.392	124.482	139.192	144.872	179.097	228.798	169.28
3.82_378.1755m/z	378.175	3.81573	pos	Deoxyloganic acid	HMDB0037028	Lipids and lipid-like molecules	Prenol lipids	Terpene glycosides		C11647	40.3	9.21	M+NH4	C16H24O9	-0.999796	1.08169	0.000422643	0.0140329	-0.535317	0.690007	106.013	153.641	109.294	104.67	104.075	161.191	147.066	152.665
3.90_492.1717m/z	492.172	3.89857	pos	Dide-O-methyl-4-O-alpha-D-glucopyranosylsimmondsin	HMDB0038329	Organic oxygen compounds	Organooxygen compounds	Carbohydrates and carbohydrate conjugates			39.8	22.6	M+H-H2O	C20H31NO14	1.08113	1.07852	0.00235052	0.0282487	0.915325	1.88599	102.605	54.4035	108.844	99.9116	99.0583	43.183	55.1306	64.8969
3.67_227.1012m/z	227.101	3.66525	pos	N6-Acetyl-5S-hydroxy-L-lysine	HMDB0033891	Organic acids and derivatives	Carboxylic acids and derivatives	Amino acids, peptides, and analogues			42.2	20.5	M+Na	C8H16N2O4	4.78388	1.07799	0.00937183	0.0524065	0.774542	1.71065	122.625	71.6835	128.947	112.701	126.227	88.0477	72.2908	54.7121
5.53_443.1824m/z	443.182	5.52512	pos	Cortisol 21-acetate	LMST02030093	Lipids and lipid-like molecules	Sterol Lipids	Steroids		C02821	41.3	16.2	M+K	C23H32O6	-1.55776	1.07793	0.020231	0.078381	3.45893	10.9962	57.9292	5.26813	83.1352	34.3634	56.2891	5.11843	5.61538	5.0706
4.56_697.1983m/z	697.198	4.55952	pos	Isomollupentin 7-O-glucoside-2''-O-xyloside	LMPK12110294	Lipids and lipid-like molecules	Polyketides	Flavonoids			42	31.6	M+H	C31H36O18	1.19559	1.07773	0.00958785	0.052892	0.460009	1.37555	186.586	135.645	201.25	179.478	179.03	144.025	143.474	119.435
4.19_675.3498m/z	675.35	4.18922	pos	PI(22:2(13Z,16Z)/0:0)	LMGP06050023	Lipids and lipid-like molecules	Glycerophospholipids	Glycerophosphoinositols			36.7	0	M+Na	C31H57O12P	2.7872	1.07657	0.0370708	0.110369	-1.69713	0.3084	24.9885	81.0262	9.90593	28.7476	36.3119	56.2277	74.7325	112.118
3.13_237.0867m/z	237.087	3.12745	pos	L-Formylkynurenine	HMDB0060485	Benzenoids	Benzene and substituted derivatives	Butyrophenones	**	C02700	46.6	42.3	M+H	C11H12N2O4	-1.2465	1.07583	0.0310851	0.0996984	4.91662	30.2031	56.1094	1.85774	86.7257	29.5292	52.0733	1.91202	2.73972	0.921467
13.68_506.3607n	524.395	13.6835	pos	Theasapogenol A	HMDB0034519	Lipids and lipid-like molecules	Prenol lipids	Triterpenoids			43.8	28.1	M+NH4, M+Na	C30H50O6	-0.0717564	1.07566	0.0471004	0.127004	-1.17019	0.444364	45.2737	101.884	34.2141	17.6684	83.9386	104.674	99.7055	101.273
5.63_229.1447m/z	229.145	5.63443	neg	Talaromycin A	HMDB0030143	Organic oxygen compounds	Organooxygen compounds	Ethers			44.8	29.7	M-H	C12H22O4	0.873029	1.07362	0.0292835	0.096367	-1.23361	0.425251	39.3838	92.613	18.0903	60.5287	39.5323	97.1901	107.748	72.9013
2.35_325.1072m/z	325.107	2.34683	neg	8-(2-hydroxypropan-2-yl)-2-oxo-2H,8H,9H-furo[2,3-h]chromen-9-yl 3-methylbut-2-enoate	HMDB0128912	Unclassified	Unclassified	Unclassified			40.6	15	M-H2O-H	C19H20O6	-2.73449	1.07269	0.00588243	0.0416185	1.10249	2.14725	91.4308	42.5805	105.75	80.6688	87.874	42.2311	33.6335	51.8767
2.07_362.1280m/z	362.128	2.06587	pos	Zolpidem Metabolite X-1	3074	Unclassified	Unclassified	Unclassified			36	0	M+K	C19H21N3O2	4.43764	1.07236	0.000688322	0.0168154	1.14169	2.20639	85.8371	38.9039	92.3979	81.2421	83.8712	31.6663	42.8286	42.2168
0.75_232.0188n	233.027	0.751633	pos	Chrycolide	HMDB0035145	Organoheterocyclic compounds	Benzofurans	Benzofuranones			36.5	0	M+H-H2O, M+H	C12H8O3S	-2.56864	1.0723	0.0248489	0.0874066	-1.4864	0.356901	29.0941	81.5187	34.8588	21.7245	30.6991	107.51	79.5013	57.5445
0.94_261.0560m/z	261.056	0.942117	pos	6-(Pentylthio)purine	70204	Unclassified	Unclassified	Unclassified			36.8	0	M+K	C10H14N4S	-4.74767	1.07212	0.00862561	0.0500818	0.420117	1.33804	196.941	147.187	211.636	192.349	186.839	133.983	158.431	149.146
7.37_235.1684m/z	235.168	7.36915	pos	Epioxylubimin	HMDB0035613	Lipids and lipid-like molecules	Prenol lipids	Sesquiterpenoids			44.7	38.1	M+H-H2O	C15H24O3	-3.44234	1.07037	0.0225484	0.0831196	0.227857	1.17109	359.483	306.964	331.624	374.328	372.498	314.719	300.481	305.691
4.22_143.0719m/z	143.072	4.21737	pos	Hydralazine	HMDB0015400	Organoheterocyclic compounds	Diazanaphthalenes	Benzodiazines		C07040	37.7	0	M+H-H2O	C8H8N4	1.71934	1.07033	0.00408506	0.0353314	2.30502	4.94173	60.5617	12.2552	69.8098	44.4643	67.4112	10.2008	12.2884	14.2763
4.87_801.2444m/z	801.244	4.872	pos	Tricin 7-rutinoside-4'-glucoside	49296	Lipids and lipid-like molecules	Polyketides	Flavonoids			44.1	27.9	M+H	C35H44O21	-0.508692	1.06976	0.0060549	0.0422187	-0.478809	0.71757	123.524	172.142	129.303	118.835	122.434	187.867	170.443	158.118
10.74_343.2263m/z	343.226	10.7402	pos	14S,21S-diHDHA	LMFA04000054	Lipids and lipid-like molecules	Fatty Acyls	Docosanoids			42.9	31.2	M+H-H2O	C22H32O4	-1.20459	1.06759	0.0204383	0.0787825	0.491054	1.40547	180.14	128.171	162.523	180.268	197.63	147.145	116.095	121.272
6.49_641.2388m/z	641.239	6.48653	neg	Tetragastrin	HMDB0005775	Organic acids and derivatives	Carboxylic acids and derivatives	Amino acids, peptides, and analogues			40.4	16.3	M+FA-H	C29H36N6O6S	-1.8637	1.06685	0.0202989	0.0784815	6.88442	118.145	52.0254	0.440352	79.6758	38.7525	37.6478	0.269004	0.818643	0.233409
7.42_543.2794m/z	543.279	7.42332	pos	Virginiamycin M1	68971	Unclassified	Unclassified	Unclassified			38.2	0	M+NH4	C28H35N3O7	-3.75892	1.06611	0.0227258	0.0833918	1.4262	2.68738	82.3966	30.6606	67.743	72.7321	106.715	18.4783	29.1374	44.3662
8.21_609.2672m/z	609.267	8.21017	neg	PKHdiA-PA	LMGP20070012	Lipids and lipid-like molecules	Glycerophospholipids	Oxidized glycerophospholipids			38.7	1.66	M+FA-H	C26H45O11P	-1.68545	1.06572	0.00434489	0.036372	1.53203	2.89193	73.2738	25.3373	86.336	75.0607	58.4247	24.8313	23.0799	28.1008
4.26_200.0307m/z	200.031	4.2612	neg	L-Oxalylalbizziine	HMDB0039164	Organic acids and derivatives	Carboxylic acids and derivatives	Amino acids, peptides, and analogues			41.4	14.6	M-H2O-H	C6H9N3O6	-2.4981	1.06471	0.000939253	0.0194423	-0.441316	0.736462	129.823	176.279	124.035	137.843	127.592	171.378	182.616	174.844
0.87_580.1557m/z	580.156	0.874117	pos	Pelargonidin 3-p-coumarylglucoside	LMPK12010031	Unclassified	Unclassified	Unclassified			36.5	0	M+H	C30H27O12+	-3.14456	1.06469	9.00711e-05	0.00849769	1.75135	3.36672	64.9357	19.2875	67.9567	62.0438	64.8065	14.7069	21.3589	21.7967
4.52_858.2086m/z	858.209	4.51552	neg	Delphinidin 3-neohesperidoside-7-(6-malonylglucoside)	LMPK12010320	Unclassified	Unclassified	Unclassified			40.3	13.7	M-H	C36H43O24+	1.71089	1.06218	0.000756078	0.0176493	2.67573	6.3896	54.6946	8.55994	62.2265	56.5121	45.345	7.9914	8.14464	9.54378
11.09_571.2880m/z	571.288	11.092	neg	1-hexadecanoyl-sn-glycero-3-phospho-D-myo-inositol	HMDB0062714	Lipids and lipid-like molecules	Glycerophospholipids	Glycerophosphoinositols			39.8	3.44	M-H	C25H49O12P	-1.6162	1.06146	0.040929	0.117188	1.35532	2.55854	88.8159	34.7136	121.398	59.2836	85.766	30.0547	35.0065	39.0796
4.53_381.1744m/z	381.174	4.529	neg	S-Japonin	91032	Lipids and lipid-like molecules	Prenol lipids	Sesquiterpenoids			38.4	0	M+FA-H	C19H28O3S	0.804048	1.05947	0.00814447	0.0486813	0.636387	1.55443	134.774	86.7033	135.936	127.614	140.773	76.1075	79.2627	104.74
5.85_468.2355m/z	468.235	5.85025	pos	PS(14:1(9Z)/0:0)	78859	Lipids and lipid-like molecules	Glycerophospholipids	Glycerophosphoserines			42.4	20.9	M+H	C20H38NO9P	-0.449508	1.05882	0.0256621	0.0889224	1.74153	3.34389	74.0664	22.1497	49.6697	71.5306	100.999	25.6815	20.4103	20.3574
4.12_513.0870m/z	513.087	4.12005	pos	6-[2,3-dihydroxy-5-(3,5,6,7-tetrahydroxy-4-oxo-3,4-dihydro-2H-1-benzopyran-2-yl)phenoxy]-3,4,5-trihydroxyoxane-2-carboxylic acid	HMDB0125290	Phenylpropanoids and polyketides	Flavonoids	Flavonoid glycosides			45.7	41.9	M+H	C21H20O15	-0.986983	1.05814	0.00125916	0.0217331	1.84361	3.58906	64.0901	17.8571	66.315	54.3434	71.6119	22.575	17.1206	13.8756
5.36_607.1690m/z	607.169	5.36078	neg	Diosmin	HMDB0029548	Phenylpropanoids and polyketides	Flavonoids	Flavonoid glycosides		C10039	40.4	15.5	M-H	C28H32O15	3.51017	1.05753	0.0149888	0.0668518	-0.353424	0.782724	179.71	229.596	168.635	203.716	166.781	226.986	228.005	233.798
3.05_508.2008m/z	508.201	3.04747	pos	Phloroacetophenone 6'-[xylosyl-(1->6)-glucoside]	HMDB0032743	Organic oxygen compounds	Organooxygen compounds	Carbohydrates and carbohydrate conjugates			44.3	60.8	M+NH4	C21H30O13	-3.38953	1.05675	0.0266193	0.0909767	1.25721	2.39033	88.7655	37.1353	115.229	63.3989	87.6683	33.8495	39.486	38.0703
0.87_525.1242m/z	525.124	0.874117	pos	5,7,2',3',4'-Pentahydroxy-3,6-dimethoxyflavone 7-glucoside	LMPK12113046	Unclassified	Unclassified	Unclassified			38	0	M+H	C23H24O14	0.59095	1.05624	0.00424771	0.0359236	-3.18793	0.109733	5.80732	52.9222	5.26935	5.85999	6.29263	39.3646	67.1966	52.2053
5.77_187.0979m/z	187.098	5.77008	neg	Azelaic acid	LMFA01170054	Lipids and lipid-like molecules	Fatty Acyls	Fatty acids and conjugates		C08261	44.4	26.4	M-H	C9H16O4	1.91204	1.05596	0.0299768	0.0976571	2.13165	4.3822	67.5152	15.4067	84.6904	36.0688	81.7865	12.9325	17.2425	16.045
1.96_411.0560m/z	411.056	1.95572	pos	2-(Methylthio)ethyl glucosinolate	HMDB0038408	Organic oxygen compounds	Organooxygen compounds	Carbohydrates and carbohydrate conjugates			39.5	19.4	M+NH4	C10H19NO9S3	-0.156814	1.0517	0.00662665	0.0439517	0.741327	1.67171	117.358	70.2021	132.627	111.859	107.588	63.7685	67.2074	79.6305
10.01_364.9912m/z	364.991	10.0081	neg	Saccharin	43328	Organoheterocyclic compounds	Benzothiazoles	Unclassified		C12283	37.8	0	2M-H	C7H5NO3S	1.13329	1.05074	0.035105	0.107232	-0.269776	0.829448	254.638	306.996	229.847	269.166	264.9	286.235	324.41	310.344
4.94_805.2190m/z	805.219	4.93982	pos	Kaempferol 3-rhamnosyl-(1->3)(4'''-acetylrhamnosyl)(1->6)-galactoside	LMPK12111701	Lipids and lipid-like molecules	Polyketides	Flavonoids			42.7	33.2	M+Na	C35H42O20	3.57046	1.05068	0.0308347	0.0992749	0.843971	1.79498	115.22	64.1899	127.144	113.117	105.398	45.7675	54.554	92.2483
5.84_288.1937n	271.19	5.83643	pos	6-Hydroxypentadecanedioic acid	HMDB0031885	Lipids and lipid-like molecules	Fatty Acyls	Fatty acids and conjugates			45.1	28.5	M+H-H2O, M+H	C15H28O5	0.162737	1.0483	0.0141108	0.0649746	-2.71728	0.152061	8.74667	57.5209	1.33391	18.4875	6.41862	38.0651	74.3397	60.1578
9.28_287.0913m/z	287.091	9.27702	pos	Sakuranetin	HMDB0030090	Phenylpropanoids and polyketides	Flavonoids	O-methylated flavonoids	***	C09833	47.8	43.7	M+H	C16H14O5	-0.305069	1.04688	0.0233547	0.0845627	3.43871	10.8431	55.0986	5.08143	59.5633	30.2343	75.4981	1.81297e-06	1.13966	14.1046
4.16_289.1202m/z	289.12	4.16172	pos	Ketopelenolide a	HMDB0036664	Lipids and lipid-like molecules	Prenol lipids	Terpene lactones			38.4	8.08	M+K	C15H22O3	0.401286	1.0457	0.0019973	0.0262612	-1.07571	0.474437	40.8728	86.1501	50.1585	38.7136	33.7463	85.2004	93.5478	79.7021
7.90_337.1555m/z	337.155	7.90045	pos	all-trans-3,4-Didehydroretinoate	HMDB0060092	Lipids and lipid-like molecules	Prenol lipids	Retinoids			39.1	6.9	M+K	C20H26O2	-3.28984	1.04377	0.0026101	0.0292469	7.92004	242.197	45.6444	0.18846	58.9774	41.3347	36.6212	0.069729	0.222655	0.272995
4.58_883.2314m/z	883.231	4.58233	neg	3,4,5-trihydroxy-6-(3-{3,5,7-trihydroxy-4-[3,5,7-trihydroxy-2-(3-hydroxyphenyl)-3,4-dihydro-2H-1-benzopyran-8-yl]-6-[3,4,5-trihydroxy-6-(hydroxymethyl)oxan-2-yl]-3,4-dihydro-2H-1-benzopyran-2-yl}phenoxy)oxane-2-carboxylic acid	HMDB0126791	Phenylpropanoids and polyketides	Flavonoids	Biflavonoids and polyflavonoids			36.4	7.31	M-H	C42H44O21	1.3689	1.04167	0.00343972	0.0326614	0.902552	1.86937	97.9611	52.4033	106.126	85.4064	102.351	45.3052	57.4899	54.4148
1.05_143.0330m/z	143.033	1.05177	pos	Purine	6193	Organoheterocyclic compounds	Imidazopyrimidines	Purines and purine derivatives		C15587	39.4	0	M+Na	C5H4N4	1.7974	1.04148	0.0075849	0.0468022	-0.452739	0.730654	127.044	173.877	130.876	132.778	117.477	158.488	185.804	177.339
3.10_446.2006m/z	446.201	3.10063	pos	Ptelatoside B	HMDB0034447	Organic oxygen compounds	Organooxygen compounds	Carbohydrates and carbohydrate conjugates			40	9.23	M+NH4	C20H28O10	-3.49439	1.04036	0.0112148	0.0574069	2.17173	4.50564	60.7211	13.4767	76.5871	42.0808	63.4954	10.7494	9.49608	20.1846
4.55_501.1249m/z	501.125	4.54618	pos	3,4,5-trihydroxy-6-{2-hydroxy-5-[(1E)-3-oxo-3-[(3,4,5,6-tetrahydroxyoxan-2-yl)methoxy]prop-1-en-1-yl]phenoxy}oxane-2-carboxylic acid	HMDB0125185	Organic oxygen compounds	Organooxygen compounds	Carbohydrates and carbohydrate conjugates			44.6	34	M+H-H2O	C21H26O15	1.98457	1.04005	0.00501743	0.0387647	-1.21996	0.429293	34.7862	81.0313	40.4804	29.2824	34.5957	66.4043	84.695	91.9946
0.87_846.2823n	845.275	0.865267	neg	3-O-alpha-L-Arabinopyranosyl-L-arabinose	93484	Unclassified	Unclassified	Unclassified			37.6	0	M-H, M+FA-H	C30H54O27	-3.49201	1.03869	0.0231091	0.084144	-0.611066	0.654713	92.8415	141.805	81.2071	92.2698	105.048	163.871	138.036	123.508
6.29_314.1388m/z	314.139	6.2894	pos	Benzyloxyphenylisoserine Ethylester	73563	Unclassified	Unclassified	Unclassified			48.7	47.8	M+H	C18H19NO4	0.26005	1.03759	0.00318989	0.0319556	3.07813	8.44517	50.9402	6.03188	54.586	40.9865	57.2481	0.895176	1.17216	16.0283
0.82_270.1001m/z	270.1	0.818783	pos	5'-Deoxy-5'-fluoroadenosine	73343	Unclassified	Unclassified	Unclassified			41.4	21.3	M+H	C10H12FN5O3	1.41142	1.0364	0.00327765	0.0322286	1.86666	3.64688	62.0862	17.0244	74.526	50.6665	61.066	20.55	13.8805	16.6428
4.19_755.1671m/z	755.167	4.19487	neg	Apigenin 6-C-glucosyl-7-O-(6-malyl-glucoside)	LMPK12110316	Lipids and lipid-like molecules	Polyketides	Flavonoids			41.7	29	M+FA-H	C31H34O19	-0.732928	1.03598	0.00589474	0.0416413	0.952746	1.93555	94.8405	48.9992	85.7787	86.9579	111.785	46.5682	49.6383	50.791
12.06_410.2436n	393.24	12.064	pos	1-Palmitoyl Lysophosphatidic Acid	5316	Unclassified	Unclassified	Unclassified			49.2	49.8	M+H-H2O, M+H	C19H39O7P	0.555252	1.03435	0.00782391	0.0476934	-0.225596	0.855241	271.839	317.85	279.263	258.617	277.637	330.653	313.834	309.064
2.09_323.0976m/z	323.098	2.09202	neg	6-O-(4-hydroxy-2-methylene-butanoyl)-beta-D-glucopyranose	LMSL05000002	Unclassified	Unclassified	Unclassified			48.3	49.6	M+FA-H	C11H18O8	-2.84978	1.0329	0.0254572	0.0885723	1.56732	2.96354	74.0871	24.9995	99.7882	52.0505	70.4225	20.1131	26.5651	28.3202
6.56_369.1190m/z	369.119	6.56303	pos	3-O-Caffeoyl-1-O-methylquinic acid	HMDB0039959	Organic oxygen compounds	Organooxygen compounds	Alcohols and polyols			52.8	71.3	M+H	C17H20O9	2.65301	1.03261	0.0380326	0.112045	-0.557153	0.679642	107.478	158.14	127.676	79.9472	114.811	168.326	164.882	141.21
0.78_260.0884m/z	260.088	0.782783	neg	Aspartyl-Glutamine	HMDB0028751	Organic acids and derivatives	Carboxylic acids and derivatives	Amino acids, peptides, and analogues			44.5	29	M-H	C9H15N3O6	-1.72037	1.03215	0.00043719	0.0142066	4.20619	18.4582	45.8758	2.48539	42.811	53.891	40.9253	3.34142	2.02587	2.08887
0.83_310.1131m/z	310.113	0.832617	pos	9-O-Acetylneuraminic acid	3320	Unclassified	Unclassified	Unclassified			38	0	M+H	C11H19NO9	-0.431311	1.03163	0.00121902	0.0214617	1.70887	3.26905	63.2859	19.3591	62.5219	54.8394	72.4965	19.8193	21.9699	16.2881
1.29_351.1174m/z	351.117	1.28592	pos	trans-3-Hydroxycotinine glucuronide	HMDB0001204	Organic oxygen compounds	Organooxygen compounds	Carbohydrates and carbohydrate conjugates			36.9	4.61	M+H-H2O	C16H20N2O8	-3.52765	1.03072	0.000792713	0.0179122	3.31914	9.98071	48.206	4.82992	55.9452	47.0595	41.6134	1.80831	3.46461	9.21684
5.96_147.0433m/z	147.043	5.96042	pos	9-hydroxy-7E-Nonene-3,5-diynoic acid	LMFA01030721	Lipids and lipid-like molecules	Fatty Acyls	Fatty Acids and Conjugates			39.8	7.36	M+H-H2O	C9H8O3	-4.49316	1.02949	0.0414485	0.117917	3.5364	11.6028	55.962	4.82316	89.4554	32.6267	45.8039	5.62825	7.36026	1.48096
4.59_484.2064n	507.196	4.58702	pos	Hydrocortisone sodium succinate	66842	Unclassified	Unclassified	Unclassified			36.9	0	M+Na, M+K	C25H33NaO8	-1.96394	1.02759	0.00754131	0.0466281	0.759946	1.69343	110.834	65.4496	126.457	100.644	105.402	56.573	70.445	69.331
1.09_250.0379m/z	250.038	1.09277	pos	2-[3-(sulfooxy)phenyl]acetic acid	HMDB0125163	Organic acids and derivatives	Organic sulfuric acids and derivatives	Arylsulfates			39.8	13.5	M+NH4	C8H8O6S	-0.325327	1.02596	0.0128215	0.0616299	2.91273	7.53043	53.5378	7.10953	74.4692	38.4867	47.6576	5.66569	9.02134	6.64156
1.07_359.0213m/z	359.021	1.07392	neg	6-Methylthiopurine ribonucleotide	719	Unclassified	Unclassified	Unclassified			38.1	0	M-H2O-H	C11H15N4O7PS	-1.93331	1.02549	0.0429486	0.120497	0.94069	1.91945	105.665	55.0496	138.346	91.4121	87.2359	45.495	55.0009	64.6529
15.34_664.4338n	647.43	15.3384	pos	PG(13:0/15:1(9Z))	LMGP04010071	Lipids and lipid-like molecules	Glycerophospholipids	Glycerophosphoglycerols			39.7	9.4	M+H-H2O, M+NH4	C34H65O10P	3.35901	1.02237	0.00167719	0.0246076	-0.587576	0.66546	85.8269	128.974	79.3641	96.2049	81.9118	128.952	133.042	124.927
4.46_193.0854m/z	193.085	4.46387	pos	2-Methoxy-3-(4-methoxyphenyl)propanoic acid	HMDB0039428	Phenylpropanoids and polyketides	Phenylpropanoic acids	Unclassified			45.1	32.7	M+H-H2O	C11H14O4	-2.24912	1.01956	0.00697731	0.0449322	1.61345	3.05982	66.1606	21.6224	79.2234	50.0924	69.166	20.0729	19.5742	25.22
7.37_336.2286n	381.226	7.36597	neg	16beta,17-dihydroxy-ent-kaurane-19-oic acid	LMPR0104130006	Lipids and lipid-like molecules	Prenol lipids	Isoprenoids			40.5	10.1	M-H, M+FA-H	C20H32O4	-4.45667	1.0176	0.000763493	0.0177286	-1.56069	0.338988	21.8478	64.4501	18.6842	22.6425	24.2168	59.2336	61.1188	72.9979
7.42_307.1442m/z	307.144	7.42332	pos	2,5-Dibenzyl-3-hydroxy-6-methoxypyrazine	HMDB0041543	Organoheterocyclic compounds	Diazines	Pyrazines			53.7	73.8	M+H	C19H18N2O2	0.151725	1.01614	0.04168	0.118271	24.7102	2.74472e+07	49.761	1.81297e-06	83.2276	36.1219	29.9334	1.81297e-06	1.81297e-06	1.81297e-06
4.27_604.1424m/z	604.142	4.27138	pos	Cyanidin 3-lathyroside	LMPK12010096	Unclassified	Unclassified	Unclassified			36	8.24	M+Na	C26H29O15+	4.2807	1.01466	0.0353793	0.107684	-1.05501	0.481293	45.7311	95.0171	47.1423	59.2069	30.844	68.2984	105.456	111.297
13.36_447.3471m/z	447.347	13.3644	pos	3,5,9-Trihydroxyergost-7-en-6-one	HMDB0032875	Lipids and lipid-like molecules	Steroids and steroid derivatives	Ergostane steroids			40.5	7.59	M+H	C28H46O4	0.534739	1.01451	0.00502581	0.0387966	4.66819	25.4252	45.5213	1.7904	47.1211	31.2426	58.2001	1.72263	1.66098	1.98759
2.51_393.2015m/z	393.202	2.51033	pos	3-(3,4-dimethoxyphenyl)-N-[2-(1-hydroxy-3-methoxy-4-oxocyclohexa-2,5-dien-1-yl)ethyl]propanimidic acid	HMDB0135484	Benzenoids	Benzene and substituted derivatives	Methoxybenzenes			38.6	0	M+NH4	C20H25NO6	-1.24814	1.014	0.049585	0.13094	3.12973	8.75271	57.006	6.51295	91.1438	29.4592	50.415	4.96864	6.39191	8.17832
0.85_302.0985m/z	302.098	0.84645	pos	Tetrodotoxin	69159	Unclassified	Unclassified	Unclassified			36.5	0	M+H-H2O	C11H17N3O8	0.580801	1.01396	0.00293343	0.030577	1.65934	3.15872	62.9295	19.9225	70.8786	49.9465	67.9633	21.4651	17.7142	20.588
14.45_623.2853m/z	623.285	14.4501	pos	catechin(3',4',5,7-tetraacetate)-3-dodecanoate	LMPK12020292	Lipids and lipid-like molecules	Polyketides	Flavonoids			38.1	1.62	M+H-H2O	C35H44O11	0.302204	1.01373	0.0344039	0.105912	3.1069	8.61527	55.1129	6.39712	53.7636	29.2163	82.3588	9.6861	4.03927	5.46599
5.67_393.0819m/z	393.082	5.67493	neg	5,7-dihydroxy-2-(1-hydroxy-3,5-dimethoxy-4-oxocyclohex-2-en-1-yl)-4H-chromen-4-one	HMDB0128218	Organoheterocyclic compounds	Benzopyrans	1-benzopyrans			47.3	44.2	M+FA-H	C17H16O8	-2.42927	1.01357	0.00110816	0.0208686	-0.766617	0.587794	60.0144	102.101	63.3645	62.3022	54.3763	108.789	102.995	94.5189
1.27_321.0955m/z	321.095	1.27242	pos	2-Phenylethanol glucuronide	HMDB0010350	Organic oxygen compounds	Organooxygen compounds	Carbohydrates and carbohydrate conjugates	**	C03033	36.1	0	M+Na	C14H18O7	3.40488	1.01344	0.000389098	0.0136397	2.92645	7.60235	47.9455	6.30667	54.1956	44.78	44.8609	4.5355	3.81776	10.5667
4.60_655.1856m/z	655.186	4.60085	pos	Rhamnazin 3-sophoroside	92963	Phenylpropanoids and polyketides	Flavonoids	Flavonoid glycosides			45	44.9	M+H	C29H34O17	-1.88681	1.01292	0.0355768	0.107997	0.639394	1.55767	135.497	86.9867	161.534	109.334	135.622	80.5627	86.4912	93.906
5.14_567.2012m/z	567.201	5.1398	neg	2-{2,6-dihydroxy-4-[6-hydroxy-7-(3-methylbut-2-en-1-yl)-1-benzofuran-2-yl]phenyl}-6-(2,4-dihydroxy-5-methoxyphenyl)-4-methylcyclohex-3-ene-1-carboxylic acid	HMDB0126235	Phenylpropanoids and polyketides	2-arylbenzofuran flavonoids	Unclassified			40.4	18.2	M-H2O-H	C34H34O9	-2.17738	1.01232	0.00462569	0.0373411	-0.245813	0.84334	233.962	277.423	221.188	243.091	237.607	282.933	270.13	279.204
5.24_528.2698m/z	528.27	5.23997	pos	PS(20:4(5Z,8Z,11Z,14Z)/0:0)	LMGP03050007	Lipids and lipid-like molecules	Glycerophospholipids	Glycerophosphoserines			44.9	33	M+H-H2O	C26H44NO9P	-4.19934	1.01171	0.0231301	0.0841662	3.92432	15.1823	50.1517	3.3033	70.3441	25.6682	54.4428	2.87214	4.05499	2.98276
0.89_385.1410m/z	385.141	0.88795	pos	Thioridazine 5-sulfone	2837	Unclassified	Unclassified	Unclassified			36.5	0	M+H-H2O	C21H26N2O2S2	1.72067	1.01164	0.0116113	0.0583473	-0.536091	0.689637	99.9245	144.894	97.0922	110.993	91.6882	129.375	158.336	146.972
5.76_797.2152m/z	797.215	5.75658	neg	Sagittain B	LMPK12111903	Lipids and lipid-like molecules	Polyketides	Flavonoids			46.5	43.8	M+FA-H	C34H40O19	0.850641	1.01111	0.00869659	0.0503213	-0.585507	0.666415	88.874	133.361	79.5897	100.291	86.741	119.43	138.773	141.88
6.60_547.2899m/z	547.29	6.60403	pos	Vernadigin	67243	Unclassified	Unclassified	Unclassified			37.6	0	M+H-H2O	C30H44O10	-0.389566	1.01082	0.00590328	0.0416413	0.301046	1.23204	231.379	187.802	230.972	245.376	217.788	188.16	184.643	190.602
13.16_184.0728m/z	184.073	13.1552	pos	4-Trimethylammoniobutanoic acid	966	Lipids and lipid-like molecules	Fatty Acyls	Fatty acids and conjugates	**	C01181	37.4	0	M+K	C7H15NO2	-4.08002	1.0094	0.0460373	0.125379	1.90593	3.74751	67.9943	18.1439	95.4649	69.3832	39.1348	30.4987	13.8953	10.0376
5.63_427.1606m/z	427.161	5.63443	neg	ROSAVIN	85001	Unclassified	Unclassified	Unclassified			42.4	29.2	M-H	C20H28O10	-0.891017	1.00871	0.0330904	0.10327	2.02097	4.05857	63.4905	15.6435	90.0733	39.0928	61.3053	10.8637	16.3706	19.6962
4.74_366.2110m/z	366.211	4.73635	pos	Foeniculoside V	HMDB0034874	Lipids and lipid-like molecules	Prenol lipids	Terpene glycosides			38.1	4.02	M+NH4	C16H28O8	-3.66965	1.00789	0.0177182	0.0727635	-0.380612	0.768112	152.039	197.939	133.648	170.804	151.665	194.742	191.464	207.609
6.67_718.3550n	719.362	6.67237	pos	Kinetensin 4-8	HMDB0012987	Unclassified	Unclassified	Unclassified			40	9.57	M+H, M+Na, M+H-H2O	C35H46N10O7	-0.154584	1.00742	0.0226133	0.0832194	-3.50189	0.0882728	4.47818	50.7312	3.44427	5.72865	4.26162	76.0328	34.6482	41.5125
4.51_741.2095m/z	741.21	4.50518	pos	Pelargonidin 3-(6''-malonylglucoside)-5-(6'''-acetylglucoside)	LMPK12010046	Unclassified	Unclassified	Unclassified			36.3	0	M+NH4	C32H35O19+	-2.12499	1.00683	0.00236539	0.0282852	0.881028	1.84169	92.356	50.1475	101.381	82.1954	93.4912	54.7136	45.6346	50.0942
5.69_428.2487m/z	428.249	5.6876	pos	Fortimicin A	71870	Unclassified	Unclassified	Unclassified			38.1	0	M+Na	C17H35N5O6	1.8877	1.0039	0.00171051	0.0248073	0.708854	1.63451	107.863	65.9914	101.987	108.077	113.526	60.369	74.8899	62.7153
