# Supplementary material for: Integrated Transcriptome and Metabolome Analysis of Rice Leaves Response to High Saline–Alkali Stress
Source: Int J Mol Sci. 2023 Feb 17;24(4):4062. doi: 10.3390/ijms24044062 (PMC9960601; doi:10.3390/ijms24044062)
Supplement: Supplementary file 1 [file ijms-24-04062-s001.zip › Table S2.xlsx]

## Sheet: cor-pathway-component
KEGG_id	Gene(mRNA)	metabolite
dosa00020	Os04g0394200,Os02g0232400,Os12g0182200,Os01g0654500,Os03g0136900,Os03g0337900,Os04g0479200,Os03g0773800,Os01g0328700,Os02g0121800,Os09g0408600,Os05g0156700,Os04g0119400,Os02g0194100,Os07g0521000,Os07g0134800,Os08g0120000,Os01g0276100,Os06g0105400,Os08g0431300,Os07g0630800,Os12g0632700,Os10g0204400	C00158,C00042,C00026,C00149	Citrate cycle (TCA cycle)
dosa00030	Os02g0714200,Os05g0194900,Os08g0154300,Os06g0256500,Os06g0111500,Os11g0484500,Os10g0405600,Os03g0100040,Os06g0114650,Os01g0191700,Os05g0402700,Os01g0926300,Os03g0781400,Os05g0438600,Os02g0127700,Os03g0267300,Os08g0439000,Os12g0169600,Os04g0266900,Os06g0617800,Os04g0485300,Os06g0664200,Os04g0306400,Os03g0412800,Os06g0608700	C00257	Pentose phosphate pathway
dosa00040	Os01g0296200,Os03g0757900,Os08g0545200,Os05g0542800,Os05g0578600,Os06g0701200,Os01g0311800,Os07g0607400,Os01g0788400,Os01g0891100,Os07g0669100,Os05g0361500,Os11g0659700,Os05g0474600,Os01g0847700,Os07g0409200,Os10g0407000	C03033,C00026	Pentose and glucuronate interconversions
dosa00053	Os06g0567200,Os08g0557600,Os03g0757900,Os04g0434800,Os03g0285700,Os09g0440300,Os02g0646500,Os06g0701200,Os06g0567900,Os12g0178000,Os08g0522400,Os12g0190000,Os11g0186200,Os06g0561000,Os02g0647900,Os07g0694700,Os03g0563100,Os08g0114300,Os12g0482700	C00026	Ascorbate and aldarate metabolism
dosa00130	Os07g0179300,Os03g0748500,Os02g0467000,Os08g0448000,Os11g0644800,Os02g0467600,Os12g0615400,Os06g0345200,Os05g0137700,Os05g0320700,Os05g0501300,Os02g0177600,Os03g0190100,Os11g0552000,Os08g0388900,Os02g0302200,Os08g0130400,Os03g0152400,Os02g0168100,Os08g0245200,Os03g0691400,Os09g0361500	C20265	Ubiquinone and other terpenoid-quinone biosynthesis
dosa00190	Os06g0568200,Os10g0184300,Os04g0643100,Os08g0246400,Os02g0550100,Os07g0513000,Os05g0106100,Os01g0711000,Os11g0169900,Os07g0585800,Os08g0250200,Os01g0866500,Os11g0162200,Os07g0205000,Os01g0610100,Os02g0704900,Os04g0137500,Os05g0533700,Os03g0192400,Os06g0181500,Os02g0121800,Os12g0168900,Os06g0662000,Os04g0398500,Os07g0549700,Os04g0601700,Os07g0521000,Os02g0794600,Os01g0962300,Os07g0134800,Os03g0689…	C00042	Oxidative phosphorylation
dosa00220	Os06g0210200,Os02g0104700,Os03g0712800,Os02g0690800,Os03g0223400,Os09g0433900,Os02g0735200,Os08g0511900,Os01g0760600,Os04g0106300,Os06g0548000,Os02g0650900,Os10g0390500,Os10g0390600,Os07g0108300	C03406,C00064,C00026,C00025	Arginine biosynthesis
dosa00230	Os01g0276700,Os03g0429800,Os06g0257450,Os03g0320900,Os03g0780500,Os07g0181000,Os01g0709400,Os11g0216000,Os05g0430800,Os01g0660300,Os07g0613000,Os12g0120400,Os11g0125900,Os10g0563700,Os03g0100040,Os10g0571200,Os08g0436100,Os02g0613900,Os08g0288200,Os08g0118900,Os03g0174500,Os07g0682800,Os03g0648900,Os12g0515600,Os03g0831500,Os09g0442600,Os12g0597500,Os12g0236400,Os02g0127700,Os03g0313600,Os08g0557…	C00064,C03794,C00330,C01367	Purine metabolism
dosa00232	Os03g0429800,Os01g0865100	C16360,C16359	Caffeine metabolism
dosa00240	Os01g0712700,Os03g0669100,Os01g0747500,Os06g0257450,Os01g0570700,Os02g0273000,Os01g0709400,Os01g0951200,Os02g0778400,Os11g0125900,Os10g0563700,Os08g0436100,Os06g0109600,Os08g0557900,Os07g0682800,Os03g0648900,Os08g0248800,Os07g0639900,Os07g0624700,Os05g0573300,Os01g0654100,Os09g0567900,Os02g0736400,Os07g0485100	C00064,C01346	Pyrimidine metabolism
dosa00250	Os02g0112900,Os05g0475400,Os01g0570700,Os03g0712800,Os05g0430800,Os03g0720300,Os03g0291500,Os03g0223400,Os09g0433900,Os03g0174500,Os08g0248800,Os04g0614600,Os04g0447800,Os02g0735200,Os03g0313600,Os01g0760600,Os08g0205900,Os06g0548000,Os02g0650900,Os10g0390500,Os08g0502700,Os05g0555600,Os10g0390600,Os12g0131100,Os07g0108300,Os02g0134400,Os04g0614500,Os03g0236200,Os06g0206000	C03406,C00064,C00158,C03794,C00042,C00026,C00025	Alanine, aspartate and glutamate metabolism
dosa00260	Os07g0572050,Os07g0572100,Os05g0475400,Os02g0751800,Os06g0611900,Os12g0543600,Os09g0498500,Os07g0182100,Os09g0440300,Os03g0760700,Os06g0338700,Os01g0328700,Os06g0655100,Os05g0156700,Os08g0135900,Os05g0429000,Os03g0157900,Os06g0632200,Os08g0502700,Os04g0516600,Os04g0476100,Os01g0874900,Os07g0108300,Os08g0342400	C00719,C00078	Glycine, serine and threonine metabolism
dosa00270	Os01g0323600,Os01g0814800,Os05g0475400,Os06g0564500,Os02g0611200,Os11g0644800,Os03g0727600,Os10g0517500,Os04g0578000,Os06g0564700,Os03g0773800,Os03g0760700,Os09g0451400,Os10g0419400,Os04g0165700,Os06g0345200,Os03g0161800,Os05g0129000,Os03g0747800,Os10g0419500,Os03g0196600,Os01g0192900,Os01g0760600,Os03g0221200,Os06g0548000,Os03g0231600,Os11g0552000,Os03g0185000,Os12g0263000,Os02g0302200,Os12g0625…	C00021,C00170	Cysteine and methionine metabolism
dosa00280	Os02g0817700,Os05g0475400,Os07g0188800,Os09g0440300,Os12g0605800,Os05g0125500,Os07g0675000,Os02g0646500,Os07g0170100,Os09g0521400,Os01g0328700,Os11g0137200,Os02g0654100,Os12g0178000,Os03g0310400,Os01g0269000,Os08g0544900,Os08g0424200,Os05g0156700,Os11g0186200,Os03g0231600,Os02g0647900,Os01g0110400,Os01g0314100,Os10g0457600,Os12g0183100	C00183	Valine, leucine and isoleucine degradation
dosa00290	Os11g0142500,Os08g0559600,Os04g0389800,Os03g0231600,Os12g0138900	C00183	Valine, leucine and isoleucine biosynthesis
dosa00300	Os03g0299900,Os03g0760700,Os03g0245100,Os08g0342400	C00026,C00449,C00956	Lysine biosynthesis
dosa00310	Os04g0394200,Os12g0543600,Os09g0498500,Os08g0400200,Os09g0440300,Os02g0554000,Os02g0646500,Os01g0328700,Os12g0178000,Os03g0310400,Os05g0156700,Os11g0186200,Os08g0244400,Os02g0647900,Os01g0110400,Os08g0565700,Os03g0243800,Os02g0783700	C01181,C00449,C00956	Lysine degradation
dosa00330	Os02g0611200,Os02g0104700,Os09g0368200,Os04g0184801,Os04g0623300,Os09g0440300,Os04g0184100,Os03g0803500,Os02g0646500,Os02g0482400,Os03g0166200,Os12g0178000,Os03g0761900,Os11g0186200,Os01g0760600,Os04g0106300,Os05g0513900,Os06g0548000,Os10g0550900,Os02g0647900,Os04g0184500,Os04g0671200,Os04g0466600	C00148,C00025	Arginine and proline metabolism
dosa00340	Os09g0440300,Os02g0646500,Os12g0178000,Os11g0186200,Os02g0647900	C00026,C00135,C00025	Histidine metabolism
dosa00350	Os07g0437500,Os07g0572050,Os07g0572100,Os11g0644800,Os08g0140300,Os11g0210600,Os01g0871300,Os06g0338700,Os02g0815500,Os06g0345200,Os04g0624500,Os06g0699500,Os08g0140500,Os01g0760600,Os06g0548000,Os10g0159800,Os11g0552000,Os02g0302200,Os04g0476100,Os06g0103300,Os11g0210300,Os02g0168100,Os03g0829000,Os02g0196800	C00042,C00628	Tyrosine metabolism
dosa00360	Os04g0518400,Os07g0437500,Os07g0572050,Os07g0572100,Os06g0165800,Os02g0467000,Os02g0626400,Os08g0448000,Os11g0644800,Os04g0184801,Os08g0140300,Os04g0184100,Os02g0467600,Os01g0871300,Os06g0338700,Os02g0626600,Os06g0345200,Os06g0699500,Os05g0320700,Os08g0140500,Os03g0310400,Os02g0177600,Os01g0760600,Os01g0796400,Os06g0548000,Os02g0627100,Os04g0184500,Os02g0626100,Os11g0552000,Os05g0427400,Os12g0520…	C00042,C00079,C11457,C00601,C03519,C01772	Phenylalanine metabolism
dosa00380	Os07g0437500,Os01g0224700,Os04g0394200,Os02g0115700,Os04g0184801,Os08g0140300,Os09g0440300,Os04g0184100,Os02g0646500,Os04g0128900,Os01g0273800,Os01g0328700,Os07g0437000,Os12g0178000,Os08g0140500,Os03g0310400,Os06g0727200,Os05g0156700,Os11g0186200,Os09g0344500,Os02g0647900,Os04g0184500,Os01g0110400,Os05g0481000,Os03g0162000	C05638,C02043,C02700,C00078,C02693	Tryptophan metabolism
dosa00400	Os02g0266000,Os09g0255400,Os07g0622200,Os09g0539100,Os03g0126000,Os01g0375200,Os09g0565700,Os11g0644800,Os06g0133900,Os04g0406600,Os07g0182100,Os03g0254800,Os01g0871300,Os06g0345200,Os08g0320400,Os04g0463500,Os02g0749300,Os06g0225800,Os03g0389700,Os08g0484500,Os06g0709000,Os01g0760600,Os08g0135900,Os01g0764400,Os06g0548000,Os11g0552000,Os08g0441600,Os06g0632200,Os09g0566050,Os02g0302200,Os03g0264…	C00079,C00078	Phenylalanine, tyrosine and tryptophan biosynthesis
dosa00410	Os07g0572050,Os07g0572100,Os09g0368200,Os03g0720300,Os04g0623300,Os07g0188800,Os09g0440300,Os07g0675000,Os02g0646500,Os06g0338700,Os12g0178000,Os03g0310400,Os04g0447800,Os11g0186200,Os02g0736400,Os02g0647900,Os07g0485100,Os04g0476100,Os03g0236200,Os04g0671200	C00864,C00135	beta-Alanine metabolism
dosa00430	Os03g0655100,Os03g0720300,Os03g0654700,Os04g0447800,Os03g0236200	C00026,C00025	Taurine and hypotaurine metabolism
dosa00460	Os06g0683300,Os09g0511600,Os03g0703000,Os04g0513400,Os03g0749300,Os04g0165700,Os06g0656000,Os12g0512800,Os04g0513100,Os04g0474500,Os05g0366600,Os06g0320200,Os05g0429000,Os03g0212800,Os04g0513900,Os01g0874900,Os01g0764950,Os07g0656200	C00079,C00183	Cyanoamino acid metabolism
dosa00480	Os10g0415300,Os10g0529400,Os05g0412800,Os10g0530400,Os01g0950000,Os10g0528400,Os10g0527800,Os10g0527400,Os10g0529500,Os04g0556300,Os06g0257450,Os01g0654500,Os04g0434800,Os10g0525800,Os01g0370900,Os03g0285700,Os06g0111500,Os03g0709000,Os12g0434400,Os11g0484500,Os03g0358100,Os01g0949700,Os10g0529700,Os09g0367700,Os12g0123200,Os01g0933900,Os11g0588300,Os02g0482400,Os02g0794700,Os01g0692100,Os01g0949…	C00127,C01879,C03740,C00025	Glutathione metabolism
dosa00500	Os07g0197100,Os03g0386500,Os06g0683300,Os09g0511600,Os09g0376800,Os10g0565200,Os03g0735000,Os07g0543300,Os03g0703000,Os10g0465700,Os08g0414700,Os03g0141200,Os08g0445700,Os02g0661100,Os06g0256500,Os02g0534400,Os08g0520900,Os03g0340500,Os08g0345800,Os02g0744700,Os04g0513400,Os03g0749300,Os10g0437600,Os10g0553300,Os06g0676700,Os05g0533600,Os07g0543100,Os04g0513100,Os05g0532600,Os04g0474500,Os08g0301…	C00208	Starch and sucrose metabolism
dosa00563	Os01g0870201,Os03g0640300	C00350	Glycosylphosphatidylinositol (GPI)-anchor biosynthesis
dosa00564	Os04g0224900,Os05g0462400,Os06g0604300,Os03g0425300,Os04g0634700,Os01g0762000,Os03g0826600,Os01g0717000,Os04g0615100,Os11g0679700,Os09g0438400,Os11g0637800,Os05g0548900,Os03g0810900,Os01g0299300,Os05g0495700,Os05g0535400,Os08g0557200,Os07g0229800,Os01g0693300,Os12g0224000,Os08g0224800,Os01g0612500,Os02g0123600,Os10g0524400,Os06g0649900,Os03g0832800,Os02g0676000,Os09g0513100,Os09g0308900,Os03g0101…	C04230,C00350	Glycerophospholipid metabolism
dosa00590	Os04g0556300,Os01g0762000,Os03g0358100,Os03g0810900,Os02g0664000	C01312,C14795	Arachidonic acid metabolism
dosa00591	Os08g0508800,Os12g0559934,Os04g0447100,Os01g0762000,Os03g0699700,Os03g0810900,Os05g0304600,Os03g0700700,Os08g0509100,Os12g0559200,Os02g0194700	C14765,C14767,C14829	Linoleic acid metabolism
dosa00592	Os04g0358000,Os02g0559400,Os02g0817700,Os08g0508800,Os06g0215900,Os11g0605500,Os12g0559934,Os04g0447100,Os04g0372700,Os02g0274100,Os05g0163700,Os01g0762000,Os01g0348600,Os02g0110200,Os09g0502500,Os04g0615100,Os06g0354500,Os03g0810900,Os02g0218700,Os05g0304600,Os06g0215500,Os01g0370000,Os08g0509100,Os12g0448900,Os06g0215600,Os05g0362100,Os09g0503100,Os09g0513100,Os10g0457600,Os08g0459600,Os11g0210…	C16309	alpha-Linolenic acid metabolism
dosa00620	Os11g0142500,Os01g0276700,Os04g0404800,Os12g0182200,Os07g0181000,Os05g0186300,Os11g0216000,Os01g0660300,Os02g0525900,Os01g0208700,Os09g0440300,Os08g0562100,Os03g0337900,Os03g0773800,Os02g0646500,Os02g0665000,Os05g0405000,Os10g0571200,Os01g0328700,Os10g0503500,Os12g0178000,Os09g0408600,Os01g0188400,Os05g0156700,Os11g0186200,Os04g0119400,Os03g0305000,Os02g0647900,Os08g0366000,Os01g0110400,Os01g0743…	C00042,C00149	Pyruvate metabolism
dosa00630	Os02g0152400,Os04g0404800,Os02g0232400,Os06g0611900,Os02g0115700,Os03g0712800,Os03g0136900,Os02g0525900,Os03g0223400,Os03g0773800,Os03g0786100,Os07g0529000,Os01g0328700,Os06g0486900,Os04g0683700,Os04g0623500,Os06g0727200,Os02g0735200,Os05g0156700,Os09g0261300,Os07g0616500,Os05g0429000,Os03g0305000,Os02g0194100,Os01g0110400,Os08g0502700,Os06g0486800,Os03g0305100,Os01g0874900,Os01g0764950,Os07g0108…	C00064,C00158,C00042,C00026,C00025,C00149	Glyoxylate and dicarboxylate metabolism
dosa00640	Os04g0404800,Os02g0525900,Os07g0188800,Os07g0675000,Os07g0170100,Os01g0328700,Os03g0310400,Os05g0156700,Os01g0110400,Os01g0314100,Os12g0183100	C00042,C04593	Propanoate metabolism
dosa00650	Os02g0112900,Os03g0720300,Os09g0521400,Os11g0137200,Os04g0389800,Os03g0310400,Os01g0269000,Os04g0614600,Os04g0447800,Os08g0544900,Os08g0205900,Os01g0796400,Os01g0110400,Os04g0614500,Os03g0236200	C00042,C00026,C00025	Butanoate metabolism
dosa00660	Os04g0389800	C00026,C00025	C5-Branched dibasic acid metabolism
dosa00670	Os09g0446800,Os05g0270800,Os05g0429000,Os03g0815200,Os01g0874900	C00664	One carbon pool by folate
dosa00710	Os06g0668200,Os02g0152400,Os02g0169300,Os05g0186300,Os01g0208700,Os03g0129300,Os08g0562100,Os09g0433900,Os03g0773800,Os02g0665000,Os02g0171100,Os05g0405000,Os08g0126300,Os05g0402700,Os10g0503500,Os03g0781400,Os05g0438600,Os10g0442100,Os01g0188400,Os03g0267300,Os12g0169600,Os01g0760600,Os04g0266900,Os06g0548000,Os10g0390500,Os08g0366000,Os01g0743500,Os06g0664200,Os10g0390600,Os07g0108300,Os04g0306…	C00149	Carbon fixation in photosynthetic organisms
dosa00740	Os05g0460600,Os09g0569100,Os03g0238600,Os12g0541000,Os04g0557000,Os02g0572400	C00255	Riboflavin metabolism
dosa00760	Os09g0347900,Os01g0957000,Os11g0191400,Os01g0709400,Os12g0290150,Os08g0557900,Os03g0648900,Os09g0567900,Os09g0345700,Os02g0134400	C00042	Nicotinate and nicotinamide metabolism
dosa00770	Os01g0225400,Os08g0176100,Os08g0559600,Os04g0389800,Os03g0231600,Os02g0736400,Os07g0485100,Os06g0207000,Os02g0134000	C00864,C00183	Pantothenate and CoA biosynthesis
dosa00780	Os07g0170000,Os07g0561500,Os08g0245400,Os07g0616200,Os05g0435700	C05921	Biotin metabolism
dosa00860	Os01g0286600,Os03g0563300,Os04g0678700,Os01g0279100,Os01g0265000,Os10g0502400,Os10g0389300,Os01g0631200,Os02g0744900,Os04g0610800,Os05g0349700,Os09g0297000,Os01g0227100,Os06g0704600,Os06g0132400,Os09g0532000,Os06g0603000,Os05g0361200,Os01g0622300,Os03g0811100	C01051,C00025	Porphyrin and chlorophyll metabolism
dosa00908	Os04g0556400,Os01g0688300,Os10g0483500,Os04g0565200,Os05g0311801,Os07g0660500,Os05g0551700,Os05g0374200,Os01g0187600,Os04g0523500,Os09g0403300	C00170	Zeatin biosynthesis
dosa00910	Os08g0423500,Os08g0470700,Os02g0533300,Os03g0712800,Os02g0770800,Os03g0223400,Os08g0468100,Os04g0412500,Os08g0470200,Os02g0735200,Os08g0468700,Os01g0704100,Os02g0650900,Os09g0464000,Os05g0555600,Os01g0764950	C00064,C00025	Nitrogen metabolism
dosa00920	Os06g0564500,Os06g0564700,Os07g0558300,Os04g0165700,Os12g0442800,Os03g0747800,Os03g0196600,Os01g0667200,Os04g0111225,Os03g0185000,Os04g0111200,Os12g0625000,Os03g0202001,Os02g0167100	C00042	Sulfur metabolism
dosa00940	Os07g0638400,Os04g0518400,Os01g0326300,Os06g0683300,Os09g0511600,Os12g0191500,Os06g0695400,Os01g0327400,Os09g0471100,Os06g0165800,Os02g0467000,Os01g0787000,Os09g0127300,Os11g0112200,Os03g0703000,Os02g0626400,Os12g0111800,Os02g0180700,Os08g0448000,Os04g0513400,Os03g0749300,Os02g0811600,Os01g0962700,Os02g0467600,Os11g0112400,Os02g0236800,Os02g0611800,Os07g0104100,Os02g0626600,Os04g0513100,Os01g0270…	C00079,C01772	Phenylpropanoid biosynthesis
dosa00950	Os07g0437500,Os07g0572050,Os07g0572100,Os11g0644800,Os08g0140300,Os01g0871300,Os06g0338700,Os06g0345200,Os04g0624500,Os08g0140500,Os01g0760600,Os06g0548000,Os11g0552000,Os02g0302200,Os04g0476100	C17592	Isoquinoline alkaloid biosynthesis
dosa00960	Os07g0572050,Os07g0572100,Os01g0930900,Os11g0644800,Os01g0871300,Os06g0338700,Os06g0345200,Os01g0760600,Os06g0548000,Os11g0552000,Os02g0302200,Os04g0476100,Os01g0931000	C00079	Tropane, piperidine and pyridine alkaloid biosynthesis
dosa00970	Os10g0400100,Os02g0778200,Os02g0722001,Os01g0158500,Os11g0544800,Os07g0163500,Os03g0209600,Os05g0241100,Os04g0643200,Os02g0183900,Os02g0754700,Os10g0506200,Os02g0538000,Os06g0245800,Os07g0485400,Os06g0103600,Os09g0556500,Os12g0533700,Os07g0165000,Os11g0610900	C00064,C00148,C00135,C00079,C00025,C00078,C00183	Aminoacyl-tRNA biosynthesis
dosa02010	Os01g0695700,Os04g0642000,Os04g0209300,Os02g0323000,Os03g0280000,Os02g0190300,Os05g0137100,Os03g0142800,Os08g0564300,Os12g0562700,Os05g0196100,Os01g0356400,Os01g0966100,Os07g0464600,Os01g0173900	C00064,C00719,C00148,C00208,C01181,C00135,C00079,C00025,C00183	ABC transporters
