# Supplementary material for: Integrated Transcriptome and Metabolome Analysis of Rice Leaves Response to High Saline–Alkali Stress
Source: Int J Mol Sci. 2023 Feb 17;24(4):4062. doi: 10.3390/ijms24044062 (PMC9960601; doi:10.3390/ijms24044062)
Supplement: Supplementary file 1 [file ijms-24-04062-s001.zip › Table S3.xlsx]

## Sheet: X-vs-D-diff-pval-0.05-FC-2
gene_id	BaseMean	BaseMean_control_D	BaseMean_case_X	FoldChange	log2FoldChange	pValue	qValue	Regulation	Expression_D1	Expression_D2	Expression_D3	Expression_X1	Expression_X2	Expression_X3	gene_symbol	description	TF_Family	GO_id	GO_term	pathway	pathway_description
Os01g0100400	149.601	220.664	78.5368	0.355911	-1.49041	3.76e-05	0.000250324	Down	5.46914	5.87042	4.46831	0.502298	2.16157	1.63188	SKU5	Monocopper oxidase-like protein SKU5		GO:0005507,GO:0005618,GO:0005774,GO:0005886,GO:0009505,GO:0009506,GO:0009932,GO:0016020,GO:0016722,GO:0031225,GO:0046658,GO:0048046	copper ion binding|cell wall|vacuolar membrane|plasma membrane|plant-type cell wall|plasmodesma|cell tip growth|membrane|oxidoreductase activity, oxidizing metal ions|anchored component of membrane|anchored component of plasma membrane|apoplast
Os01g0100900	5135.46	2738.17	7532.75	2.75102	1.45997	5.5e-07	5.77e-06	Up	49.1841	50.0113	58.4771	111.794	97.0054	92.362	SPL	Sphingosine-1-phosphate lyase		GO:0005783,GO:0005789,GO:0006665,GO:0008117,GO:0016021,GO:0016831,GO:0019752,GO:0030149,GO:0030170	endoplasmic reticulum|endoplasmic reticulum membrane|sphingolipid metabolic process|sphinganine-1-phosphate aldolase activity|integral component of membrane|carboxy-lyase activity|carboxylic acid metabolic process|sphingolipid catabolic process|pyridoxal phosphate binding	path:dosa00600	Sphingolipid metabolism
Os01g0101150	102.655	152.935	52.3753	0.342467	-1.54596	4.43e-05	0.000289106	Down	2.21296	2.42045	2.76465	0.37626	0.844154	0.508561	PCMP-H36	Putative pentatricopeptide repeat-containing protein At2g01510
Os01g0102300	402.69	633.2	172.18	0.27192	-1.87875	0.00236844	0.00921372	Down	92.565	52.8644	45.2333	3.02405	19.0617	13.7991	At4g24930	Thylakoid lumenal 17.9 kDa protein, chloroplastic		GO:0009507,GO:0009543,GO:0009579,GO:0031977	chloroplast|chloroplast thylakoid lumen|thylakoid|thylakoid lumen
Os01g0102500	567.937	257.244	878.63	3.41556	1.77212	7.24e-09	1.16e-07	Up	6.83976	7.92234	8.70087	18.5495	16.1034	20.402
Os01g0102600	1054.05	1551.51	556.585	0.358738	-1.479	0.00250361	0.00967254	Down	57.1473	41.1885	34.7957	3.78902	19.6389	11.7912	SKL1	Probable inactive shikimate kinase like 1, chloroplastic		GO:0009507,GO:0009570,GO:0009658,GO:0010027,GO:0016310	chloroplast|chloroplast stroma|chloroplast organization|thylakoid membrane organization|phosphorylation
Os01g0102900	71647.9	99763.1	43532.6	0.43636	-1.19641	3.27e-05	0.000221191	Down	11897.8	11519.5	10739.1	2731.58	4499.12	3738.08	LIR1	Light-regulated protein, chloroplastic		GO:0007623,GO:0009535,GO:0009570,GO:0009941,GO:0071482,GO:0098807	circadian rhythm|chloroplast thylakoid membrane|chloroplast stroma|chloroplast envelope|cellular response to light stimulus|chloroplast thylakoid membrane protein complex
Os01g0103000	334.775	565.902	103.647	0.183154	-2.44887	1.85e-13	5.83e-12	Down	12.4803	13.4131	12.2449	0.849235	2.74742	2.28617	VPS60-1	Vacuolar protein sorting-associated protein 60.1		GO:0005771,GO:0007034,GO:0015031,GO:0032585	multivesicular body|vacuolar transport|protein transport|multivesicular body membrane	path:dosa04144	Endocytosis
Os01g0103700	88.191	121.898	54.4842	0.446966	-1.16176	0.00185682	0.00745188	Down	0.928569	1.01397	0.741602	0.328675	0.338589	0.225745
Os01g0103900	80.4277	22.5936	138.262	6.11952	2.61342	1.34e-05	0.000100536	Up	0.21965	0.476344	0.413831	1.91814	1.1936	1.07879
Os01g0104200	208.794	21.104	396.485	18.7872	4.23168	3.17e-05	0.000215312	Up	0.701951	0.799786	0.884974	18.1032	9.88347	9.12995	NAM-A1	NAC transcription factor NAM-A1	NAC	GO:0003677,GO:0005634,GO:0006355	DNA binding|nucleus|regulation of transcription, DNA-templated
Os01g0105400	461.852	645.489	278.215	0.431014	-1.21419	7.21e-05	0.00044101	Down	9.88123	12.2667	11.1802	2.7763	3.81001	3.1647	KIN7A	Kinesin-like protein KIN-7A		GO:0000911,GO:0003777,GO:0005524,GO:0005871,GO:0005874,GO:0007018,GO:0008017,GO:0009524,GO:0009555,GO:0009558,GO:0016887	cytokinesis by cell plate formation|microtubule motor activity|ATP binding|kinesin complex|microtubule|microtubule-based movement|microtubule binding|phragmoplast|pollen development|embryo sac cellularization|ATPase activity
Os01g0105800	192.698	98.3291	287.068	2.91946	1.5457	4.99e-06	4.16e-05	Up	6.05626	6.26407	4.25839	13.2606	10.3933	10.8611	At2g16710	Iron-sulfur assembly protein IscA-like 1, mitochondrial		GO:0005198,GO:0005739,GO:0016226,GO:0046872,GO:0051537,GO:0097428	structural molecule activity|mitochondrion|iron-sulfur cluster assembly|metal ion binding|2 iron, 2 sulfur cluster binding|protein maturation by iron-sulfur cluster transfer
Os01g0106500	203.748	328.524	78.9719	0.240384	-2.05659	9.89e-10	1.84e-08	Down	13.8625	16.2345	12.3341	2.46759	2.72887	1.89803
Os01g0106600	86.6129	53.115	120.111	2.26134	1.17718	0.0021417	0.00844003	Up	2.8183	5.09128	3.71821	5.77059	5.81611	6.09826
Os01g0106900	2270.17	3445.21	1095.14	0.317874	-1.65347	4.87e-06	4.08e-05	Down	72.176	59.5012	44.0024	7.80793	18.2821	13.0835	DXR	1-deoxy-D-xylulose 5-phosphate reductoisomerase, chloroplastic		GO:0009570,GO:0030145,GO:0030604,GO:0046686,GO:0051484,GO:0070402	chloroplast stroma|manganese ion binding|1-deoxy-D-xylulose-5-phosphate reductoisomerase activity|response to cadmium ion|isopentenyl diphosphate biosynthetic process, methylerythritol 4-phosphate pathway involved in terpenoid biosynthetic process|NADPH binding	path:dosa00900	Terpenoid backbone biosynthesis
Os01g0107400	90.1643	151.915	28.4131	0.187032	-2.41864	0.000441316	0.00214897	Down	25.6509	19.6581	8.9385	0.33834	2.37341	4.56741
Os01g0108000	1821.65	831.668	2811.63	3.38071	1.75732	0.00112016	0.00483459	Up	8.96518	8.84481	9.85844	28.5464	17.9415	16.3233
Os01g0108400	4.84383	8.57062	1.11704	0.130334	-2.93971	0.0350217	0.0889882	Down	0.392392	0.307202	0.372028	0	0	0.239901	BHLH168	Transcription factor bHLH168	bHLH	GO:0000977,GO:0006357,GO:0008134,GO:0046983,GO:0090575	RNA polymerase II regulatory region sequence-specific DNA binding|regulation of transcription by RNA polymerase II|transcription factor binding|protein dimerization activity|RNA polymerase II transcription factor complex
Os01g0109000	80.3143	131.259	29.37	0.223757	-2.16	1.42e-07	1.7e-06	Down	7.00201	6.33131	7.19378	0.658843	1.25903	1.50378	STOP1	Protein SENSITIVE TO PROTON RHIZOTOXICITY 1		GO:0003676,GO:0003700,GO:0005634,GO:0006355,GO:0010044,GO:0010447,GO:0046872	nucleic acid binding|DNA-binding transcription factor activity|nucleus|regulation of transcription, DNA-templated|response to aluminum ion|response to acidic pH|metal ion binding
Os01g0109500	6.1554	10.8214	1.48939	0.137634	-2.86109	0.0420831	0.103496	Down	0.377505	0.925255	0.484231	0	0	0.141092
Os01g0109700	8417.86	5231.61	11604.1	2.21807	1.14931	0.000854624	0.00383573	Up	28.1915	29.5529	31.408	57.2213	43.7195	36.6169	SNL3	Paired amphipathic helix protein Sin3-like 3		GO:0000122,GO:0000785,GO:0003714,GO:0005634,GO:0009737,GO:0016575,GO:0045892	negative regulation of transcription by RNA polymerase II|chromatin|transcription corepressor activity|nucleus|response to abscisic acid|histone deacetylation|negative regulation of transcription, DNA-templated
Os01g0110050	10.1261	18.032	2.22014	0.123122	-3.02184	0.00149042	0.00616042	Down	0.456731	0.321509	0.469424	0	0.100408	0.0472428	PHO1-1	Phosphate transporter PHO1-1		GO:0005794,GO:0005802,GO:0005886,GO:0006817,GO:0015114,GO:0016021,GO:0016036	Golgi apparatus|trans-Golgi network|plasma membrane|phosphate ion transport|phosphate ion transmembrane transporter activity|integral component of membrane|cellular response to phosphate starvation
Os01g0110100	50.9083	78.6966	23.1201	0.293788	-1.76715	0.000166632	0.000918674	Down	1.18617	1.44742	1.48001	0.0323804	0.49068	0.321887	PHO1-1	Phosphate transporter PHO1-1		GO:0005794,GO:0005802,GO:0005886,GO:0006817,GO:0015114,GO:0016021,GO:0016036	Golgi apparatus|trans-Golgi network|plasma membrane|phosphate ion transport|phosphate ion transmembrane transporter activity|integral component of membrane|cellular response to phosphate starvation
Os01g0110400	2627.71	1024	4231.42	4.13225	2.04693	4.3e-09	7.13e-08	Up	22.689	31.7103	37.4666	106.708	79.834	83.2142	AAT1	Acetyl-CoA acetyltransferase, cytosolic 1		GO:0003857,GO:0003985,GO:0003988,GO:0004300,GO:0005739,GO:0005777,GO:0005829,GO:0005886,GO:0006635,GO:0008299,GO:0009846,GO:0009860,GO:0016125,GO:0046872	3-hydroxyacyl-CoA dehydrogenase activity|acetyl-CoA C-acetyltransferase activity|acetyl-CoA C-acyltransferase activity|enoyl-CoA hydratase activity|mitochondrion|peroxisome|cytosol|plasma membrane|fatty acid beta-oxidation|isoprenoid biosynthetic process|pollen germination|pollen tube growth|sterol metabolic process|metal ion binding	path:dosa00071,path:dosa00072,path:dosa00280,path:dosa00310,path:dosa00380,path:dosa00620,path:dosa00630,path:dosa00640,path:dosa00650,path:dosa00900	Fatty acid degradation|Synthesis and degradation of ketone bodies|Valine, leucine and isoleucine degradation|Lysine degradation|Tryptophan metabolism|Pyruvate metabolism|Glyoxylate and dicarboxylate metabolism|Propanoate metabolism|Butanoate metabolism|Terpenoid backbone biosynthesis
Os01g0110800	6.29979	12.2272	0.372348	0.0304524	-5.0373	0.0141657	0.0420133	Down	0.648307	0.241974	0.266387	0	0	0	PII-2	Piriformospora indica-insensitive protein 2		GO:0005886,GO:0009507,GO:0009610,GO:0044403	plasma membrane|chloroplast|response to symbiotic fungus|symbiont process
Os01g0111700	35.0588	9.28981	60.8279	6.54781	2.71101	1.72e-07	2.03e-06	Up	0.424641	0.576466	0.615376	2.06466	3.35585	2.39201
Os01g0112600	23.7212	1.88752	45.555	24.1349	4.59305	0.0230577	0.0629182	Up	0.176389	0.683854	0	0.54077	4.23755	10.4786
Os01g0113000	6.91665	12.2708	1.56245	0.12733	-2.97336	0.00824065	0.0267342	Down	0.00688452	0.00673299	0.00679865	0.00728319	0	0	ESD4	Ubiquitin-like-specific protease ESD4		GO:0005634,GO:0009909,GO:0009911,GO:0016926,GO:0019900,GO:0031965,GO:0070139	nucleus|regulation of flower development|positive regulation of flower development|protein desumoylation|kinase binding|nuclear membrane|SUMO-specific endopeptidase activity
Os01g0113200	187.033	10.3657	363.701	35.087	5.13287	3.73e-19	2.38e-17	Up	0.116434	0.114079	0.230291	2.24972	3.45445	4.3806	LRK10	Rust resistance kinase Lr10		GO:0004674,GO:0005524,GO:0005886,GO:0016021	protein serine/threonine kinase activity|ATP binding|plasma membrane|integral component of membrane
Os01g0113300	113.455	8.77921	218.132	24.8464	4.63496	1.07e-10	2.31e-09	Up	0.161255	0.145628	0.106727	1.19016	2.48415	2.98726	LRK10	Rust resistance kinase Lr10		GO:0004674,GO:0005524,GO:0005886,GO:0016021	protein serine/threonine kinase activity|ATP binding|plasma membrane|integral component of membrane
Os01g0113500	38.8051	12.2304	65.3798	5.34569	2.41838	0.00028088	0.001448	Up	0.115978	0.27302	0.114312	0.651791	0.340589	0.793568	LRK10	Rust resistance kinase Lr10		GO:0004674,GO:0005524,GO:0005886,GO:0016021	protein serine/threonine kinase activity|ATP binding|plasma membrane|integral component of membrane
Os01g0113650	352.004	75.5953	628.413	8.31286	3.05535	1.69e-13	5.33e-12	Up	2.01226	1.54287	1.15581	6.05523	11.4756	8.73242	PR5K	PR5-like receptor kinase		GO:0004672,GO:0004675,GO:0005524,GO:0009506,GO:0009620,GO:0016021	protein kinase activity|transmembrane receptor protein serine/threonine kinase activity|ATP binding|plasmodesma|response to fungus|integral component of membrane
Os01g0115500	34.378	54.4189	14.337	0.263456	-1.92436	0.000285725	0.00147017	Down	1.76308	2.19589	1.69095	0.103797	0.413791	0.504162	LRK10	Rust resistance kinase Lr10		GO:0004674,GO:0005524,GO:0005886,GO:0016021	protein serine/threonine kinase activity|ATP binding|plasma membrane|integral component of membrane
Os01g0115600	532.615	815.659	249.572	0.305975	-1.70851	5.01e-08	6.64e-07	Down	12.7877	11.9372	12.3836	1.5464	4.09741	2.81025	LRK10	Rust resistance kinase Lr10		GO:0004674,GO:0005524,GO:0005886,GO:0016021	protein serine/threonine kinase activity|ATP binding|plasma membrane|integral component of membrane
Os01g0115700	113.216	199.971	26.4609	0.132324	-2.91786	1.03e-13	3.36e-12	Down	3.25258	2.85085	3.20032	0.190255	0.243924	0.341798	LRK10	Rust resistance kinase Lr10		GO:0004674,GO:0005524,GO:0005886,GO:0016021	protein serine/threonine kinase activity|ATP binding|plasma membrane|integral component of membrane
Os01g0115725	5.13951	9.08544	1.19359	0.131373	-2.92825	0.0257321	0.0689673	Down	0.016304	0.0320439	0.0160105	0	0.0157298	0	LRK10	Rust resistance kinase Lr10		GO:0004674,GO:0005524,GO:0005886,GO:0016021	protein serine/threonine kinase activity|ATP binding|plasma membrane|integral component of membrane
Os01g0116200	16.946	1.63021	32.2618	19.79	4.3067	1.24e-06	1.2e-05	Up	0	0	0.102929	0.572108	0.278931	0.308645	LRK10	Rust resistance kinase Lr10		GO:0004674,GO:0005524,GO:0005886,GO:0016021	protein serine/threonine kinase activity|ATP binding|plasma membrane|integral component of membrane
Os01g0116900	655.062	983.73	326.393	0.331792	-1.59165	1.26e-07	1.52e-06	Down	9.09112	11.9644	9.6246	1.75807	2.77815	2.32323	LRK10	Rust resistance kinase Lr10		GO:0004674,GO:0005524,GO:0005886,GO:0016021	protein serine/threonine kinase activity|ATP binding|plasma membrane|integral component of membrane
Os01g0117000	194.495	310.553	78.436	0.252569	-1.98525	5.63e-09	9.13e-08	Down	3.80272	3.79892	3.28607	0.532215	0.664434	0.710864	LRK10	Rust resistance kinase Lr10		GO:0004674,GO:0005524,GO:0005886,GO:0016021	protein serine/threonine kinase activity|ATP binding|plasma membrane|integral component of membrane
Os01g0117100	59.0285	99.7147	18.3424	0.183948	-2.44263	3.84e-08	5.26e-07	Down	1.67241	1.76597	1.4536	0.273592	0.105891	0.220738	LRK10	Rust resistance kinase Lr10		GO:0004674,GO:0005524,GO:0005886,GO:0016021	protein serine/threonine kinase activity|ATP binding|plasma membrane|integral component of membrane
Os01g0117200	113.304	210.398	16.2092	0.0770404	-3.69824	4.47e-19	2.82e-17	Down	2.94524	2.96304	3.03525	0.171998	0.211879	0.150076	LRK10	Rust resistance kinase Lr10		GO:0004674,GO:0005524,GO:0005886,GO:0016021	protein serine/threonine kinase activity|ATP binding|plasma membrane|integral component of membrane
Os01g0117266	10.4451	18.5796	2.31063	0.124364	-3.00736	0.00111813	0.00482793	Down	2.01639	0.744104	2.64623	0.158703	0.1488	0.289804	LRK10	Rust resistance kinase Lr10		GO:0004674,GO:0005524,GO:0005886,GO:0016021	protein serine/threonine kinase activity|ATP binding|plasma membrane|integral component of membrane
Os01g0117300	54.8172	96.1708	13.4636	0.139997	-2.83653	1.3e-09	2.38e-08	Down	1.84643	2.46285	2.34854	0.167469	0.178182	0.274124	LRK10	Rust resistance kinase Lr10		GO:0004674,GO:0005524,GO:0005886,GO:0016021	protein serine/threonine kinase activity|ATP binding|plasma membrane|integral component of membrane
Os01g0117900	510.561	913.503	107.618	0.117808	-3.08549	5.76e-06	4.72e-05	Down	28.773	22.2606	11.9071	1.26029	1.9226	1.70377	At3g18200	WAT1-related protein At3g18200		GO:0005886,GO:0016021,GO:0022857	plasma membrane|integral component of membrane|transmembrane transporter activity
Os01g0118400	562.357	212.525	912.189	4.29215	2.1017	6.45e-12	1.66e-10	Up	7.89061	8.60736	8.7392	20.1153	28.7994	29.214
Os01g0118700	1874.96	651.403	3098.52	4.75669	2.24996	7.39e-14	2.45e-12	Up	19.3956	19.7532	23.2619	74.7321	63.3026	71.1347
Os01g0119000	81.1772	24.2978	138.057	5.68185	2.50636	6.67e-06	5.41e-05	Up	0.875149	1.17561	1.3902	5.93054	3.61423	4.30265
Os01g0119100	73.9191	113.207	34.6316	0.305915	-1.7088	3.08e-05	0.00021028	Down	5.66895	3.23809	4.22279	0.502683	0.828455	1.435
Os01g0120400	941.045	287.586	1594.5	5.54444	2.47104	2.53e-08	3.59e-07	Up	8.88775	8.13753	7.76056	37.1046	24.3948	28.5624	OSTLU_32618	Alanine--tRNA ligase, chloroplastic/mitochondrial		GO:0000049,GO:0004813,GO:0005524,GO:0005739,GO:0006419,GO:0008270,GO:0009507	tRNA binding|alanine-tRNA ligase activity|ATP binding|mitochondrion|alanyl-tRNA aminoacylation|zinc ion binding|chloroplast
Os01g0120600	353.331	205.074	501.587	2.44588	1.29036	4.36e-05	0.000284819	Up	6.97177	6.99243	8.70665	14.2052	10.9674	12.9465	pKIWI502	Fruit protein pKIWI502		GO:0016491	oxidoreductase activity
Os01g0121000	6.46535	0.26748	12.6632	47.3426	5.56507	8.7e-05	0.000520237	Up	0	0.156418	0	0.312987	1.22239	2.29969
Os01g0121500	161.89	42.8045	280.975	6.56415	2.71461	2.4e-06	2.17e-05	Up	7.04838	4.58567	8.1443	20.7102	22.2876	45.937
Os01g0121600	139.523	74.9139	204.132	2.72489	1.4462	2.84e-05	0.000196007	Up	11.8515	15.0779	13.6062	22.6023	30.5329	35.2754
Os01g0122000	46.9923	87.2512	6.73348	0.0771735	-3.69575	4.87e-12	1.27e-10	Down	5.83319	5.52443	4.18356	0.0558805	0.754008	0.110876	At5g37870	Putative E3 ubiquitin-protein ligase SINA-like 6		GO:0005634,GO:0005737,GO:0006511,GO:0007275,GO:0008270,GO:0061630	nucleus|cytoplasm|ubiquitin-dependent protein catabolic process|multicellular organism development|zinc ion binding|ubiquitin protein ligase activity
Os01g0124100	671.401	199.388	1143.41	5.73461	2.5197	0.000448086	0.00217765	Up	7.94791	17.0056	46.8339	119.893	57.3414	110.065	RBBI3.3	Bowman-Birk type bran trypsin inhibitor		GO:0004867,GO:0005576	serine-type endopeptidase inhibitor activity|extracellular region
Os01g0124650	1951.71	312.039	3591.37	11.5094	3.52474	3.17e-29	5.37e-27	Up	26.5574	23.0716	42.5179	243.205	227.678	278.036	RBBI3.3	Bowman-Birk type bran trypsin inhibitor		GO:0004867,GO:0005576	serine-type endopeptidase inhibitor activity|extracellular region
Os01g0124700	3.91363	0.554336	7.27292	13.1201	3.7137	0.0175737	0.0503069	Up	0	0	0.111174	0.854784	0.461789	0.827204	RBBI3.3	Bowman-Birk type bran trypsin inhibitor		GO:0004867,GO:0005576	serine-type endopeptidase inhibitor activity|extracellular region
Os01g0125800	2029.39	753.078	3305.71	4.3896	2.13409	9.28e-08	1.16e-06	Up	11.4629	13.8498	13.441	47.7322	35.7674	32.5798	AIP1-2	Actin-interacting protein 1-2		GO:0005829,GO:0030042,GO:0030836,GO:0030864,GO:0042643,GO:0051015,GO:0080008	cytosol|actin filament depolymerization|positive regulation of actin filament depolymerization|cortical actin cytoskeleton|actomyosin, actin portion|actin filament binding|Cul4-RING E3 ubiquitin ligase complex
Os01g0125900	2752.78	1467.03	4038.53	2.75286	1.46093	0.000952076	0.00421451	Up	10.8324	11.3707	12.1067	28.6209	18.9921	17.2665	UBC23	Probable ubiquitin-conjugating enzyme E2 23		GO:0005524,GO:0005829,GO:0061631	ATP binding|cytosol|ubiquitin conjugating enzyme activity	path:dosa04120	Ubiquitin mediated proteolysis
Os01g0126100	17.7339	0.554336	34.9135	62.9826	5.97688	0.000287819	0.00147914	Up	0.0327939	0	0.0311063	1.35161	0.312015	0.835793	LPR1	Multicopper oxidase LPR1 homolog 1		GO:0005507,GO:0005789,GO:0016722	copper ion binding|endoplasmic reticulum membrane|oxidoreductase activity, oxidizing metal ions
Os01g0126200	197.102	288.132	106.073	0.368141	-1.44167	1.87e-05	0.000134895	Down	12.0311	13.3969	11.6107	2.27656	3.69883	3.64409	LPR2	Multicopper oxidase LPR1 homolog 2		GO:0005507,GO:0005789,GO:0016722	copper ion binding|endoplasmic reticulum membrane|oxidoreductase activity, oxidizing metal ions
Os01g0127400	214.46	327.572	101.347	0.309389	-1.69251	8.63e-05	0.000516186	Down	10.9539	7.95005	7.44367	0.998403	3.11089	1.70516
Os01g0127700	762.916	200.455	1325.38	6.61184	2.72505	1.52e-18	9.18e-17	Up	1.6339	1.539	1.57021	6.34173	8.04498	7.28668	CRK10	Cysteine-rich receptor-like protein kinase 10
Os01g0127900	486.31	162.982	809.638	4.96765	2.31256	1.09e-13	3.53e-12	Up	4.6221	3.26686	5.00366	13.3154	18.7874	15.2869	PMI1	Mannose-6-phosphate isomerase 1		GO:0004476,GO:0005975,GO:0008270,GO:0009298,GO:0009416,GO:0009793,GO:0010043,GO:0032025,GO:0033591,GO:0046686	mannose-6-phosphate isomerase activity|carbohydrate metabolic process|zinc ion binding|GDP-mannose biosynthetic process|response to light stimulus|embryo development ending in seed dormancy|response to zinc ion|response to cobalt ion|response to L-ascorbic acid|response to cadmium ion	path:dosa00051,path:dosa00520	Fructose and mannose metabolism|Amino sugar and nucleotide sugar metabolism
Os01g0128000	77.8151	0.271701	155.358	571.799	9.15936	5.81e-15	2.27e-13	Up	0	0	0.0317192	5.1422	2.97975	3.19818	MYB62	Transcription factor MYB62	MYB	GO:0003700,GO:0005634,GO:0009686,GO:0009740,GO:0009751,GO:0010015,GO:0010373,GO:0016036,GO:0043565,GO:0045892,GO:0055062	DNA-binding transcription factor activity|nucleus|gibberellin biosynthetic process|gibberellic acid mediated signaling pathway|response to salicylic acid|root morphogenesis|negative regulation of gibberellin biosynthetic process|cellular response to phosphate starvation|sequence-specific DNA binding|negative regulation of transcription, DNA-templated|phosphate ion homeostasis
Os01g0128200	3042.06	508.661	5575.46	10.9611	3.45432	1.23e-12	3.45e-11	Up	12.2899	12.4091	16.6473	136.42	96.3671	92.9137	ENDO4	Endonuclease 4		GO:0000014,GO:0003676,GO:0004519,GO:0004521,GO:0006308,GO:0046872,GO:0090502	single-stranded DNA endodeoxyribonuclease activity|nucleic acid binding|endonuclease activity|endoribonuclease activity|DNA catabolic process|metal ion binding|RNA phosphodiester bond hydrolysis, endonucleolytic
Os01g0128250	15.3939	7.14575	23.6421	3.30856	1.7262	0.0171412	0.0492922	Up	0.145168	0.0812696	0.246585	0.155778	0.566364	0.388425	ENDO4	Endonuclease 4		GO:0000014,GO:0003676,GO:0004519,GO:0004521,GO:0006308,GO:0046872,GO:0090502	single-stranded DNA endodeoxyribonuclease activity|nucleic acid binding|endonuclease activity|endoribonuclease activity|DNA catabolic process|metal ion binding|RNA phosphodiester bond hydrolysis, endonucleolytic
Os01g0129500	218.048	99.0826	337.014	3.40134	1.7661	5.63e-05	0.00035578	Up	1.5474	3.07258	2.45169	6.7188	4.76706	5.06122
Os01g0129550	3.77739	0	7.55478	Inf	Inf	0.00158252	0.00649501	Up	0	0	0	0.0887239	0.124956	0.162169
Os01g0130000	4618.81	1155.86	8081.77	6.99198	2.8057	1.83e-10	3.82e-09	Up	26.7121	28.6884	37.1141	176.058	133.225	130.522	MTP7	Metal tolerance protein 7		GO:0005774,GO:0008324,GO:0016021	vacuolar membrane|cation transmembrane transporter activity|integral component of membrane
Os01g0131300	2659.47	3726.49	1592.45	0.427334	-1.22657	1.56e-05	0.000114781	Down	336.975	326.793	331.681	99.0592	88.2271	107.733
Os01g0132500	276.677	130.857	422.497	3.22869	1.69095	2.01e-07	2.33e-06	Up	9.53706	9.31507	10.194	23.9783	19.5799	19.8468
Os01g0132766	79.1486	106.179	52.1178	0.490846	-1.02666	0.00996612	0.0313324	Down	9.03598	6.69147	7.78201	1.9715	3.3048	3.26829	GIS3	Zinc finger protein GIS3		GO:0003700,GO:0005634,GO:0006355,GO:0007275,GO:0009736,GO:0009740,GO:0010026,GO:0010090,GO:0019760,GO:0043565,GO:0044212,GO:0046872	DNA-binding transcription factor activity|nucleus|regulation of transcription, DNA-templated|multicellular organism development|cytokinin-activated signaling pathway|gibberellic acid mediated signaling pathway|trichome differentiation|trichome morphogenesis|glucosinolate metabolic process|sequence-specific DNA binding|transcription regulatory region DNA binding|metal ion binding
Os01g0133100	14.9461	4.64577	25.2464	5.43427	2.44209	0.000632086	0.00294279	Up	0.0547405	0.0716504	0.124788	0.253202	0.358449	0.286503
Os01g0133400	2434.7	1401.15	3468.24	2.47528	1.30759	0.000102754	0.000603359	Up	28.7511	33.9998	34.1445	67.6282	50.8586	47.3636	At5g16150	Plastidic glucose transporter 4		GO:0005351,GO:0005355,GO:0005887,GO:0008645,GO:0009706,GO:0009941	carbohydrate:proton symporter activity|glucose transmembrane transporter activity|integral component of plasma membrane|hexose transmembrane transport|chloroplast inner membrane|chloroplast envelope
Os01g0133600	11.106	5.76614	16.4458	2.85214	1.51204	0.0445018	0.108413	Up	0.536137	0.518195	0.123885	0.258278	0.94225	0.731309
Os01g0134200	38.432	57.4186	19.4455	0.338662	-1.56208	0.00123306	0.00523287	Down	0.473471	0.582352	0.612402	0.147328	0.117018	0.132703
Os01g0134700	2546.33	491.072	4601.59	9.37049	3.22812	5.35e-07	5.63e-06	Up	10.9738	15.556	24.7425	161.962	106.037	104.349	CBP60B	Calmodulin-binding protein 60 B		GO:0003700,GO:0005516,GO:0005634,GO:0043565,GO:0080142	DNA-binding transcription factor activity|calmodulin binding|nucleus|sequence-specific DNA binding|regulation of salicylic acid biosynthetic process
Os01g0135700	913.068	444.631	1381.51	3.10708	1.63556	0.000755205	0.00344418	Up	54.3521	47.8018	55.9457	69.2546	110.705	170.235	CML16	Probable calcium-binding protein CML16		GO:0005509	calcium ion binding	path:dosa04626	Plant-pathogen interaction
Os01g0136100	69.0704	26.8093	111.332	4.15273	2.05406	0.0415952	0.102526	Up	2.59284	3.33779	0.79442	7.68427	1.67878	10.3819	HSP16.9A	16.9 kDa class I heat shock protein 1		GO:0000302,GO:0005737,GO:0006457,GO:0009408,GO:0009651,GO:0042542,GO:0043621,GO:0051082,GO:0051259	response to reactive oxygen species|cytoplasm|protein folding|response to heat|response to salt stress|response to hydrogen peroxide|protein self-association|unfolded protein binding|protein complex oligomerization	path:dosa04141	Protein processing in endoplasmic reticulum
Os01g0136300	36.5145	65.9857	7.04323	0.106739	-3.22784	9.94e-09	1.55e-07	Down	8.50324	8.46006	7.07413	0	0.887145	0.912028
Os01g0136400	2796.17	750.015	4842.33	6.45631	2.69071	3.55e-19	2.27e-17	Up	15.4437	12.1667	13.7691	57.0466	64.2545	57.4546	LRK10L-1.2	LEAF RUST 10 DISEASE-RESISTANCE LOCUS RECEPTOR-LIKE PROTEIN KINASE-like 1.2
Os01g0136450	154.495	62.4285	246.562	3.94951	1.98167	1.46e-08	2.21e-07	Up	5.3909	4.18641	3.54732	13.6531	13.0541	8.76278
Os01g0136500	407.565	152.325	662.805	4.35126	2.12143	1.69e-11	4.11e-10	Up	13.9106	9.57997	12.3221	36.2806	44.1635	29.2514
Os01g0136502	10.0967	0.539181	19.6542	36.4519	5.18792	1.74e-06	1.62e-05	Up	0	0.0831974	0.0796567	0.60866	0.751701	0.843617
Os01g0136700	103.463	3.01307	203.913	67.6761	6.08057	5.82e-07	6.07e-06	Up	0.024368	0.0160107	0.0491923	2.00347	0.903436	0.915446	LRK10L-1.2	LEAF RUST 10 DISEASE-RESISTANCE LOCUS RECEPTOR-LIKE PROTEIN KINASE-like 1.2
Os01g0136800	978.951	351.517	1606.39	4.56987	2.19215	8.74e-12	2.22e-10	Up	9.88101	8.25599	9.06378	32.156	29.2615	24.4333	LRK10L-1.2	LEAF RUST 10 DISEASE-RESISTANCE LOCUS RECEPTOR-LIKE PROTEIN KINASE-like 1.2
Os01g0137125	8.23886	3.26118	13.2165	4.05269	2.01888	0.0268975	0.0715869	Up	0.0516478	0.100772	0.050469	0.13434	0.148896	0.417724	LRK10L-2.6	Protein SUPPRESSOR OF NPR1-1 CONSTITUTIVE 4
Os01g0137250	33.2869	20.9493	45.6245	2.17785	1.12291	0.0181189	0.0516088	Up	0.709542	0.334526	0.549056	0.537168	0.981519	1.16299	LRK10L-2.6	Protein SUPPRESSOR OF NPR1-1 CONSTITUTIVE 4
Os01g0138100	19.8552	11.4575	28.253	2.4659	1.30212	0.0372052	0.0934268	Up	0.326492	0.270144	0.398507	0.760315	0.494437	0.659201
Os01g0138300	41.2659	60.2643	22.2676	0.369498	-1.43636	0.00372462	0.0135704	Down	1.02654	1.0218	1.01525	0.0820875	0.503885	0.288424	LRK10L-2.1	LEAF RUST 10 DISEASE-RESISTANCE LOCUS RECEPTOR-LIKE PROTEIN KINASE-like 2.1
Os01g0138400	491.27	96.8048	885.736	9.14971	3.19373	1.64e-22	1.49e-20	Up	3.22272	3.23076	5.08753	25.5016	21.6094	25.6564	LRK10L-2.7	LEAF RUST 10 DISEASE-RESISTANCE LOCUS RECEPTOR-LIKE PROTEIN KINASE-like 2.7
Os01g0138800	462.687	9.57916	915.796	95.6029	6.57898	1.44e-07	1.73e-06	Up	0.699805	0.682099	0.648907	63.136	25.7837	37.0254	GAT1_2.1	Putative glutamine amidotransferase GAT1_2.1		GO:0006541,GO:0016740,GO:0016787,GO:2000032	glutamine metabolic process|transferase activity|hydrolase activity|regulation of secondary shoot formation
Os01g0141100	3335.2	2161.64	4508.75	2.08579	1.0606	0.000214032	0.00114245	Up	47.3821	47.5733	52.6655	66.5454	71.1673	73.703	SKD1	Protein SUPPRESSOR OF K(+) TRANSPORT GROWTH DEFECT 1		GO:0005524,GO:0005634,GO:0005737,GO:0005771,GO:0007032,GO:0007033,GO:0007049,GO:0009506,GO:0010091,GO:0015031,GO:0016192,GO:0016787,GO:0032585,GO:0055075,GO:0055078	ATP binding|nucleus|cytoplasm|multivesicular body|endosome organization|vacuole organization|cell cycle|plasmodesma|trichome branching|protein transport|vesicle-mediated transport|hydrolase activity|multivesicular body membrane|potassium ion homeostasis|sodium ion homeostasis	path:dosa04144	Endocytosis
Os01g0141600	795.612	1080.49	510.732	0.472684	-1.08105	0.000382115	0.00189773	Down	21.7793	18.4196	16.8518	4.09426	8.23524	6.494	RUS5	Protein root UVB sensitive 5		GO:0005739,GO:0009941,GO:0010224,GO:0032502	mitochondrion|chloroplast envelope|response to UV-B|developmental process
Os01g0142100	2189.9	3236.54	1143.27	0.353239	-1.50128	1.89e-05	0.000135834	Down	59.2577	49.4715	42.8832	5.60636	21.3997	12.1541	EGY2	Probable zinc metalloprotease EGY2, chloroplastic		GO:0008237,GO:0016021,GO:0031969	metallopeptidase activity|integral component of membrane|chloroplast membrane
Os01g0143300	426.919	634.381	219.457	0.345939	-1.53141	6.7e-07	6.88e-06	Down	25.8856	32.2625	28.19	6.05419	6.75834	7.62258	At2g39795	Uncharacterized protein At2g39795, mitochondrial		GO:0003729,GO:0005739,GO:0005759,GO:0008494,GO:0070131,GO:0097177	mRNA binding|mitochondrion|mitochondrial matrix|translation activator activity|positive regulation of mitochondrial translation|mitochondrial ribosome binding
Os01g0143900	553.248	90.2814	1016.21	11.2561	3.49263	0.00426337	0.0151922	Up	11.0136	9.58713	15.6249	148.504	39.8851	72.811
Os01g0144500	9.38435	0.836971	17.9317	21.4246	4.42119	2.9e-05	0.000199668	Up	0.111883	0	0.104555	0.672713	0.646775	1.11435	UFD1	Ubiquitin fusion degradation protein 1		GO:0000837,GO:0000839,GO:0005634,GO:0030433,GO:0030970,GO:0031593,GO:0034098,GO:0043130,GO:0043161,GO:0051974,GO:0070651,GO:0071629,GO:0071712,GO:0072665,GO:0072671,GO:1900182,GO:1990112,GO:1990116	Doa10p ubiquitin ligase complex|Hrd1p ubiquitin ligase ERAD-L complex|nucleus|ubiquitin-dependent ERAD pathway|retrograde protein transport, ER to cytosol|polyubiquitin modification-dependent protein binding|VCP-NPL4-UFD1 AAA ATPase complex|ubiquitin binding|proteasome-mediated ubiquitin-dependent protein catabolic process|negative regulation of telomerase activity|nonfunctional rRNA decay|cytopl…	path:dosa04141	Protein processing in endoplasmic reticulum
Os01g0144700	91.3251	121.948	60.7027	0.497777	-1.00643	0.00808138	0.0262835	Down	13.6243	15.8054	16.707	4.16972	4.934	6.25029
Os01g0144800	17.7304	28.1705	7.29029	0.258792	-1.95014	0.00406416	0.0145962	Down	4.01062	4.72936	3.77704	0.378441	1.19634	0.720413
Os01g0147300	41.3689	20.7893	61.9485	2.97983	1.57523	0.000717022	0.00329178	Up	0.514478	0.66961	0.46122	1.02123	1.15095	1.13779	RBL1	RHOMBOID-like protein 1		GO:0000139,GO:0004252,GO:0005794,GO:0016021	Golgi membrane|serine-type endopeptidase activity|Golgi apparatus|integral component of membrane
Os01g0149350	68.4033	103.626	33.1805	0.320194	-1.64298	6.27e-05	0.00039102	Down	0.644601	0.686724	0.832071	0.146184	0.170834	0.169877	RGA1	Putative disease resistance protein RGA1		GO:0005524,GO:0006952,GO:0043531	ATP binding|defense response|ADP binding
Os01g0149500	221.76	339.549	103.971	0.306203	-1.70744	3.61e-07	3.96e-06	Down	1.85164	2.05117	2.07585	0.283805	0.537227	0.445055	RGA1	Putative disease resistance protein RGA1		GO:0005524,GO:0006952,GO:0043531	ATP binding|defense response|ADP binding
Os01g0149750	30.9723	20.3361	41.6086	2.04605	1.03284	0.0418241	0.102995	Up	0.145142	0.111977	0.173962	0.186621	0.313868	0.161158	At3g47110	Putative receptor-like protein kinase At3g47110		GO:0004674,GO:0005524,GO:0005886,GO:0016021	protein serine/threonine kinase activity|ATP binding|plasma membrane|integral component of membrane
Os01g0149800	26863.8	8386.91	45340.6	5.40611	2.43459	1.09e-16	5.21e-15	Up	701.253	631.528	645.359	2154.94	2744.55	2506.04	MT2A	Metallothionein-like protein 2A		GO:0046872	metal ion binding
Os01g0149900	1910.7	973.283	2848.11	2.9263	1.54908	1.26e-07	1.52e-06	Up	10.4685	10.1008	10.8102	21.1257	21.6719	18.0327
Os01g0150800	37.3667	54.9086	19.8247	0.36105	-1.46973	0.00301918	0.0113581	Down	0.561431	0.676873	0.323074	0	0.257283	0.0298044	PAS2A	Very-long-chain (3R)-3-hydroxyacyl-CoA dehydratase PASTICCINO 2A		GO:0005789,GO:0006633,GO:0007275,GO:0016021,GO:0102158,GO:0102343,GO:0102344,GO:0102345	endoplasmic reticulum membrane|fatty acid biosynthetic process|multicellular organism development|integral component of membrane|very-long-chain 3-hydroxyacyl-CoA dehydratase activity|3-hydroxy-arachidoyl-CoA dehydratase activity|3-hydroxy-behenoyl-CoA dehydratase activity|3-hydroxy-lignoceroyl-CoA dehydratase activity	path:dosa00062,path:dosa01040	Fatty acid elongation|Biosynthesis of unsaturated fatty acids
Os01g0151200	2985.68	4321.12	1650.24	0.381902	-1.38873	2.86e-06	2.54e-05	Down	59.8929	50.43	43.0421	8.39219	19.0313	14.5301	ALB3	Inner membrane protein ALBINO3, chloroplastic		GO:0009507,GO:0009534,GO:0009535,GO:0010027,GO:0016021,GO:0019904,GO:0032977,GO:0032991,GO:0042802,GO:0045038,GO:0070208,GO:0072598,GO:0090342	chloroplast|chloroplast thylakoid|chloroplast thylakoid membrane|thylakoid membrane organization|integral component of membrane|protein domain specific binding|membrane insertase activity|protein-containing complex|identical protein binding|protein import into chloroplast thylakoid membrane|protein heterotrimerization|protein localization to chloroplast|regulation of cell aging	path:dosa03060	Protein export
Os01g0151600	1445.75	431.032	2460.47	5.70833	2.51307	5.93e-13	1.73e-11	Up	10.029	10.0125	12.3944	50.0025	39.5656	37.6689
Os01g0151900	95.795	147.935	43.6548	0.295094	-1.76075	3.48e-06	3.03e-05	Down	1.97871	2.28629	2.37929	0.450707	0.502023	0.40028	At3g15200	Putative pentatricopeptide repeat-containing protein At3g15200
Os01g0152000	120.684	165.1	76.268	0.461951	-1.11419	0.00190611	0.00761981	Down	1.70065	1.61184	1.16745	0.417461	0.661377	0.371832	At3g47570	Probable LRR receptor-like serine/threonine-protein kinase At3g47570
Os01g0152800	96.0227	4.3522	187.693	43.126	5.43049	2.72e-06	2.42e-05	Up	0.0182087	0.0357354	0.0898104	2.05838	1.06624	0.848152	At3g47110	Putative receptor-like protein kinase At3g47110		GO:0004674,GO:0005524,GO:0005886,GO:0016021	protein serine/threonine kinase activity|ATP binding|plasma membrane|integral component of membrane
Os01g0153200	52.642	76.5195	28.7645	0.37591	-1.41154	0.00148755	0.00615287	Down	6.58981	5.57088	5.89677	2.31559	1.30935	1.04676	RPS15A	40S ribosomal protein S15a		GO:0003735,GO:0005840,GO:0006412	structural constituent of ribosome|ribosome|translation	path:dosa03010	Ribosome
Os01g0153250	131.556	178.128	84.985	0.477101	-1.06763	0.00257835	0.00991817	Down	1.76227	2.08121	2.03458	0.534515	0.851511	0.531317
Os01g0153700	60.7275	99.866	21.589	0.21618	-2.2097	6.22e-07	6.43e-06	Down	2.39124	2.08863	1.60638	0.138938	0.478015	0.232151
Os01g0154000	7.1381	12.6268	1.64945	0.130631	-2.93643	0.00684037	0.0228197	Down	1.30172	1.05118	1.80336	0.210816	0.206418	0
Os01g0154500	4.65459	9.30919	0	0	#NAME?	0.00115706	0.00496643	Down	0.263273	0.232338	0.361863	0	0	0
Os01g0154600	52.3315	82.2875	22.3755	0.271918	-1.87875	4.71e-05	0.000304522	Down	3.91962	3.48868	2.95887	0.258223	1.00193	0.689171
Os01g0155200	59.9306	38.7701	81.0911	2.09159	1.0646	0.00801749	0.0261101	Up	0.458658	0.62678	0.785356	0.617455	1.18355	0.93083	At2g19130	G-type lectin S-receptor-like serine/threonine-protein kinase At2g19130
Os01g0155800	1837.94	553.216	3122.66	5.64456	2.49686	2.06e-05	0.000146667	Up	37.6295	56.0732	46.1178	122.151	267.733	144.53
Os01g0157900	1535.94	671.938	2399.94	3.57168	1.8366	4.42e-10	8.74e-09	Up	34.9842	24.8257	26.7031	66.7913	69.9117	75.1191	CNR8	Cell number regulator 8		GO:0016021	integral component of membrane
Os01g0158400	653.402	422.258	884.545	2.0948	1.06681	0.000350373	0.00175862	Up	13.1142	15.5991	14.6904	19.7684	22.5462	20.6589	PP2A1	Protein PHLOEM PROTEIN 2-LIKE A1		GO:0009625,GO:0030246,GO:0043394	response to insect|carbohydrate binding|proteoglycan binding
Os01g0158500	1723.52	266.821	3180.22	11.9189	3.57518	5.36e-23	5.3e-21	Up	3.72142	2.91049	4.33696	33.5468	25.7166	27.868	EMB1027	Arginine--tRNA ligase, chloroplastic/mitochondrial		GO:0004814,GO:0005524,GO:0005739,GO:0006420,GO:0009507,GO:0009570,GO:0009793	arginine-tRNA ligase activity|ATP binding|mitochondrion|arginyl-tRNA aminoacylation|chloroplast|chloroplast stroma|embryo development ending in seed dormancy	path:dosa00970	Aminoacyl-tRNA biosynthesis
Os01g0159000	37.328	3.25619	71.3998	21.9274	4.45466	2.28e-14	8.12e-13	Up	0	0	0.677517	2.81198	3.60979	4.41099	DOGL3	Protein DOG1-like 3		GO:0006351,GO:0043565	transcription, DNA-templated|sequence-specific DNA binding
Os01g0159200	14.1983	0.554336	27.8423	50.2264	5.65037	0.00018427	0.00100306	Up	0	0	0	0.655657	3.85631	3.28392	FLA11	Fasciclin-like arabinogalactan protein 11		GO:0005886,GO:0009834,GO:0031225	plasma membrane|plant-type secondary cell wall biogenesis|anchored component of membrane
Os01g0159300	4151.7	1283.74	7019.66	5.46813	2.45105	1.64e-16	7.69e-15	Up	19.0781	18.2306	24.4793	76.4709	72.5673	81.1213	RHG1A	Probable E3 ubiquitin-protein ligase RHG1A		GO:0046872,GO:0061630	metal ion binding|ubiquitin protein ligase activity
Os01g0159400	4213.29	2088.52	6338.06	3.03471	1.60156	4.8e-08	6.4e-07	Up	32.4407	32.3312	39.1849	83.9369	66.0281	69.598	ACX4	Acyl-coenzyme A oxidase 4, peroxisomal		GO:0003995,GO:0003997,GO:0005777,GO:0006635,GO:0009514,GO:0009793,GO:0046459,GO:0050660	acyl-CoA dehydrogenase activity|acyl-CoA oxidase activity|peroxisome|fatty acid beta-oxidation|glyoxysome|embryo development ending in seed dormancy|short-chain fatty acid metabolic process|flavin adenine dinucleotide binding	path:dosa00071,path:dosa00592,path:dosa01040,path:dosa04146	Fatty acid degradation|alpha-Linolenic acid metabolism|Biosynthesis of unsaturated fatty acids|Peroxisome
Os01g0159800	285.431	151.852	419.01	2.75933	1.46432	0.00954414	0.0302265	Up	2.5964	3.08684	3.98273	8.11885	4.3966	5.59702	BHLH51	Transcription factor bHLH51	bHLH	GO:0003677,GO:0003700,GO:0005634,GO:0006355,GO:0046983	DNA binding|DNA-binding transcription factor activity|nucleus|regulation of transcription, DNA-templated|protein dimerization activity
Os01g0160100	537.517	210.11	864.923	4.11653	2.04143	0.000137412	0.000777203	Up	3.75964	4.34584	4.54319	16.4425	9.03522	11.175	PDC1	Pyruvate decarboxylase 1		GO:0000287,GO:0004737,GO:0005622,GO:0005829,GO:0016831,GO:0030976	magnesium ion binding|pyruvate decarboxylase activity|intracellular|cytosol|carboxy-lyase activity|thiamine pyrophosphate binding	path:dosa00010	Glycolysis / Gluconeogenesis
Os01g0160700	47.4267	2.20219	92.6512	42.0723	5.3948	3.35e-11	7.78e-10	Up	0.0328645	0.010755	0.0326776	0.966956	0.846779	0.483603	RLP6	Receptor-like protein 6		GO:0005886,GO:0016020,GO:0016021	plasma membrane|membrane|integral component of membrane
Os01g0160800	5470.09	108.765	10831.4	99.5854	6.63786	2.05e-76	1.22e-72	Up	6.77227	6.50424	7.67176	452.051	559.691	510.788	RIP30	Protein synthesis inhibitor I		GO:0005737,GO:0017148,GO:0030598,GO:0031640,GO:0050832,GO:0090729	cytoplasm|negative regulation of translation|rRNA N-glycosylase activity|killing of cells of other organism|defense response to fungus|toxin activity
Os01g0162200	46.7207	24.1608	69.2806	2.86748	1.51978	0.0259047	0.0693735	Up	0.733691	0.660945	0.666867	0.430815	1.62895	2.05918
Os01g0164800	95.9388	38.861	153.017	3.93754	1.97729	6.67e-07	6.85e-06	Up	0.674636	0.4665	1.181	1.94617	1.63153	3.27917	BRCA2A	Protein BREAST CANCER SUSCEPTIBILITY 2 homolog A		GO:0000722,GO:0000724,GO:0000784,GO:0000800,GO:0002020,GO:0003697,GO:0005634,GO:0005654,GO:0005829,GO:0006289,GO:0008022,GO:0010778,GO:0030141,GO:0031619,GO:0032465,GO:0033593,GO:0042802,GO:0043966,GO:0043967,GO:0045893,GO:0045931,GO:0051598,GO:1990426	telomere maintenance via recombination|double-strand break repair via homologous recombination|nuclear chromosome, telomeric region|lateral element|protease binding|single-stranded DNA binding|nucleus|nucleoplasm|cytosol|nucleotide-excision repair|protein C-terminus binding|meiotic DNA repair synthesis involved in reciprocal meiotic recombination|secretory granule|homologous chromosome orientatio…
Os01g0164900	35.8969	19.2618	52.5319	2.72726	1.44745	0.00373982	0.0136141	Up	0.064967	0.211867	0.48906	0.672452	0.730191	0.385408
Os01g0165000	1379.89	421.887	2337.89	5.54151	2.47028	4.83e-16	2.12e-14	Up	3.26938	3.88869	4.15057	15.4828	14.1064	12.1682	DREB2A	Dehydration-responsive element-binding protein 2A	ERF	GO:0003700,GO:0005634,GO:0043565,GO:0044212,GO:0045893	DNA-binding transcription factor activity|nucleus|sequence-specific DNA binding|transcription regulatory region DNA binding|positive regulation of transcription, DNA-templated
Os01g0165100	163.603	7.36527	319.841	43.4255	5.44047	1.98e-11	4.76e-10	Up	0.0972728	0.113908	0.30061	6.53752	4.02057	4.0644
Os01g0166100	1124.55	454.295	1794.81	3.95076	1.98213	8.46e-08	1.06e-06	Up	14.4837	15.2246	13.1591	45.8413	35.5233	34.3613	Os01g0166100	Probable staphylococcal-like nuclease CAN1		GO:0003676,GO:0004518,GO:0004519,GO:0005634,GO:0005737,GO:0005886,GO:0006401,GO:0046872	nucleic acid binding|nuclease activity|endonuclease activity|nucleus|cytoplasm|plasma membrane|RNA catabolic process|metal ion binding
Os01g0166300	33.0106	48.4131	17.6081	0.363705	-1.45916	0.00454822	0.0160589	Down	1.53381	1.11015	1.99405	0.346169	0.859841	0.260481	Os01g0166100	Probable staphylococcal-like nuclease CAN1		GO:0003676,GO:0004518,GO:0004519,GO:0005634,GO:0005737,GO:0005886,GO:0006401,GO:0046872	nucleic acid binding|nuclease activity|endonuclease activity|nucleus|cytoplasm|plasma membrane|RNA catabolic process|metal ion binding
Os01g0166800	106.355	172.528	40.1818	0.2329	-2.10221	0.000502288	0.00240602	Down	3.51809	2.05977	1.86208	0.144666	0.613586	0.353176	ETG1	Mini-chromosome maintenance complex-binding protein		GO:0000790,GO:0003682,GO:0005634,GO:0006260,GO:0006261,GO:0006301,GO:0007062,GO:0009941,GO:0042555,GO:0051301	nuclear chromatin|chromatin binding|nucleus|DNA replication|DNA-dependent DNA replication|postreplication repair|sister chromatid cohesion|chloroplast envelope|MCM complex|cell division
Os01g0167100	87.14	127.987	46.2926	0.361696	-1.46715	0.000150029	0.000839133	Down	1.77953	2.36846	1.69215	0.269602	0.47618	0.227298	HCR9-0	Receptor-like protein Cf-9 homolog		GO:0005886,GO:0016021	plasma membrane|integral component of membrane
Os01g0167400	408.102	185.462	630.742	3.40092	1.76592	1.05e-08	1.62e-07	Up	16.1214	14.0935	13.5068	32.0903	42.3615	43.8345	RIP30A	Protein synthesis inhibitor II		GO:0005737,GO:0017148,GO:0030598,GO:0031640,GO:0050832,GO:0090729	cytoplasm|negative regulation of translation|rRNA N-glycosylase activity|killing of cells of other organism|defense response to fungus|toxin activity
Os01g0167750	20.7545	34.1318	7.37729	0.216141	-2.20995	0.000540317	0.00256502	Down	2.14206	3.05289	2.44751	0.259188	0.573359	0.419113	At5g66631	Pentatricopeptide repeat-containing protein At5g66631
Os01g0168200	711.549	354.707	1068.39	3.01203	1.59074	1.82e-05	0.00013153	Up	12.2022	14.2485	14.4704	35.2152	25.723	25.0831	Os01g0168200	Thioredoxin H4-1		GO:0005737,GO:0006662,GO:0015035,GO:0045454	cytoplasm|glycerol ether metabolic process|protein disulfide oxidoreductase activity|cell redox homeostasis
Os01g0168500	888.158	436.166	1340.15	3.07257	1.61945	0.00831078	0.0269176	Up	9.44714	10.3694	10.3977	29.2226	14.9489	17.4672	ATG18D	Autophagy-related protein 18d		GO:0000045,GO:0000422,GO:0005774,GO:0005829,GO:0006497,GO:0015031,GO:0019898,GO:0032266,GO:0034045,GO:0034497,GO:0080025	autophagosome assembly|autophagy of mitochondrion|vacuolar membrane|cytosol|protein lipidation|protein transport|extrinsic component of membrane|phosphatidylinositol-3-phosphate binding|phagophore assembly site membrane|protein localization to phagophore assembly site|phosphatidylinositol-3,5-bisphosphate binding
Os01g0170000	519.586	342.606	696.566	2.03314	1.02371	0.000478338	0.00230581	Up	37.2267	27.949	25.752	31.8407	53.99	47.3669	RFS	Galactinol--sucrose galactosyltransferase		GO:0010325,GO:0047274	raffinose family oligosaccharide biosynthetic process|galactinol-sucrose galactosyltransferase activity	path:dosa00052	Galactose metabolism
Os01g0170600	2758.55	1458.4	4058.7	2.78298	1.47663	2.22e-07	2.55e-06	Up	17.7181	20.9165	18.6977	29.8029	50.3592	34.3539	PHOS34	Universal stress protein PHOS34		GO:0002238,GO:0005524,GO:0009507	response to molecule of fungal origin|ATP binding|chloroplast
Os01g0170700	46.9961	67.6739	26.3182	0.388897	-1.36254	0.00191954	0.0076704	Down	1.11189	1.53496	1.48913	0.495345	0.308729	0.410914
Os01g0172100	592.049	290.141	893.956	3.0811	1.62345	5.64e-06	4.64e-05	Up	14.4406	12.0512	10.4103	31.1395	21.2563	26.8506	PPT3	Phosphoenolpyruvate/phosphate translocator 3, chloroplastic		GO:0015120,GO:0015121,GO:0015714,GO:0016021,GO:0031969,GO:0035436,GO:0071917	phosphoglycerate transmembrane transporter activity|phosphoenolpyruvate:phosphate antiporter activity|phosphoenolpyruvate transport|integral component of membrane|chloroplast membrane|triose phosphate transmembrane transport|triose-phosphate transmembrane transporter activity
Os01g0173900	2176.8	1359.3	2994.3	2.20282	1.13935	0.0026173	0.010045	Up	11.7224	11.975	12.1747	21.9775	13.2005	18.8054	ABCC3	ABC transporter C family member 3		GO:0000325,GO:0005524,GO:0005773,GO:0005774,GO:0008559,GO:0009506,GO:0010290,GO:0015431,GO:0016020,GO:0016021,GO:0042626,GO:0048046,GO:0055085	plant-type vacuole|ATP binding|vacuole|vacuolar membrane|xenobiotic transmembrane transporting ATPase activity|plasmodesma|chlorophyll catabolite transmembrane transporter activity|glutathione S-conjugate-exporting ATPase activity|membrane|integral component of membrane|ATPase activity, coupled to transmembrane movement of substances|apoplast|transmembrane transport	path:dosa02010	ABC transporters
Os01g0174000	102.289	151.525	53.0539	0.350134	-1.51402	6.05e-05	0.000378961	Down	5.03246	4.7099	5.28289	1.00283	1.24783	1.97858	HY5	Transcription factor HY5	bZIP	GO:0003700,GO:0005634,GO:0009585,GO:0010017,GO:0010099,GO:0010114,GO:0010218,GO:0043565	DNA-binding transcription factor activity|nucleus|red, far-red light phototransduction|red or far-red light signaling pathway|regulation of photomorphogenesis|response to red light|response to far red light|sequence-specific DNA binding	path:dosa04712	Circadian rhythm - plant
Os01g0174100	65.5501	97.5405	33.5598	0.344059	-1.53927	0.000145172	0.000814733	Down	7.08291	7.0691	7.79764	2.3094	1.84718	1.34643	At1g15400	Uncharacterized protein At1g15400		GO:0005886	plasma membrane
Os01g0174200	11.9267	19.5209	4.33242	0.221937	-2.17178	0.00728428	0.0240975	Down	2.34565	1.84975	2.11879	0.342475	0.329653	0.453446
Os01g0174700	48.3693	77.8639	18.8747	0.242407	-2.0445	1.8e-05	0.00013017	Down	2.2181	1.96714	1.93267	0.0556997	0.475019	0.578355	PID2	Protein kinase PINOID 2		GO:0004674,GO:0005524,GO:0005634,GO:0005737,GO:0005886,GO:0006468,GO:0009734,GO:0048825	protein serine/threonine kinase activity|ATP binding|nucleus|cytoplasm|plasma membrane|protein phosphorylation|auxin-activated signaling pathway|cotyledon development
Os01g0175400	60.472	93.5576	27.3865	0.292723	-1.77239	3.78e-05	0.000251321	Down	1.80652	1.68405	2.46678	0.357699	0.564192	0.457166
Os01g0175850	29.7095	1.41317	58.0058	41.0465	5.35919	9.06e-15	3.43e-13	Up	0.206598	0	0	2.53422	3.76312	5.09527	UGT73C5	UDP-glycosyltransferase 73C5		GO:0008194,GO:0016021,GO:0016131,GO:0043231,GO:0046527,GO:0050403,GO:0050502,GO:0080043,GO:0080044,GO:0080046,GO:0098754	UDP-glycosyltransferase activity|integral component of membrane|brassinosteroid metabolic process|intracellular membrane-bounded organelle|glucosyltransferase activity|trans-zeatin O-beta-D-glucosyltransferase activity|cis-zeatin O-beta-D-glucosyltransferase activity|quercetin 3-O-glucosyltransferase activity|quercetin 7-O-glucosyltransferase activity|quercetin 4'-O-glucosyltransferase activity|d…
Os01g0176000	736.83	156.887	1316.77	8.39313	3.06921	2.38e-22	2.12e-20	Up	3.04704	2.66936	5.113	19.8484	20.4737	26.378	UGT73C6	UDP-glycosyltransferase 73C6		GO:0008194,GO:0035251,GO:0043231,GO:0051555,GO:0080043,GO:0080044,GO:0080046	UDP-glycosyltransferase activity|UDP-glucosyltransferase activity|intracellular membrane-bounded organelle|flavonol biosynthetic process|quercetin 3-O-glucosyltransferase activity|quercetin 7-O-glucosyltransferase activity|quercetin 4'-O-glucosyltransferase activity
Os01g0176150	16.5497	29.042	4.05748	0.139711	-2.83949	0.000155124	0.000863563	Down	2.6019	2.92855	1.82229	0	1.45773	0	UGT73D1	UDP-glycosyltransferase 73D1		GO:0008194,GO:0043231,GO:0080043,GO:0080044	UDP-glycosyltransferase activity|intracellular membrane-bounded organelle|quercetin 3-O-glucosyltransferase activity|quercetin 7-O-glucosyltransferase activity
Os01g0176200	218.353	48.492	388.213	8.00572	3.00103	8.4e-13	2.41e-11	Up	0.65354	1.21995	1.12078	6.45281	4.32417	5.03539	UGT73C6	UDP-glycosyltransferase 73C6		GO:0008194,GO:0035251,GO:0043231,GO:0051555,GO:0080043,GO:0080044,GO:0080046	UDP-glycosyltransferase activity|UDP-glucosyltransferase activity|intracellular membrane-bounded organelle|flavonol biosynthetic process|quercetin 3-O-glucosyltransferase activity|quercetin 7-O-glucosyltransferase activity|quercetin 4'-O-glucosyltransferase activity	path:dosa00944	Flavone and flavonol biosynthesis
Os01g0176300	110.679	182.536	38.8211	0.212676	-2.23327	5.38e-08	7.04e-07	Down	2.01665	1.93427	2.76027	0.1524	0.725497	0.200828	PCMP-H33	Pentatricopeptide repeat-containing protein At2g29760, chloroplastic
Os01g0178300	144.771	240.326	49.2157	0.204787	-2.28781	3.67e-10	7.37e-09	Down	32.7881	31.9164	25.9127	3.27478	5.3729	5.27209
Os01g0178400	50.6732	83.6618	17.6846	0.211382	-2.24207	1.22e-06	1.18e-05	Down	3.03548	4.50243	2.55929	0.346334	0.745266	0.306118	B'GAMMA	Serine/threonine protein phosphatase 2A 59 kDa regulatory subunit B' gamma isoform		GO:0000159,GO:0005634,GO:0005737,GO:0005829,GO:0006555,GO:0006952,GO:0008266,GO:0009742,GO:0009759,GO:0009908,GO:0010090,GO:0031348,GO:0031952,GO:0033353,GO:0072542,GO:0090342,GO:2000377	protein phosphatase type 2A complex|nucleus|cytoplasm|cytosol|methionine metabolic process|defense response|poly(U) RNA binding|brassinosteroid mediated signaling pathway|indole glucosinolate biosynthetic process|flower development|trichome morphogenesis|negative regulation of defense response|regulation of protein autophosphorylation|S-adenosylmethionine cycle|protein phosphatase activator activ…	path:dosa03015	mRNA surveillance pathway
Os01g0178500	545.081	927.085	163.076	0.175902	-2.50715	2.64e-15	1.08e-13	Down	55.7488	64.8718	52.6078	4.70751	9.742	6.51277	IAA1	Auxin-responsive protein IAA1		GO:0005634,GO:0006355,GO:0009733,GO:0009734	nucleus|regulation of transcription, DNA-templated|response to auxin|auxin-activated signaling pathway	path:dosa04075	Plant hormone signal transduction
Os01g0178900	430.344	261.202	599.486	2.2951	1.19856	0.000106248	0.000622027	Up	4.39856	4.99094	5.9542	7.95811	6.86141	8.44236	RPPL1	Putative disease resistance RPP13-like protein 1
Os01g0179300	1820.23	1035.71	2604.75	2.51494	1.33052	6.06e-06	4.95e-05	Up	28.6164	30.7705	28.8133	55.0053	48.8787	51.2617
Os01g0179600	401.162	129.313	673.01	5.20451	2.37976	0.0409183	0.10116	Up	16.7943	12.0158	9.85095	18.1443	31.1531	99.0446	UGT75C1	UDP-glycosyltransferase 75C1		GO:0008194,GO:0043231,GO:0080043,GO:0080044	UDP-glycosyltransferase activity|intracellular membrane-bounded organelle|quercetin 3-O-glucosyltransferase activity|quercetin 7-O-glucosyltransferase activity
Os01g0179800	272.87	135.297	410.443	3.03364	1.60105	0.00092999	0.00413338	Up	3.7876	4.39718	3.76526	10.7146	6.26353	8.75011	SPAPB1A10.07c	Membrane protein PB1A10.07c		GO:0005886,GO:0006658,GO:0016021,GO:0030148	plasma membrane|phosphatidylserine metabolic process|integral component of membrane|sphingolipid biosynthetic process
Os01g0180000	22.7603	2.75653	42.764	15.5137	3.95547	4.12e-09	6.84e-08	Up	0.150347	0.0363803	0.175927	1.14548	1.23961	1.46499	LRX5	Leucine-rich repeat extensin-like protein 5		GO:0005199,GO:0005576,GO:0005618,GO:0009506,GO:0071555	structural constituent of cell wall|extracellular region|cell wall|plasmodesma|cell wall organization
Os01g0180300	857.87	1164.31	551.435	0.473617	-1.07821	0.0484993	0.1163	Down	18.7153	11.0119	9.69812	2.30674	6.86038	4.2865
Os01g0180400	27.0805	46.039	8.12199	0.176415	-2.50295	1.95e-05	0.000140002	Down	1.41242	3.09074	1.4844	0.179007	0.385264	0.212781	FLZ10	FCS-Like Zinc finger 10		GO:0005634,GO:0005737,GO:0005783,GO:0019900,GO:0042594,GO:0046872,GO:0090351,GO:1902074	nucleus|cytoplasm|endoplasmic reticulum|kinase binding|response to starvation|metal ion binding|seedling development|response to salt
Os01g0181300	28.5781	41.1454	16.0109	0.389129	-1.36168	0.0139799	0.0415492	Down	1.13633	1.38182	1.17493	0.0751685	0.283269	0.965437
Os01g0182400	501.56	221.505	781.615	3.52866	1.81912	2.44e-06	2.2e-05	Up	3.24864	3.89373	4.01971	11.3175	7.69799	7.85461	TKI1	TSL-kinase interacting protein 1		GO:0003677,GO:0003682,GO:0005634	DNA binding|chromatin binding|nucleus
Os01g0183100	418.625	639.372	197.879	0.309489	-1.69204	3.71e-08	5.1e-07	Down	10.2674	11.8601	10.999	2.58144	2.23608	2.32055	utp7	Probable U3 small nucleolar RNA-associated protein 7		GO:0000462,GO:0005730,GO:0005732,GO:0030490,GO:0030515,GO:0032040	maturation of SSU-rRNA from tricistronic rRNA transcript (SSU-rRNA, 5.8S rRNA, LSU-rRNA)|nucleolus|small nucleolar ribonucleoprotein complex|maturation of SSU-rRNA|snoRNA binding|small-subunit processome
Os01g0183600	102.929	19.7437	186.113	9.42646	3.23672	8.45e-16	3.64e-14	Up	1.57169	1.44146	0.798408	8.13313	8.06709	7.09557	CYP96A15	Alkane hydroxylase MAH1		GO:0005506,GO:0005783,GO:0005789,GO:0010025,GO:0016021,GO:0020037,GO:0080133	iron ion binding|endoplasmic reticulum|endoplasmic reticulum membrane|wax biosynthetic process|integral component of membrane|heme binding|midchain alkane hydroxylase activity
Os01g0183850	52.2786	27.0258	77.5314	2.8688	1.52045	0.000403887	0.00199551	Up	1.27646	1.25825	4.17721	4.09454	5.54161	7.50166
Os01g0184200	933.685	1519.71	347.662	0.228769	-2.12804	2.47e-12	6.68e-11	Down	12.1502	16.7359	15.109	1.59014	2.47519	1.80769	PEX1	Peroxisome biogenesis protein 1		GO:0005524,GO:0005778,GO:0005829,GO:0006635,GO:0007031,GO:0016558,GO:0016887,GO:0042623	ATP binding|peroxisomal membrane|cytosol|fatty acid beta-oxidation|peroxisome organization|protein import into peroxisome matrix|ATPase activity|ATPase activity, coupled
Os01g0184500	959.242	1449.44	469.043	0.323603	-1.62771	8.55e-08	1.07e-06	Down	27.0875	24.4271	20.6886	3.44858	8.08633	5.6151	Os01g0184500	DEAD-box ATP-dependent RNA helicase 39		GO:0004386,GO:0005524,GO:0009507,GO:0016887,GO:0070180,GO:0110102,GO:1901259	helicase activity|ATP binding|chloroplast|ATPase activity|large ribosomal subunit rRNA binding|chloroplast ribulose bisphosphate carboxylase complex assembly|chloroplast rRNA processing
Os01g0185250	23.1316	6.26581	39.9975	6.38345	2.67434	1.41e-05	0.000105171	Up	0.452584	0.871919	0.942509	3.64495	3.48623	2.36122	AT9	Acyl transferase 9		GO:0016747	transferase activity, transferring acyl groups other than amino-acyl groups
Os01g0185300	5249.42	1194.11	9304.73	7.79216	2.96202	1.22e-22	1.14e-20	Up	61.7062	51.7156	75.5147	305.005	323.584	393.197	AT9	Acyl transferase 9		GO:0016747	transferase activity, transferring acyl groups other than amino-acyl groups
Os01g0185400	2453.77	1019.69	3887.86	3.8128	1.93085	5.14e-07	5.43e-06	Up	12.6642	14.0419	15.2634	45.3139	32.653	32.034	nudF	Nuclear distribution protein nudF		GO:0000132,GO:0000922,GO:0005737,GO:0005874,GO:0005875,GO:0051012,GO:0051301,GO:0070840	establishment of mitotic spindle orientation|spindle pole|cytoplasm|microtubule|microtubule associated complex|microtubule sliding|cell division|dynein complex binding
Os01g0185900	66.069	19.5227	112.615	5.76844	2.52818	9.41e-05	0.000558011	Up	1.04909	0.527415	1.28561	5.25771	2.53404	4.63757	WRKY72	Probable WRKY transcription factor 72	WRKY	GO:0003700,GO:0005634,GO:0006952,GO:0043565	DNA-binding transcription factor activity|nucleus|defense response|sequence-specific DNA binding
Os01g0186000	83.2362	32.7414	133.731	4.08446	2.03014	1.96e-07	2.28e-06	Up	1.53633	2.86987	3.38726	3.82289	7.86795	11.4242	WRKY50	Probable WRKY transcription factor 50	WRKY	GO:0003700,GO:0005634,GO:0009867,GO:0043565,GO:0050832	DNA-binding transcription factor activity|nucleus|jasmonic acid mediated signaling pathway|sequence-specific DNA binding|defense response to fungus
Os01g0186600	26.1941	45.1848	7.20329	0.159418	-2.64911	0.00218903	0.00860599	Down	2.69812	5.26149	8.29268	0.232038	1.11963	0.116561
Os01g0186900	18624	7400.97	29847.1	4.03286	2.0118	2.88e-12	7.71e-11	Up	301.361	442.598	421.072	776.621	1230.27	1275.57	ALP1	Protein ANTAGONIST OF LIKE HETEROCHROMATIN PROTEIN 1		GO:0003682,GO:0004518,GO:0005634,GO:0031936,GO:0035098,GO:0035102,GO:0046872	chromatin binding|nuclease activity|nucleus|negative regulation of chromatin silencing|ESC/E(Z) complex|PRC1 complex|metal ion binding
Os01g0186950	13.0505	6.09175	20.0092	3.28464	1.71574	0.017406	0.0499039	Up	1.03102	0.25244	0.482398	1.10946	1.24542	1.67789	ALP1	Protein ANTAGONIST OF LIKE HETEROCHROMATIN PROTEIN 1		GO:0003682,GO:0004518,GO:0005634,GO:0031936,GO:0035098,GO:0035102,GO:0046872	chromatin binding|nuclease activity|nucleus|negative regulation of chromatin silencing|ESC/E(Z) complex|PRC1 complex|metal ion binding
Os01g0187600	27.0623	0.847904	53.2767	62.8334	5.97346	0.000680193	0.00314214	Up	0.104129	0	0	1.37924	0.501333	0.22496	CKX1	Cytokinin dehydrogenase 1		GO:0005615,GO:0009690,GO:0019139,GO:0071949	extracellular space|cytokinin metabolic process|cytokinin dehydrogenase activity|FAD binding	path:dosa00908	Zeatin biosynthesis
Os01g0187900	2218.09	1101.8	3334.38	3.02629	1.59755	7.09e-08	9.05e-07	Up	27.3069	34.7243	34.1126	78.0651	65.7339	58.4249	MYBS3	Transcription factor MYBS3	MYB_related	GO:0000122,GO:0000976,GO:0003700,GO:0005634,GO:0009646,GO:0009651,GO:0009723,GO:0009733,GO:0009737,GO:0009739,GO:0009744,GO:0009751,GO:0009753,GO:0010150,GO:0010252,GO:0030307,GO:0045892,GO:0046686,GO:0046872,GO:0048527,GO:0090697,GO:2000469	negative regulation of transcription by RNA polymerase II|transcription regulatory region sequence-specific DNA binding|DNA-binding transcription factor activity|nucleus|response to absence of light|response to salt stress|response to ethylene|response to auxin|response to abscisic acid|response to gibberellin|response to sucrose|response to salicylic acid|response to jasmonic acid|leaf senescenc…
Os01g0188100	2166.99	964.097	3369.88	3.49537	1.80545	1.18e-09	2.17e-08	Up	16.2692	20.0928	17.5469	52.8189	43.5995	40.8476	hxnY	2-oxoglutarate-Fe(II) type oxidoreductase hxnY		GO:0005622,GO:0031929,GO:0046872,GO:0051213,GO:1905589,GO:1905736	intracellular|TOR signaling|metal ion binding|dioxygenase activity|positive regulation of L-arginine import across plasma membrane|negative regulation of L-proline import across plasma membrane
Os01g0188400	2624.03	1401.42	3846.65	2.74483	1.45672	3.72e-07	4.07e-06	Up	25.403	20.196	22.1767	37.3937	43.5128	48.4238	ME6	NADP-dependent malic enzyme, chloroplastic		GO:0004470,GO:0004471,GO:0004473,GO:0006090,GO:0006108,GO:0008948,GO:0009507,GO:0046872,GO:0051287	malic enzyme activity|malate dehydrogenase (decarboxylating) (NAD+) activity|malate dehydrogenase (decarboxylating) (NADP+) activity|pyruvate metabolic process|malate metabolic process|oxaloacetate decarboxylase activity|chloroplast|metal ion binding|NAD binding	path:dosa00620,path:dosa00710	Pyruvate metabolism|Carbon fixation in photosynthetic organisms
Os01g0188900	893.769	1416.4	371.141	0.262032	-1.93219	4.85e-08	6.45e-07	Down	28.1816	21.9695	20.232	1.44855	6.88757	5.93726
Os01g0189100	247.1	382.956	111.244	0.290487	-1.78345	7.01e-08	8.96e-07	Down	2.74338	3.97511	3.69495	0.549085	1.09004	0.536494	GDE1	Glycerophosphocholine phosphodiesterase GDE1		GO:0005737,GO:0035690,GO:0046475,GO:0046872,GO:0047389	cytoplasm|cellular response to drug|glycerophospholipid catabolic process|metal ion binding|glycerophosphocholine phosphodiesterase activity
Os01g0189700	304.516	446.572	162.461	0.363795	-1.4588	5.26e-06	4.36e-05	Down	3.02358	3.78352	3.64862	0.724271	1.08902	0.774545
Os01g0190300	143.774	216.228	71.3198	0.329836	-1.60018	9.18e-06	7.19e-05	Down	11.1034	8.7245	9.32521	1.12207	1.98231	3.6652	IAA2	Auxin-responsive protein IAA2		GO:0005634,GO:0006355,GO:0009733,GO:0009734	nucleus|regulation of transcription, DNA-templated|response to auxin|auxin-activated signaling pathway	path:dosa04075	Plant hormone signal transduction
Os01g0191000	24.5049	33.4513	15.5584	0.465107	-1.10437	0.0474078	0.114134	Down	0.213362	0.360284	0.308565	0.167078	0.104595	0.0511882
Os01g0191200	1168.21	1925.27	411.145	0.213551	-2.22734	0.000947924	0.00419864	Down	176.276	103.983	77.9391	6.43418	28.0197	23.2038	VSPA	Stem 28 kDa glycoprotein		GO:0045735	nutrient reservoir activity
Os01g0191400	8.44709	13.0489	3.84525	0.294679	-1.76278	0.0441659	0.107744	Down	0.0595816	0.105941	0.201477	0.0650281	0.0236948	0.0108539
Os01g0191700	4231.47	2171.9	6291.03	2.89655	1.53434	8.57e-08	1.07e-06	Up	47.9355	47.0129	52.965	84.0124	114.989	96.7599	PFK3	ATP-dependent 6-phosphofructokinase 3		GO:0003872,GO:0005524,GO:0005829,GO:0006002,GO:0006096,GO:0010053,GO:0046872	6-phosphofructokinase activity|ATP binding|cytosol|fructose 6-phosphate metabolic process|glycolytic process|root epidermal cell differentiation|metal ion binding	path:dosa00010,path:dosa00030,path:dosa00051,path:dosa00052,path:dosa03018	Glycolysis / Gluconeogenesis|Pentose phosphate pathway|Fructose and mannose metabolism|Galactose metabolism|RNA degradation
Os01g0192000	158.663	263.177	54.15	0.205755	-2.281	2.37e-10	4.88e-09	Down	7.81558	7.0869	5.70747	0.641654	1.54775	1.08056	Os01g0192000	Zinc finger CCCH domain-containing protein 2	C3H	GO:0003677,GO:0005634,GO:0008270,GO:0009867,GO:0010150	DNA binding|nucleus|zinc ion binding|jasmonic acid mediated signaling pathway|leaf senescence
Os01g0192300	3788.95	1533.24	6044.66	3.94241	1.97908	5.41e-06	4.47e-05	Up	37.949	52.0578	44.2249	148.09	112.518	102.344	MYBS3	Transcription factor MYBS3	MYB_related	GO:0000122,GO:0000976,GO:0003700,GO:0005634,GO:0009646,GO:0009651,GO:0009723,GO:0009733,GO:0009737,GO:0009739,GO:0009744,GO:0009751,GO:0009753,GO:0010150,GO:0010252,GO:0030307,GO:0045892,GO:0046686,GO:0046872,GO:0048527,GO:0090697,GO:2000469	negative regulation of transcription by RNA polymerase II|transcription regulatory region sequence-specific DNA binding|DNA-binding transcription factor activity|nucleus|response to absence of light|response to salt stress|response to ethylene|response to auxin|response to abscisic acid|response to gibberellin|response to sucrose|response to salicylic acid|response to jasmonic acid|leaf senescenc…
Os01g0192500	36.288	51.8847	20.6913	0.398793	-1.32629	0.00554014	0.0189898	Down	3.34196	2.50162	2.57351	1.34245	0.46192	0.384188
Os01g0192900	135.254	241.748	28.761	0.118971	-3.07132	3.93e-15	1.58e-13	Down	14.9447	12.9374	12.6284	0.167873	2.34364	1.32226	ACS7	1-aminocyclopropane-1-carboxylate synthase 7		GO:0009693,GO:0009835,GO:0016847,GO:0030170,GO:0042802	ethylene biosynthetic process|fruit ripening|1-aminocyclopropane-1-carboxylate synthase activity|pyridoxal phosphate binding|identical protein binding	path:dosa00270	Cysteine and methionine metabolism
Os01g0193600	447.975	658.227	237.723	0.361156	-1.4693	2.28e-06	2.07e-05	Down	10.8944	9.48684	10.1372	2.01595	3.31423	2.14848	TRM2	tRNA (uracil(54)-C(5))-methyltransferase		GO:0000014,GO:0006400,GO:0030696,GO:0030697,GO:0051908	single-stranded DNA endodeoxyribonuclease activity|tRNA modification|tRNA (m5U54) methyltransferase activity|S-adenosylmethionine-dependent tRNA (m5U54) methyltransferase activity|double-stranded DNA 5'-3' exodeoxyribonuclease activity
Os01g0194000	1213.66	298.814	2128.5	7.12316	2.83252	1.8e-05	0.00013036	Up	7.62314	6.89923	6.79426	16.3274	41.1582	48.7504
Os01g0194300	524.038	728.931	319.145	0.437826	-1.19157	0.00041366	0.00203392	Down	15.9936	14.9188	17.3371	1.59993	6.46524	7.2888	NPR1	BTB/POZ domain and ankyrin repeat-containing protein NPR1		GO:0005634,GO:0005737,GO:0042742,GO:0050832,GO:0080027,GO:2000022	nucleus|cytoplasm|defense response to bacterium|defense response to fungus|response to herbivore|regulation of jasmonic acid mediated signaling pathway	path:dosa04075	Plant hormone signal transduction
Os01g0195300	115.455	23.2403	207.67	8.93577	3.15959	0.000893227	0.00398849	Up	1.83534	1.67063	0.547239	3.89848	13.9766	7.69146
Os01g0196300	42.2312	0.53496	83.9274	156.885	7.29357	1.21e-14	4.5e-13	Up	0	0.0811771	0	2.11376	1.36125	2.78536	BHLH41	Putative transcription factor bHLH041	bHLH	GO:0003677,GO:0003700,GO:0005634,GO:0006355,GO:0010200,GO:0046983	DNA binding|DNA-binding transcription factor activity|nucleus|regulation of transcription, DNA-templated|response to chitin|protein dimerization activity
Os01g0197400	422.215	230.515	613.914	2.66322	1.41317	4.45e-05	0.000290107	Up	11.2832	7.87223	8.81489	21.4766	15.5597	17.2845
Os01g0197450	15.0824	24.35	5.81484	0.238803	-2.06611	0.0045155	0.0159604	Down	0.944827	1.00642	1.33237	0.132832	0.213833	0.178515	PCMP-E72	Putative pentatricopeptide repeat-containing protein At1g17630
Os01g0197500	47.2511	67.7211	26.781	0.39546	-1.3384	0.00351806	0.0129129	Down	2.52127	5.44347	4.79084	0.955018	0.792221	1.49408
Os01g0198900	120.121	168.358	71.8834	0.426967	-1.2278	0.0040997	0.0147033	Down	19.582	12.2455	22.0882	3.09547	7.81262	5.25814
Os01g0199400	1467.65	380.582	2554.72	6.71268	2.74689	1.35e-17	7.23e-16	Up	4.64525	3.75258	4.90225	25.3083	19.6176	21.2628	CSE	Caffeoylshikimate esterase		GO:0003846,GO:0004622,GO:0005783,GO:0005794,GO:0005886,GO:0006979,GO:0009506,GO:0009809,GO:0010043,GO:0016020,GO:0016787,GO:0042542,GO:0046686,GO:0090430	2-acylglycerol O-acyltransferase activity|lysophospholipase activity|endoplasmic reticulum|Golgi apparatus|plasma membrane|response to oxidative stress|plasmodesma|lignin biosynthetic process|response to zinc ion|membrane|hydrolase activity|response to hydrogen peroxide|response to cadmium ion|caffeoyl-CoA: alcohol caffeoyl transferase activity
Os01g0199900	958.851	1456.29	461.411	0.31684	-1.65817	4.02e-08	5.48e-07	Down	18.4968	19.1009	18.7428	2.95586	5.68901	4.12173	PURKE	Phosphoribosylaminoimidazole carboxylase, chloroplastic (Fragment)		GO:0004638,GO:0005524,GO:0006189,GO:0009507,GO:0043727,GO:0046872	phosphoribosylaminoimidazole carboxylase activity|ATP binding|'de novo' IMP biosynthetic process|chloroplast|5-amino-4-imidazole carboxylate lyase activity|metal ion binding	path:dosa00230	Purine metabolism
Os01g0200000	2175.76	908.919	3442.6	3.78758	1.92128	5.68e-06	4.67e-05	Up	17.6216	17.9707	18.7052	61.9958	43.8063	42.4989	ATG3	Autophagy-related protein 3		GO:0005829,GO:0006914,GO:0015031	cytosol|autophagy|protein transport	path:dosa04136	Autophagy - other
Os01g0200700	67426.2	91746	43106.5	0.469846	-1.08974	0.000517969	0.00247038	Down	7437.73	11823	12637.8	2983.14	4097.04	3577.93	MT3A	Metallothionein-like protein 3A		GO:0005507,GO:0005623,GO:0006878,GO:0008270	copper ion binding|cell|cellular copper ion homeostasis|zinc ion binding
Os01g0201100	346.238	106.788	585.689	5.48461	2.45539	5.77e-08	7.51e-07	Up	5.82934	4.85288	6.94892	24.5009	18.1884	22.3595	GLCAT14A	Beta-glucuronosyltransferase GlcAT14A		GO:0000139,GO:0005794,GO:0008375,GO:0009826,GO:0015020,GO:0016021	Golgi membrane|Golgi apparatus|acetylglucosaminyltransferase activity|unidimensional cell growth|glucuronosyltransferase activity|integral component of membrane
Os01g0201200	994.192	1636.57	351.81	0.214968	-2.21781	2.66e-13	8.16e-12	Down	20.6057	25.0138	25.1059	2.93402	4.24848	3.40148	HT1	Serine/threonine-protein kinase HT1		GO:0004674,GO:0005524	protein serine/threonine kinase activity|ATP binding
Os01g0201250	21.6517	36.6603	6.64305	0.181205	-2.4643	0.000108258	0.000632302	Down	3.65147	3.89263	3.47106	0.265772	0.510957	0.596502	VQ33	VQ motif-containing protein 33		GO:0005634	nucleus
Os01g0202500	595.082	814.928	375.236	0.460453	-1.11887	0.000450963	0.00218949	Down	63.8593	52.8361	53.2637	7.68656	26.562	21.2137	BBX22	B-box zinc finger protein 22	DBB	GO:0005634,GO:0006355,GO:0008270,GO:0009640	nucleus|regulation of transcription, DNA-templated|zinc ion binding|photomorphogenesis
Os01g0203300	98.3689	145.664	51.0739	0.350628	-1.51199	5.98e-05	0.000374985	Down	2.87408	3.19298	3.52692	0.568808	0.706722	0.83152
Os01g0205200	136.472	208.744	64.1999	0.307554	-1.70109	2.96e-06	2.62e-05	Down	3.95212	3.11783	2.56648	0.339058	0.822174	0.848746	DOT4	Pentatricopeptide repeat-containing protein DOT4, chloroplastic
Os01g0205300	10.479	19.4756	1.48242	0.0761167	-3.71564	0.0369166	0.0928671	Down	2.02525	0.386887	0.684946	0	0.0783906	0.155132
Os01g0205600	27.1507	17.4566	36.8448	2.11066	1.07769	0.0488983	0.117133	Up	1.95782	3.83629	2.25761	4.23949	3.34138	4.58088	ECI2	Enoyl-CoA delta isomerase 2, peroxisomal		GO:0004165,GO:0004300,GO:0005777,GO:0006635,GO:0009062,GO:0048767,GO:0080024,GO:0080026	dodecenoyl-CoA delta-isomerase activity|enoyl-CoA hydratase activity|peroxisome|fatty acid beta-oxidation|fatty acid catabolic process|root hair elongation|indolebutyric acid metabolic process|response to indolebutyric acid	path:dosa00071	Fatty acid degradation
Os01g0206200	164.759	242.404	87.1148	0.359379	-1.47642	1.58e-05	0.000116261	Down	14.1704	15.4349	16.0165	2.89209	3.72814	4.23775
Os01g0206700	132.773	233.062	32.4844	0.139381	-2.84289	1.26e-13	4.04e-12	Down	4.6144	4.45182	4.67541	0.207327	0.785755	0.400655	CIPK5	CBL-interacting protein kinase 5		GO:0004674,GO:0005524,GO:0007165	protein serine/threonine kinase activity|ATP binding|signal transduction
Os01g0206800	12.1898	18.3524	6.02713	0.328411	-1.60643	0.0466854	0.112788	Down	0.310891	0.379599	0.195817	0.0160974	0.045082	0.130503	MDIS2	Protein MALE DISCOVERER 2		GO:0004674,GO:0005524,GO:0012505,GO:0016021,GO:0048765,GO:0090406	protein serine/threonine kinase activity|ATP binding|endomembrane system|integral component of membrane|root hair cell differentiation|pollen tube
Os01g0208000	7.78557	3.31508	12.2561	3.69706	1.88638	0.0445242	0.108449	Up	0	0	0.278276	0.75315	0.865155	0.442151	At5g64700	WAT1-related protein At5g64700		GO:0005886,GO:0016021,GO:0022857	plasma membrane|integral component of membrane|transmembrane transporter activity
Os01g0208700	1568.59	2215.55	921.625	0.41598	-1.26541	0.00093869	0.00416332	Down	72.2488	50.6566	44.5107	7.60781	22.9721	17.7658	PPC3	Phosphoenolpyruvate carboxylase 3		GO:0005829,GO:0006099,GO:0008964,GO:0009507,GO:0015977,GO:0015979,GO:0048046,GO:0048366	cytosol|tricarboxylic acid cycle|phosphoenolpyruvate carboxylase activity|chloroplast|carbon fixation|photosynthesis|apoplast|leaf development	path:dosa00620,path:dosa00710	Pyruvate metabolism|Carbon fixation in photosynthetic organisms
Os01g0209800	292.36	402.175	182.546	0.453898	-1.13956	0.000222963	0.00118311	Down	23.8957	23.3552	32.7098	8.76957	8.9399	7.28295	CAT5	Cationic amino acid transporter 5		GO:0005313,GO:0005886,GO:0015189,GO:0016021,GO:0051938	L-glutamate transmembrane transporter activity|plasma membrane|L-lysine transmembrane transporter activity|integral component of membrane|L-glutamate import
Os01g0210500	1593.62	1038.54	2148.7	2.06896	1.0489	0.00642679	0.0215855	Up	140.478	111.758	89.2685	100.827	177.308	257.27
Os01g0210700	209.378	347.52	71.2362	0.204984	-2.28642	4.31e-09	7.13e-08	Down	4.07636	3.3936	2.64659	0.0617439	0.698963	0.795866	Os01g0210700	Potassium channel KAT2		GO:0005249,GO:0016021,GO:0034765	voltage-gated potassium channel activity|integral component of membrane|regulation of ion transmembrane transport
Os01g0210750	81.3289	119.288	43.3695	0.363569	-1.4597	0.000212938	0.00113784	Down	0.119739	0.0983314	0.110644	0.0647343	0.0488474	0.0351075	Os01g0210700	Potassium channel KAT2		GO:0005249,GO:0016021,GO:0034765	voltage-gated potassium channel activity|integral component of membrane|regulation of ion transmembrane transport
Os01g0211800	3.59599	7.19198	0	0	#NAME?	0.00571623	0.0195191	Down	0.666199	0.195662	0.250767	0	0	0	BZIP02	Basic leucine zipper 2	bZIP	GO:0003677,GO:0003700,GO:0005634,GO:0045893	DNA binding|DNA-binding transcription factor activity|nucleus|positive regulation of transcription, DNA-templated	path:dosa04141	Protein processing in endoplasmic reticulum
Os01g0212100	1215.76	1632.38	799.139	0.489554	-1.03046	0.000508855	0.00243394	Down	14.4648	17.7353	16.7756	4.1149	6.98269	5.18048	At4g18465	Probable pre-mRNA-splicing factor ATP-dependent RNA helicase DEAH9
Os01g0212700	33.4313	9.89037	56.9722	5.76037	2.52616	3.59e-06	3.12e-05	Up	1.89118	1.58302	0.803428	2.89943	6.68568	6.53355	ATL41	E3 ubiquitin-protein ligase ATL41		GO:0004842,GO:0016021,GO:0016567,GO:0046872	ubiquitin-protein transferase activity|integral component of membrane|protein ubiquitination|metal ion binding
Os01g0213400	375.531	179.016	572.047	3.19551	1.67605	6.53e-08	8.42e-07	Up	17.1483	14.3309	21.1506	36.9358	51.1442	48.9951	ATL61	Putative RING-H2 finger protein ATL61		GO:0016021,GO:0016567,GO:0016740,GO:0046872	integral component of membrane|protein ubiquitination|transferase activity|metal ion binding
Os01g0213800	2.64379	5.28758	0	0	#NAME?	0.0457334	0.110927	Down	0.444209	0.132557	0.0631024	0	0	0	PCF5	Transcription factor PCF5	TCP	GO:0003677,GO:0005634,GO:0007275	DNA binding|nucleus|multicellular organism development
Os01g0214500	1750.01	221.255	3278.76	14.8189	3.88937	7.45e-34	1.97e-31	Up	16.8972	29.1898	40.1585	315.996	338.654	282.973
Os01g0215100	8.67518	15.506	1.84431	0.118941	-3.07168	0.0194038	0.0546451	Down	1.65177	0.816597	0	0	0.825163	0	SCPL50	Serine carboxypeptidase-like 50		GO:0004185,GO:0005576,GO:0005773	serine-type carboxypeptidase activity|extracellular region|vacuole
Os01g0217500	36.2962	57.6986	14.8938	0.258131	-1.95382	0.000239326	0.00126002	Down	2.90944	2.94347	1.18081	0.110296	0.319297	0.951487	DJ1B	Protein DJ-1 homolog B		GO:0005634,GO:0005829,GO:0009507,GO:0009570,GO:0019172,GO:0036524,GO:0036529,GO:0106046	nucleus|cytosol|chloroplast|chloroplast stroma|glyoxalase III activity|protein deglycase activity|protein deglycation, glyoxal removal|guanine deglycation, glyoxal removal
Os01g0218100	1566.1	300.491	2831.7	9.42358	3.23627	1.47e-08	2.23e-07	Up	8.66712	10.9566	17.0563	95.24	65.356	68.1383	BHLH30	Transcription factor bHLH30	bHLH	GO:0003677,GO:0003700,GO:0005634,GO:0006355,GO:0046983	DNA binding|DNA-binding transcription factor activity|nucleus|regulation of transcription, DNA-templated|protein dimerization activity
Os01g0218200	86.4706	51.1426	121.799	2.38155	1.2519	0.00140514	0.00587252	Up	0.93993	1.03305	0.742084	2.04001	1.37484	1.29194	TTL1	TPR repeat-containing thioredoxin TTL1		GO:0005623,GO:0006970,GO:0009651,GO:0009737,GO:0009738,GO:0009789,GO:0045454	cell|response to osmotic stress|response to salt stress|response to abscisic acid|abscisic acid-activated signaling pathway|positive regulation of abscisic acid-activated signaling pathway|cell redox homeostasis
Os01g0218500	23.2809	45.8206	0.741209	0.0161763	-5.94997	1.05e-11	2.63e-10	Down	0.454472	0.474171	0.318739	0	0.00807484	0.00718502	RFT1	Protein RICE FLOWERING LOCUS T 1		GO:0005634,GO:0005783,GO:0008429,GO:0009908,GO:0009909,GO:0010229,GO:0030154,GO:0048510,GO:0048573,GO:0048575	nucleus|endoplasmic reticulum|phosphatidylethanolamine binding|flower development|regulation of flower development|inflorescence development|cell differentiation|regulation of timing of transition from vegetative to reproductive phase|photoperiodism, flowering|short-day photoperiodism, flowering	path:dosa04712	Circadian rhythm - plant
Os01g0218900	243.334	325.32	161.347	0.495963	-1.01169	0.00179541	0.00724557	Down	6.92678	6.53481	5.04672	1.82556	2.98004	1.68481	ATX3	Histone-lysine N-methyltransferase ATX3		GO:0003677,GO:0005634,GO:0018024,GO:0046872,GO:0051571	DNA binding|nucleus|histone-lysine N-methyltransferase activity|metal ion binding|positive regulation of histone H3-K4 methylation
Os01g0219000	35.6352	48.6687	22.6017	0.4644	-1.10656	0.0232448	0.0633124	Down	7.63158	10.2551	5.84905	2.64695	1.75741	4.44202
Os01g0219300	20.5414	36.1657	4.91706	0.135959	-2.87875	2.28e-05	0.000161068	Down	2.44909	2.62973	1.49221	0.0512435	0.0983716	0.500224
Os01g0220200	630.106	938.917	321.295	0.342198	-1.5471	0.000188154	0.00102196	Down	17.1596	35.4306	28.1984	5.0735	8.10464	5.7292
Os01g0220400	944.873	284.594	1605.15	5.64016	2.49574	2.28e-05	0.000160991	Up	48.2	52.466	42.6602	233.416	136.041	170.894
Os01g0220700	22.0876	34.9292	9.24594	0.264705	-1.91754	0.00251307	0.00970265	Down	0.642714	1.06673	1.00495	0	0.438594	0.351624	SWEET3B	Bidirectional sugar transporter SWEET3b		GO:0005887,GO:0051119	integral component of plasma membrane|sugar transmembrane transporter activity
Os01g0221100	218.749	346.034	91.4643	0.264322	-1.91963	9.89e-05	0.000583638	Down	4.51438	2.71021	3.02847	0.203165	0.992084	0.415487	GH3.3	Jasmonic acid-amido synthetase JAR2		GO:0009416,GO:0009611,GO:0009694,GO:0009733,GO:0009864,GO:0080123	response to light stimulus|response to wounding|jasmonic acid metabolic process|response to auxin|induced systemic resistance, jasmonic acid mediated signaling pathway|jasmonate-amino synthetase activity	path:dosa04075	Plant hormone signal transduction
Os01g0221300	84.5744	127.523	41.626	0.32642	-1.6152	3.69e-05	0.000246409	Down	2.64668	2.8228	2.83289	0.547196	0.982192	0.472838
Os01g0221600	184.515	286.495	82.5349	0.288085	-1.79543	1.51e-06	1.43e-05	Down	5.36074	5.64242	6.07857	0.50672	2.5572	0.642875	ALMT9	Aluminum-activated malate transporter 9		GO:0005253,GO:0009705,GO:0015743,GO:0016021	anion channel activity|plant-type vacuole membrane|malate transport|integral component of membrane
Os01g0221900	93.0258	160.68	25.3716	0.157901	-2.6629	1.03e-07	1.27e-06	Down	4.41376	3.17207	2.72488	0.175333	0.490198	0.307062
Os01g0222001	6.91119	12.2565	1.56593	0.127764	-2.96845	0.00826342	0.0267934	Down	0.238089	0.521867	0.236659	0.0288504	0.0527117	0.0242266
Os01g0222500	121.527	63.3227	179.731	2.83834	1.50505	3.62e-05	0.000242131	Up	1.52895	2.08379	2.24305	4.8501	3.64504	3.47692	VATE	V-type proton ATPase subunit E		GO:0015991,GO:0033178,GO:0046961	ATP hydrolysis coupled proton transport|proton-transporting two-sector ATPase complex, catalytic domain|proton-transporting ATPase activity, rotational mechanism	path:dosa00190,path:dosa04145	Oxidative phosphorylation|Phagosome
Os01g0222700	883.389	474.097	1292.68	2.72661	1.44711	0.00339323	0.0125258	Up	4.82806	4.42622	6.0567	12.7083	9.09031	6.62091
Os01g0222800	19.3248	28.1647	10.4848	0.372267	-1.42559	0.0200674	0.0561358	Down	0.356428	0.807422	0.678437	0	0.116226	0.219663	At2g19130	G-type lectin S-receptor-like serine/threonine-protein kinase At2g19130
Os01g0223700	768.205	1140.27	396.14	0.347409	-1.52529	5.44e-07	5.71e-06	Down	14.5261	15.6696	14.8424	2.47474	4.97028	3.53897	At2g19130	G-type lectin S-receptor-like serine/threonine-protein kinase At2g19130
Os01g0223800	37.1089	19.3021	54.9156	2.84507	1.50846	0.00184803	0.00742069	Up	0.147947	0.302096	0.236823	0.403837	0.448521	0.39646	At2g19130	G-type lectin S-receptor-like serine/threonine-protein kinase At2g19130
Os01g0223900	52.6625	28.7158	76.6092	2.66784	1.41567	0.00110569	0.00478328	Up	0.498165	0.430728	1.03114	1.13977	0.966299	1.50463	At2g19130	G-type lectin S-receptor-like serine/threonine-protein kinase At2g19130
Os01g0224000	243.745	23.0707	464.419	20.1302	4.33129	4.22e-10	8.36e-09	Up	0.386557	0.27555	0.498129	7.22229	4.28595	4.29808	At2g19130	G-type lectin S-receptor-like serine/threonine-protein kinase At2g19130
Os01g0224100	47.325	73.2593	21.3907	0.291986	-1.77603	0.000103602	0.000608095	Down	3.49358	4.17647	3.86659	0.684901	0.642836	1.05791	CRF3	Ethylene-responsive transcription factor CRF3	ERF	GO:0003677,GO:0003700,GO:0005634,GO:0005737,GO:0009736,GO:0009873,GO:0048366,GO:0048825	DNA binding|DNA-binding transcription factor activity|nucleus|cytoplasm|cytokinin-activated signaling pathway|ethylene-activated signaling pathway|leaf development|cotyledon development
Os01g0224400	446.875	208.454	685.296	3.28752	1.717	4.27e-08	5.79e-07	Up	1.91988	2.58989	2.18012	7.26826	5.3774	5.00047	MTM1	Mitochondrial carrier protein MTM1		GO:0005215,GO:0005739,GO:0005743,GO:0006828,GO:0016021,GO:0016530,GO:1901562	transporter activity|mitochondrion|mitochondrial inner membrane|manganese ion transport|integral component of membrane|metallochaperone activity|response to paraquat
Os01g0224700	55.7533	77.1118	34.3948	0.446038	-1.16476	0.00794165	0.0259142	Down	1.84548	2.16244	1.82455	0.395114	0.901899	0.507025	YUCCA4	Indole-3-pyruvate monooxygenase YUCCA4		GO:0004499,GO:0050660,GO:0050661,GO:0103075	N,N-dimethylaniline monooxygenase activity|flavin adenine dinucleotide binding|NADP binding|indole-3-pyruvate monooxygenase activity	path:dosa00380	Tryptophan metabolism
Os01g0225000	534.736	36.2912	1033.18	28.4692	4.83133	2.18e-42	1.16e-39	Up	1.84635	3.22108	3.82472	41.9634	56.22	64.7789	BAC2	Mitochondrial arginine transporter BAC2		GO:0000064,GO:0005290,GO:0005739,GO:0005743,GO:0006561,GO:0006844,GO:0006972,GO:0015181,GO:0015189,GO:0016021	L-ornithine transmembrane transporter activity|L-histidine transmembrane transporter activity|mitochondrion|mitochondrial inner membrane|proline biosynthetic process|acyl carnitine transport|hyperosmotic response|arginine transmembrane transporter activity|L-lysine transmembrane transporter activity|integral component of membrane
Os01g0225400	126.12	184.731	67.509	0.365445	-1.45227	0.00263101	0.0100911	Down	12.5054	13.3405	13.2584	0.599951	7.52968	2.86496	KPHMT1	3-methyl-2-oxobutanoate hydroxymethyltransferase 1, mitochondrial		GO:0000287,GO:0003864,GO:0005739,GO:0008168,GO:0015940	magnesium ion binding|3-methyl-2-oxobutanoate hydroxymethyltransferase activity|mitochondrion|methyltransferase activity|pantothenate biosynthetic process	path:dosa00770	Pantothenate and CoA biosynthesis
Os01g0225600	13.4068	6.89841	19.9152	2.88693	1.52954	0.0300817	0.0784169	Up	1.55812	0.695021	0.266943	1.71096	3.03298	2.33003	LEA14-A	Late embryogenesis abundant protein Lea14-A		GO:0009269	response to desiccation
Os01g0226600	62.1498	104.276	20.0231	0.192019	-2.38068	8.3e-08	1.04e-06	Down	2.25612	2.47928	2.79641	0.154191	0.367327	0.298354	SLAH3	S-type anion channel SLAH3		GO:0005886,GO:0006821,GO:0006873,GO:0008308,GO:0009414,GO:0009651,GO:0016021	plasma membrane|chloride transport|cellular ion homeostasis|voltage-gated anion channel activity|response to water deprivation|response to salt stress|integral component of membrane
Os01g0227100	24795.2	9621.22	39969.3	4.15428	2.0546	3e-06	2.65e-05	Up	133.654	141.059	146.777	492.257	400.112	301.882	NYC1	Probable chlorophyll(ide) b reductase NYC1, chloroplastic		GO:0009535,GO:0009536,GO:0010304,GO:0015996,GO:0016021,GO:0016491,GO:0034256	chloroplast thylakoid membrane|plastid|PSII associated light-harvesting complex II catabolic process|chlorophyll catabolic process|integral component of membrane|oxidoreductase activity|chlorophyll(ide) b reductase activity	path:dosa00860	Porphyrin and chlorophyll metabolism
Os01g0227300	1348.69	790.356	1907.02	2.41286	1.27074	1.86e-05	0.000134241	Up	27.3336	28.6058	29.0376	54.4693	44.3919	43.9045		Ras-related protein Rab7		GO:0003924,GO:0005525,GO:0005886,GO:0015031	GTPase activity|GTP binding|plasma membrane|protein transport	path:dosa04144,path:dosa04145	Endocytosis|Phagosome
Os01g0227400	110.126	155.587	64.6663	0.415629	-1.26663	0.000901983	0.00402396	Down	13.3163	9.54657	10.275	1.13283	3.63314	4.9581	CYP71A1	Cytochrome P450 71A1		GO:0004497,GO:0005506,GO:0005789,GO:0009835,GO:0016021,GO:0016705,GO:0020037,GO:0031090	monooxygenase activity|iron ion binding|endoplasmic reticulum membrane|fruit ripening|integral component of membrane|oxidoreductase activity, acting on paired donors, with incorporation or reduction of molecular oxygen|heme binding|organelle membrane
Os01g0227700	105.212	17.4038	193.021	11.0907	3.47128	0.0273244	0.0725114	Up	0.227673	0.447386	1.48089	10.0037	3.55197	2.83616	CYP71A6	Cytochrome P450 71A6 (Fragment)		GO:0004497,GO:0005506,GO:0016021,GO:0016705,GO:0020037	monooxygenase activity|iron ion binding|integral component of membrane|oxidoreductase activity, acting on paired donors, with incorporation or reduction of molecular oxygen|heme binding
Os01g0227800	51.8687	81.2297	22.5077	0.277087	-1.85159	0.0123542	0.037479	Down	5.00829	2.36162	2.22469	0.387454	0.711683	0.628072	CYP71A26	Cytochrome P450 71A26		GO:0005506,GO:0016020,GO:0016021,GO:0016709,GO:0020037	iron ion binding|membrane|integral component of membrane|oxidoreductase activity, acting on paired donors, with incorporation or reduction of molecular oxygen, NAD(P)H as one donor, and incorporation of one atom of oxygen|heme binding
Os01g0228450	46.4194	1.35678	91.4819	67.426	6.07523	1.08e-21	9.07e-20	Up	0.0522605	0.10193	0	1.86492	3.10347	2.39121	At5g25630	Pentatricopeptide repeat-containing protein At5g25630
Os01g0228500	84.4888	18.3728	150.605	8.19718	3.03513	2e-13	6.27e-12	Up	0.745508	0.583419	0.91068	4.6424	5.50641	5.38371
Os01g0228800	426.572	568.953	284.19	0.499495	-1.00146	0.000922387	0.00410266	Down	7.37067	6.6627	6.84736	2.50184	2.69048	2.18115
Os01g0229300	324.494	191.923	457.066	2.38151	1.25188	0.0395718	0.0984455	Up	1.28582	1.55865	1.50862	3.45064	1.68566	1.91089
Os01g0229400	73.5403	111.123	35.9573	0.32358	-1.6278	0.000104048	0.000610353	Down	3.23539	2.67914	2.12706	0.211951	0.860989	0.758974	RAC1	Rac-like GTP-binding protein 1		GO:0000902,GO:0003924,GO:0005525,GO:0005634,GO:0005737,GO:0005886,GO:0006952,GO:0007015,GO:0007266,GO:0016477,GO:0019899,GO:0019901,GO:0030036,GO:0030838,GO:0031532	cell morphogenesis|GTPase activity|GTP binding|nucleus|cytoplasm|plasma membrane|defense response|actin filament organization|Rho protein signal transduction|cell migration|enzyme binding|protein kinase binding|actin cytoskeleton organization|positive regulation of actin filament polymerization|actin cytoskeleton reorganization	path:dosa04145,path:dosa04933	Phagosome|AGE-RAGE signaling pathway in diabetic complications
Os01g0231000	522.106	867.066	177.146	0.204305	-2.2912	7.49e-09	1.19e-07	Down	29.1796	25.0865	18.3305	1.42699	4.5297	4.85653	IAA3	Auxin-responsive protein IAA3		GO:0005634,GO:0006355,GO:0009733,GO:0009734	nucleus|regulation of transcription, DNA-templated|response to auxin|auxin-activated signaling pathway	path:dosa04075	Plant hormone signal transduction
Os01g0231600	10.262	4.39843	16.1257	3.66623	1.8743	0.0219722	0.0605347	Up	0	0	0	0.416814	0.398174	0	VAB	VAN3-binding protein		GO:0009733,GO:0009734,GO:0010087,GO:0010305	response to auxin|auxin-activated signaling pathway|phloem or xylem histogenesis|leaf vascular tissue pattern formation
Os01g0231800	328.317	210.142	446.493	2.12472	1.08728	0.000723196	0.00331449	Up	6.59334	6.87307	7.50053	11.7096	14.1505	7.9171
Os01g0232100	48.1139	66.489	29.7389	0.447276	-1.16076	0.00800527	0.0260817	Down	8.54941	7.26884	6.66581	2.44352	1.89843	2.58979	TIP4-2	Probable aquaporin TIP4-2		GO:0005774,GO:0015250,GO:0016021	vacuolar membrane|water channel activity|integral component of membrane
Os01g0232300	1339.64	1802.25	877.032	0.48663	-1.0391	0.000456489	0.00221201	Down	11.4242	12.9363	12.1304	2.95751	5.19864	4.08742	TRZ3	tRNase Z TRZ3, mitochondrial		GO:0005634,GO:0005739,GO:0042780,GO:0042781,GO:0046872,GO:0072684	nucleus|mitochondrion|tRNA 3'-end processing|3'-tRNA processing endoribonuclease activity|metal ion binding|mitochondrial tRNA 3'-trailer cleavage, endonucleolytic	path:dosa03013	RNA transport
Os01g0233000	10164.9	5315.17	15014.6	2.82486	1.49818	0.00682811	0.0227839	Up	178.368	176.508	194.51	493.048	269.022	306.658	OsI_001009	Salt stress root protein RS1		GO:0046658	anchored component of plasma membrane
Os01g0233500	17.7776	9.58165	25.9736	2.71077	1.4387	0.0227347	0.0622022	Up	0.124784	0.227609	0.12229	0.283474	0.472322	0.229389	CYCA1-1	Cyclin-A1-1		GO:0000079,GO:0000278,GO:0000307,GO:0005634,GO:0005737,GO:0006468,GO:0007088,GO:0008284,GO:0016538,GO:0019901,GO:0045787,GO:0051301	regulation of cyclin-dependent protein serine/threonine kinase activity|mitotic cell cycle|cyclin-dependent protein kinase holoenzyme complex|nucleus|cytoplasm|protein phosphorylation|regulation of mitotic nuclear division|positive regulation of cell proliferation|cyclin-dependent protein serine/threonine kinase regulator activity|protein kinase binding|positive regulation of cell cycle|cell divi…
Os01g0233900	253.721	144.022	363.419	2.52336	1.33535	3.84e-05	0.000255177	Up	2.33641	3.6085	3.61331	5.79729	5.03903	5.83943	UBC25	Probable ubiquitin-conjugating enzyme E2 25		GO:0005524,GO:0061631	ATP binding|ubiquitin conjugating enzyme activity	path:dosa04120	Ubiquitin mediated proteolysis
Os01g0234100	324.587	472.431	176.742	0.374111	-1.41846	7.94e-06	6.3e-05	Down	6.07459	7.51256	6.97534	1.45786	2.32932	1.87133	Os01g0234100	B3 domain-containing protein Os01g0234100	B3	GO:0003677,GO:0005634	DNA binding|nucleus
Os01g0234300	19.8182	29.2734	10.363	0.354007	-1.49815	0.0236733	0.0642613	Down	2.85395	2.71018	4.03669	0	1.63173	0.796041	PME61	Probable pectinesterase/pectinesterase inhibitor 61		GO:0005618,GO:0016021,GO:0030599,GO:0042545,GO:0045330,GO:0045490,GO:0046910	cell wall|integral component of membrane|pectinesterase activity|cell wall modification|aspartyl esterase activity|pectin catabolic process|pectinesterase inhibitor activity
Os01g0234499	16.4908	24.3028	8.67873	0.357109	-1.48557	0.0340818	0.0869845	Down	1.97386	2.60559	2.31712	0.164964	1.42646	0.332445	PME34	Probable pectinesterase/pectinesterase inhibitor 34		GO:0005886,GO:0009505,GO:0010119,GO:0016021,GO:0030599,GO:0042545,GO:0045330,GO:0045490,GO:0046910	plasma membrane|plant-type cell wall|regulation of stomatal movement|integral component of membrane|pectinesterase activity|cell wall modification|aspartyl esterase activity|pectin catabolic process|pectinesterase inhibitor activity
Os01g0235100	68.6108	43.4707	93.7509	2.15664	1.10879	0.0219663	0.060524	Up	4.54545	1.51566	2.05886	4.59625	3.2641	3.44829
Os01g0235325	6.24954	1.89596	10.6031	5.59249	2.48349	0.0224471	0.0615472	Up	0	0.776405	0.373882	0	0	0
Os01g0235350	276.672	111.855	441.49	3.94697	1.98075	9.44e-07	9.4e-06	Up	1.32528	1.20509	0.941421	4.09967	3.02522	2.40409	WIT1	WPP domain-interacting tail-anchored protein 1		GO:0005635,GO:0016021,GO:0031965	nuclear envelope|integral component of membrane|nuclear membrane
Os01g0235850	6.68276	1.39131	11.9742	8.60644	3.10542	0.00473711	0.0166289	Up	0.170771	0	0.157491	0.643014	0.635776	0.1734	At5g39865	Uncharacterized protein At5g39865		GO:0005886,GO:0009055,GO:0015035,GO:0045454	plasma membrane|electron transfer activity|protein disulfide oxidoreductase activity|cell redox homeostasis
Os01g0235900	663.182	185.053	1141.31	6.16749	2.62468	2.17e-06	1.98e-05	Up	9.66532	6.5345	7.14655	36.3514	19.3393	40.0432	At5g39865	Uncharacterized protein At5g39865		GO:0005886,GO:0009055,GO:0015035,GO:0045454	plasma membrane|electron transfer activity|protein disulfide oxidoreductase activity|cell redox homeostasis
Os01g0236000	54.941	36.1994	73.6826	2.03546	1.02536	0.0127666	0.0384689	Up	2.96034	2.54163	2.30323	2.66637	3.53336	5.10759
Os01g0236300	650.104	952.156	348.052	0.365541	-1.45189	2.14e-06	1.96e-05	Down	13.9443	14.0413	12.3553	2.2776	4.11076	4.04265	ARF1	Auxin response factor 1	ARF	GO:0003677,GO:0005634,GO:0006355,GO:0009734	DNA binding|nucleus|regulation of transcription, DNA-templated|auxin-activated signaling pathway
Os01g0236400	18.787	30.2246	7.34946	0.243162	-2.04001	0.00138501	0.00579983	Down	0.400047	0.471059	0.60436	0.0858381	0.0816272	0.106386	Os01g0236400	Probable protein ABIL3		GO:0005737,GO:0010090,GO:0015630,GO:0048364	cytoplasm|trichome morphogenesis|microtubule cytoskeleton|root development
Os01g0237100	1368.71	1912.9	824.53	0.431037	-1.21411	5.35e-05	0.000339782	Down	57.0891	44.2029	45.069	9.00019	21.969	14.1978	At5g22620	Probable 2-carboxy-D-arabinitol-1-phosphatase		GO:0005737,GO:0009507,GO:0009570,GO:0047538	cytoplasm|chloroplast|chloroplast stroma|2-carboxy-D-arabinitol-1-phosphatase activity
Os01g0237500	4.00776	8.01552	0	0	#NAME?	0.00308831	0.0115756	Down	0.424224	0.312342	0.600608	0	0	0		Isoflavone reductase-like protein		GO:0005737,GO:0016491	cytoplasm|oxidoreductase activity
Os01g0238200	165.159	267.326	62.9926	0.235639	-2.08535	3.25e-09	5.51e-08	Down	21.5075	17.308	18.6501	2.43349	2.28753	4.99688
Os01g0239300	26.0886	48.8471	3.33021	0.0681763	-3.87459	9.09e-09	1.43e-07	Down	3.53029	3.17856	2.18138	0	0.250713	0.154378
Os01g0239700	2612.97	4364.92	861.006	0.197256	-2.34186	1e-14	3.76e-13	Down	72.6472	78.3988	77.6709	5.18572	16.1733	10.658	HSL1	Receptor-like protein kinase HSL1
Os01g0243000	376.382	141.402	611.362	4.32358	2.11223	1.69e-11	4.11e-10	Up	4.07911	4.65838	4.57696	10.2993	16.4049	12.9413	At4g10955	GDSL esterase/lipase At4g10955		GO:0016042,GO:0016787	lipid catabolic process|hydrolase activity
Os01g0243100	97.8758	54.4275	141.324	2.59656	1.3766	0.000133111	0.000755468	Up	0.98634	0.65587	0.574342	1.00114	1.58621	1.6495	KIN14A	Kinesin-like protein KIN-14A		GO:0003777,GO:0005524,GO:0005871,GO:0005874,GO:0007018,GO:0008017,GO:0016887	microtubule motor activity|ATP binding|kinesin complex|microtubule|microtubule-based movement|microtubule binding|ATPase activity
Os01g0243200	750.751	391.179	1110.32	2.8384	1.50508	6.24e-07	6.45e-06	Up	3.84155	4.14877	4.66661	8.844	7.22061	7.56892	At5g54860	Probable folate-biopterin transporter 4		GO:0016021	integral component of membrane
Os01g0243300	24.5643	5.03525	44.0933	8.75692	3.13042	0.000471024	0.00227535	Up	0.316315	0	0.0743465	0.629979	2.53171	2.09678
Os01g0243400	91.8586	59.8027	123.914	2.07205	1.05106	0.00411181	0.0147395	Up	7.32955	4.04531	4.99801	7.33151	6.64345	9.41954
Os01g0243600	5.96542	1.36944	10.5614	7.7122	2.94714	0.0316134	0.0818064	Up	0.137195	0	0.129371	0	0.265901	1.01065
Os01g0246400	115.355	34.6341	196.076	5.66137	2.50115	2.64e-11	6.21e-10	Up	8.76874	5.8187	5.16351	24.7433	23.2654	31.533		High molecular mass early light-inducible protein HV58, chloroplastic		GO:0016021,GO:0031969	integral component of membrane|chloroplast membrane
Os01g0246700	7928.94	2254.39	13603.5	6.03421	2.59316	1.68e-18	1.01e-16	Up	102.653	105.553	126.734	336.835	513.357	517.16	WRKY6	WRKY transcription factor 6	WRKY	GO:0003700,GO:0005634,GO:0009873,GO:0010200,GO:0016036,GO:0043565,GO:0044212,GO:0045892,GO:0080169	DNA-binding transcription factor activity|nucleus|ethylene-activated signaling pathway|response to chitin|cellular response to phosphate starvation|sequence-specific DNA binding|transcription regulatory region DNA binding|negative regulation of transcription, DNA-templated|cellular response to boron-containing substance deprivation
Os01g0247500	233.893	348.875	118.91	0.340839	-1.55284	2.76e-06	2.46e-05	Down	11.9705	10.2081	11.9616	1.72819	2.6959	2.97997	At1g78530	Receptor-like serine/threonine-protein kinase At1g78530
Os01g0248500	355.902	125.695	586.11	4.66297	2.22125	1.28e-08	1.95e-07	Up	4.5363	3.2596	4.2936	16.0923	11.2503	13.8783		Pathogen-related protein		GO:0006952,GO:0009607	defense response|response to biotic stimulus
Os01g0248800	35.0797	22.3462	47.8132	2.13966	1.09738	0.0247336	0.0666338	Up	1.51559	3.6955	3.29556	4.02591	3.43162	3.08474
Os01g0249800	5.06935	1.64785	8.49085	5.15267	2.36532	0.0455569	0.110602	Up	0	0	0.1732	0.282494	0.179731	0.551125
Os01g0250900	1766.26	2437.71	1094.81	0.449113	-1.15485	0.000120705	0.000694074	Down	30.916	29.1255	24.7016	4.83635	14.3256	8.06427
Os01g0252600	179.996	277.934	82.0582	0.295243	-1.76002	0.0165939	0.0480111	Down	30.7353	16.4866	13.4849	0.540988	9.20182	3.53671
Os01g0253000	8.43318	2.75902	14.1073	5.11318	2.35422	0.0103472	0.0323626	Up	0.261257	0.190581	0.0599611	0.557467	0.792041	0.594142	ANX1	Receptor-like protein kinase ANXUR1
Os01g0253900	10116.6	782.127	19451.2	24.8696	4.63631	1.85e-06	1.71e-05	Up	14.102	15.2854	22.1691	427.717	239.067	206.624	PLIP2	Phospholipase A1 PLIP2, chloroplastic		GO:0002213,GO:0008970,GO:0009507,GO:0009570,GO:0016042,GO:0031349,GO:0031969,GO:0047714,GO:0052739,GO:0052740,GO:0102549	defense response to insect|phospholipase A1 activity|chloroplast|chloroplast stroma|lipid catabolic process|positive regulation of defense response|chloroplast membrane|galactolipase activity|phosphatidylserine 1-acylhydrolase activity|1-acyl-2-lysophosphatidylserine acylhydrolase activity|1-18:1-2-16:0-monogalactosyldiacylglycerol lipase activity
Os01g0254000	1743.43	1107.36	2379.5	2.14881	1.10354	0.000168957	0.000929936	Up	66.1744	63.2985	61.2377	100.485	91.7951	92.93	SAR1A	GTP-binding protein SAR1A		GO:0003400,GO:0003924,GO:0005525,GO:0005783,GO:0005794,GO:0005886,GO:0006886,GO:0006888,GO:0016050,GO:0030127,GO:0061024,GO:0070863,GO:0070971	regulation of COPII vesicle coating|GTPase activity|GTP binding|endoplasmic reticulum|Golgi apparatus|plasma membrane|intracellular protein transport|ER to Golgi vesicle-mediated transport|vesicle organization|COPII vesicle coat|membrane organization|positive regulation of protein exit from endoplasmic reticulum|endoplasmic reticulum exit site	path:dosa04141	Protein processing in endoplasmic reticulum
Os01g0255100	14.9153	24.3776	5.45295	0.223687	-2.16045	0.00322201	0.0119893	Down	1.29817	1.38443	0.667118	0.125659	0.0809505	0.323247	YNR064C	Uncharacterized hydrolase YNR064C		GO:0004301,GO:0009636,GO:0052689	epoxide hydrolase activity|response to toxic substance|carboxylic ester hydrolase activity
Os01g0256300	24.1567	8.54204	39.7713	4.65595	2.21908	0.000102409	0.000601448	Up	0.677676	0.396792	0.565016	1.33113	1.88351	1.34261	RGA2	Disease resistance protein RGA2		GO:0005524,GO:0006952,GO:0043531	ATP binding|defense response|ADP binding
Os01g0256500	7873.24	3932.09	11814.4	3.00461	1.58718	2.69e-05	0.000186695	Up	750.738	652.602	883.008	998.795	1571.85	2314
Os01g0257300	25.1339	2.1761	48.0918	22.1	4.46597	4.52e-07	4.84e-06	Up	0.0864471	0.168918	0.24675	2.94504	2.1086	4.90157	RAA1	Flowering-promoting factor 1-like protein 1		GO:0005525,GO:0005634,GO:0005737,GO:0009733,GO:0009909,GO:0045841,GO:2000280	GTP binding|nucleus|cytoplasm|response to auxin|regulation of flower development|negative regulation of mitotic metaphase/anaphase transition|regulation of root development
Os01g0257400	611.198	240.903	981.492	4.07421	2.02652	5.11e-09	8.34e-08	Up	4.65627	4.6942	5.21848	15.6124	10.9734	13.2096	Os01g0257400	Zinc finger CCCH domain-containing protein 5	C3H	GO:0003677,GO:0005634,GO:0046872	DNA binding|nucleus|metal ion binding
Os01g0257900	25.601	16.2816	34.9204	2.14477	1.10083	0.0358172	0.0906389	Up	0.29488	0.144397	0.179266	0.202726	0.253357	0.417904
Os01g0260000	27.2202	42.7933	11.6471	0.27217	-1.87742	0.00119689	0.00510785	Down	1.13254	0.746396	0.94746	0.0278404	0.363027	0.214045	PCMP-E13	Pentatricopeptide repeat-containing protein At5g56310
Os01g0260500	78.4282	126.317	30.5392	0.241766	-2.04832	4.15e-06	3.53e-05	Down	0.701433	0.554532	1.04524	0.0859947	0.170915	0.10465	RGA1	Putative disease resistance protein RGA1		GO:0005524,GO:0006952,GO:0043531	ATP binding|defense response|ADP binding
Os01g0261200	5412.2	1625.54	9198.86	5.65894	2.50053	3.24e-17	1.65e-15	Up	26.8979	23.911	27.7487	95.1905	103.217	104.943	NAC074	NAC domain-containing protein 74	NAC	GO:0003677,GO:0005634,GO:0006355	DNA binding|nucleus|regulation of transcription, DNA-templated
Os01g0261500	382.542	529.801	235.284	0.444098	-1.17105	0.000173998	0.000953791	Down	4.91453	5.49663	5.03032	1.24332	1.49698	1.50735
Os01g0262500	139.813	202.957	76.6683	0.377757	-1.40447	7.22e-05	0.000441384	Down	19.0075	15.9357	17.933	3.32481	4.3776	6.21621
Os01g0262700	1063.19	1570.56	555.812	0.353895	-1.49861	1.04e-06	1.02e-05	Down	16.3313	15.86	14.8328	1.51063	6.66622	3.73187
Os01g0263400	127.889	171.352	84.4248	0.492697	-1.02123	0.00325976	0.012104	Down	1.59125	1.67774	1.66695	0.595099	0.583634	0.46071	At5g57250	Pentatricopeptide repeat-containing protein At5g57250, mitochondrial
Os01g0264400	28.2533	14.2401	42.2664	2.96813	1.56955	0.00381146	0.0138257	Up	1.01034	0.868218	1.24857	2.31233	1.41943	2.19205
Os01g0265000	42.8293	62.5663	23.0923	0.369086	-1.43797	0.00264469	0.0101331	Down	7.40464	10.0185	6.4911	1.014	2.42229	2.94009	CHLP	Geranylgeranyl diphosphate reductase, chloroplastic		GO:0009507,GO:0010189,GO:0015979,GO:0015995,GO:0033385,GO:0033521,GO:0045550,GO:0071949,GO:0102067	chloroplast|vitamin E biosynthetic process|photosynthesis|chlorophyll biosynthetic process|geranylgeranyl diphosphate metabolic process|phytyl diphosphate biosynthetic process|geranylgeranyl reductase activity|FAD binding|geranylgeranyl diphosphate reductase activity	path:dosa00860,path:dosa00900	Porphyrin and chlorophyll metabolism|Terpenoid backbone biosynthesis
Os01g0265400	158.822	253.979	63.664	0.250666	-1.99616	1.85e-08	2.73e-07	Down	0.864475	0.851431	0.736278	0.0911967	0.154579	0.124791
Os01g0265900	234.652	331.961	137.343	0.413733	-1.27323	8.26e-05	0.000497113	Down	6.16704	9.1506	9.50506	2.54201	2.46165	2.30041	SPCC736.09c	Translin-associated protein X homolog		GO:0003697,GO:0004521,GO:0005634,GO:0005737,GO:0005829,GO:0008033,GO:0043565	single-stranded DNA binding|endoribonuclease activity|nucleus|cytoplasm|cytosol|tRNA processing|sequence-specific DNA binding
Os01g0266500	887.983	251.962	1524	6.04854	2.59659	6.21e-05	0.00038788	Up	15.0257	7.22622	6.12545	29.0453	37.8784	67.3775
Os01g0266800	3875.82	157.335	7594.3	48.2684	5.59301	1.46e-11	3.58e-10	Up	2.25686	2.04938	3.2896	113.734	55.5757	80.7002	YPQ1	Probable vacuolar amino acid transporter YPQ1		GO:0015174,GO:0034488,GO:0071627	basic amino acid transmembrane transporter activity|basic amino acid transmembrane export from vacuole|integral component of fungal-type vacuolar membrane
Os01g0267200	3262.09	1990.43	4533.74	2.27777	1.18762	5.03e-05	0.000322062	Up	63.6818	74.6966	76.1474	123.692	100.246	110.698	RPN11	26S proteasome non-ATPase regulatory subunit 14 homolog		GO:0000502,GO:0004843,GO:0005634,GO:0005829,GO:0008237,GO:0008541,GO:0009651,GO:0016579,GO:0030163,GO:0043161,GO:0046872,GO:0061578,GO:0070628	proteasome complex|thiol-dependent ubiquitin-specific protease activity|nucleus|cytosol|metallopeptidase activity|proteasome regulatory particle, lid subcomplex|response to salt stress|protein deubiquitination|protein catabolic process|proteasome-mediated ubiquitin-dependent protein catabolic process|metal ion binding|Lys63-specific deubiquitinase activity|proteasome binding	path:dosa03050	Proteasome
Os01g0267600	137.873	86.2497	189.496	2.19706	1.13558	0.0010986	0.00475676	Up	3.16816	2.84018	3.70339	5.06206	5.06668	5.35563	SUN2	SUN domain-containing protein 2		GO:0005635,GO:0005637,GO:0005783,GO:0005789,GO:0005819,GO:0006997,GO:0006998,GO:0009524,GO:0016021,GO:0043495,GO:0043621,GO:0051260,GO:0051291,GO:0070197,GO:0090435	nuclear envelope|nuclear inner membrane|endoplasmic reticulum|endoplasmic reticulum membrane|spindle|nucleus organization|nuclear envelope organization|phragmoplast|integral component of membrane|protein membrane anchor|protein self-association|protein homooligomerization|protein heterooligomerization|meiotic attachment of telomere to nuclear envelope|protein localization to nuclear envelope
Os01g0267800	52.922	10.0923	95.7518	9.48766	3.24605	0.0123996	0.0375927	Up	0.338803	0.436954	0.512966	3.05401	1.29498	0.957307	At1g28390	Serine/threonine-protein kinase-like protein At1g28390
Os01g0268100	1637.29	930.882	2343.69	2.51771	1.33211	6.93e-06	5.59e-05	Up	21.5982	19.7752	20.8815	42.8473	32.5204	33.1356	ZIFL2	Probable peptide/nitrate transporter At3g43790		GO:0005886,GO:0009624,GO:0009705,GO:0016021,GO:0022821,GO:0090333	plasma membrane|response to nematode|plant-type vacuole membrane|integral component of membrane|potassium ion antiporter activity|regulation of stomatal closure
Os01g0268300	1031.62	1624.09	439.143	0.270393	-1.88687	7.81e-09	1.24e-07	Down	21.0221	17.3526	15.9978	1.30427	5.54722	3.60791	GYRB	DNA gyrase subunit B, chloroplastic/mitochondrial		GO:0003677,GO:0003918,GO:0005524,GO:0005694,GO:0005739,GO:0006265,GO:0009507,GO:0046872	DNA binding|DNA topoisomerase type II (ATP-hydrolyzing) activity|ATP binding|chromosome|mitochondrion|DNA topological change|chloroplast|metal ion binding
Os01g0268600	806.562	167.211	1445.91	8.64726	3.11224	9.38e-06	7.33e-05	Up	3.22797	3.29345	6.34585	35.4878	23.6322	21.5374	agdD	Alpha-xylosidase		GO:0004553,GO:0005576,GO:0010411,GO:0016139,GO:0030246,GO:0061634	hydrolase activity, hydrolyzing O-glycosyl compounds|extracellular region|xyloglucan metabolic process|glycoside catabolic process|carbohydrate binding|alpha-D-xyloside xylohydrolase
Os01g0268800	1405.47	644.848	2166.09	3.35907	1.74806	4.67e-09	7.68e-08	Up	25.9701	27.2648	26.2956	67.7334	55.66	59.4713	RBL20	Rhomboid-like protein 20		GO:0004252,GO:0005776,GO:0005783,GO:0010286,GO:0016021,GO:0050832,GO:0061908	serine-type endopeptidase activity|autophagosome|endoplasmic reticulum|heat acclimation|integral component of membrane|defense response to fungus|phagophore
Os01g0268900	321.34	458.064	184.617	0.403037	-1.31101	0.00111677	0.00482417	Down	31.7937	25.6189	21.0058	3.10703	10.434	9.29783	MOC1	Holliday junction resolvase MOC1, chloroplastic		GO:0000400,GO:0006310,GO:0008821,GO:0042644,GO:0046872,GO:0090143	four-way junction DNA binding|DNA recombination|crossover junction endodeoxyribonuclease activity|chloroplast nucleoid|metal ion binding|nucleoid organization
Os01g0269000	3182.6	736.932	5628.27	7.63743	2.93309	3.03e-05	0.000207117	Up	17.0696	18.9818	22.2452	142.904	76.6566	82.4846	HMGCL	Hydroxymethylglutaryl-CoA lyase, mitochondrial		GO:0004419,GO:0005739,GO:0005759,GO:0006552,GO:0006629,GO:0046872,GO:0046951	hydroxymethylglutaryl-CoA lyase activity|mitochondrion|mitochondrial matrix|leucine catabolic process|lipid metabolic process|metal ion binding|ketone body biosynthetic process	path:dosa00072,path:dosa00280,path:dosa00650,path:dosa04146	Synthesis and degradation of ketone bodies|Valine, leucine and isoleucine degradation|Butanoate metabolism|Peroxisome
Os01g0270100	1632.14	916.042	2348.23	2.56345	1.35809	2.67e-06	2.39e-05	Up	41.9449	38.7877	36.5373	60.8356	70.0547	75.9628	Os01g0270100	Cysteine proteinase inhibitor 12		GO:0004869,GO:0005576,GO:0006952	cysteine-type endopeptidase inhibitor activity|extracellular region|defense response
Os01g0270300	95.9737	28.6484	163.299	5.70011	2.51099	0.00378372	0.0137386	Up	2.38462	1.18692	1.09557	2.59687	10.6818	6.05027	PER24	Peroxidase 24		GO:0004601,GO:0005576,GO:0006979,GO:0009505,GO:0009506,GO:0020037,GO:0042744,GO:0046872	peroxidase activity|extracellular region|response to oxidative stress|plant-type cell wall|plasmodesma|heme binding|hydrogen peroxide catabolic process|metal ion binding	path:dosa00940	Phenylpropanoid biosynthesis
Os01g0271400	1047.54	1539.48	555.597	0.360899	-1.47033	1.48e-06	1.41e-05	Down	74.3876	58.3838	56.1515	7.35662	22.4019	15.1263	CLPR4	ATP-dependent Clp protease proteolytic subunit-related protein 4, chloroplastic		GO:0000302,GO:0004252,GO:0009507,GO:0009532,GO:0009536,GO:0009570,GO:0009941,GO:0010468	response to reactive oxygen species|serine-type endopeptidase activity|chloroplast|plastid stroma|plastid|chloroplast stroma|chloroplast envelope|regulation of gene expression
Os01g0273150	6.98668	13.9734	0	0	#NAME?	4.01e-05	0.000265246	Down	1.19131	1.06849	0.889007	0	0	0
Os01g0273800	10.7439	17.6148	3.87308	0.219876	-2.18524	0.0110371	0.0341533	Down	1.81752	1.28513	1.03317	0.136217	0.26835	0.143695	YUC10	Probable indole-3-pyruvate monooxygenase YUCCA10		GO:0004499,GO:0009851,GO:0050660,GO:0050661,GO:0103075	N,N-dimethylaniline monooxygenase activity|auxin biosynthetic process|flavin adenine dinucleotide binding|NADP binding|indole-3-pyruvate monooxygenase activity	path:dosa00380	Tryptophan metabolism
Os01g0274800	38.5398	61.904	15.1757	0.245149	-2.02827	0.0168298	0.0485706	Down	1.4407	2.06569	3.84969	0.174663	0.331379	0.776705	CSA	Transcription factor CSA	MYB	GO:0003677,GO:0005634	DNA binding|nucleus
Os01g0275950	331.777	444.928	218.625	0.491372	-1.02511	0.000991142	0.00435563	Down	9.36361	10.8612	8.93008	3.22493	3.82623	2.18748
Os01g0276100	2613.51	1522.71	3704.3	2.4327	1.28256	1.19e-05	9.04e-05	Up	41.4745	43.767	47.512	81.8056	69.0336	71.4396	IDH5	Isocitrate dehydrogenase [NAD] catalytic subunit 5, mitochondrial		GO:0000287,GO:0004449,GO:0005524,GO:0005739,GO:0006099,GO:0006102,GO:0008270,GO:0009507,GO:0051287	magnesium ion binding|isocitrate dehydrogenase (NAD+) activity|ATP binding|mitochondrion|tricarboxylic acid cycle|isocitrate metabolic process|zinc ion binding|chloroplast|NAD binding	path:dosa00020	Citrate cycle (TCA cycle)
Os01g0276200	467.684	770.234	165.133	0.214394	-2.22167	4.03e-10	8.03e-09	Down	13.4014	23.7686	21.3058	2.59842	3.00798	2.86564	TOM40-1	Mitochondrial import receptor subunit TOM40-1		GO:0005739,GO:0005741,GO:0005742,GO:0005743,GO:0005774,GO:0006626,GO:0006811,GO:0008320,GO:0015288,GO:0015450,GO:0030150,GO:0046930	mitochondrion|mitochondrial outer membrane|mitochondrial outer membrane translocase complex|mitochondrial inner membrane|vacuolar membrane|protein targeting to mitochondrion|ion transport|protein transmembrane transporter activity|porin activity|P-P-bond-hydrolysis-driven protein transmembrane transporter activity|protein import into mitochondrial matrix|pore complex
Os01g0276300	16.0793	5.14793	27.0107	5.24691	2.39147	0.000599171	0.00280893	Up	0.110187	0.651211	0.311268	0.781262	1.30814	1.64512
Os01g0276400	478.509	284.974	672.044	2.35827	1.23773	4.84e-05	0.000311745	Up	12.8396	11.9094	15.5161	21.1614	22.5566	21.5119	At1g08700	Presenilin-like protein At1g08700		GO:0000139,GO:0004175,GO:0004190,GO:0005634,GO:0005789,GO:0005798,GO:0005887,GO:0007219,GO:0016485,GO:0043231	Golgi membrane|endopeptidase activity|aspartic-type endopeptidase activity|nucleus|endoplasmic reticulum membrane|Golgi-associated vesicle|integral component of plasma membrane|Notch signaling pathway|protein processing|intracellular membrane-bounded organelle
Os01g0276600	73.6333	99.4568	47.8098	0.480709	-1.05676	0.00931094	0.0296143	Down	13.1409	7.69513	7.56215	1.88209	3.2047	4.30011	SIRP1	E3 ubiquitin-protein ligase SIRP1		GO:0005737,GO:0006511,GO:0046872,GO:0061630	cytoplasm|ubiquitin-dependent protein catabolic process|metal ion binding|ubiquitin protein ligase activity
Os01g0276700	1139.68	758.377	1520.98	2.00557	1.00401	0.000513003	0.00244905	Up	12.8717	12.263	14.0733	16.049	18.8934	20.0485		Pyruvate kinase, cytosolic isozyme		GO:0000287,GO:0004743,GO:0005524,GO:0005737,GO:0016301,GO:0030955	magnesium ion binding|pyruvate kinase activity|ATP binding|cytoplasm|kinase activity|potassium ion binding	path:dosa00010,path:dosa00230,path:dosa00620	Glycolysis / Gluconeogenesis|Purine metabolism|Pyruvate metabolism
Os01g0276900	121.459	46.6148	196.303	4.21117	2.07422	2.58e-07	2.93e-06	Up	6.79178	4.84173	4.92445	14.948	11.1675	22.1674
Os01g0277500	136.969	231.902	42.0367	0.181269	-2.4638	2.38e-11	5.64e-10	Down	4.23744	4.70029	3.56764	0.439815	0.617266	0.494749	CDF2	Cyclic dof factor 2	Dof	GO:0003677,GO:0003700,GO:0005634,GO:0006355,GO:0009908,GO:0043565,GO:0046872	DNA binding|DNA-binding transcription factor activity|nucleus|regulation of transcription, DNA-templated|flower development|sequence-specific DNA binding|metal ion binding
Os01g0277600	1057.92	697.938	1417.9	2.03156	1.02259	0.00314446	0.0117417	Up	6.65024	6.41711	6.89771	11.4912	8.04459	7.84129	ALA1	Phospholipid-transporting ATPase 1		GO:0000287,GO:0004012,GO:0005524,GO:0005789,GO:0005886,GO:0016020,GO:0016021,GO:0045332	magnesium ion binding|phospholipid-translocating ATPase activity|ATP binding|endoplasmic reticulum membrane|plasma membrane|membrane|integral component of membrane|phospholipid translocation
Os01g0278000	224.393	119.887	328.898	2.74339	1.45596	0.0194512	0.0547473	Up	15.0859	15.0784	10.7405	10.8835	40.1707	27.1136
Os01g0278900	1269.02	1893.88	644.155	0.340125	-1.55586	0.00736979	0.0243506	Down	308.059	175.943	158.584	15.9132	87.9923	58.9173
Os01g0278950	25.0538	10.9419	39.1658	3.57943	1.83973	0.000947564	0.0041983	Up	0.591454	0.313262	0.588084	0.801867	1.69309	1.42458	CRSP	CO(2)-response secreted protease		GO:0004252,GO:0005618,GO:0006508,GO:0008236,GO:0010037,GO:0048046,GO:1900425,GO:2000038,GO:2000122	serine-type endopeptidase activity|cell wall|proteolysis|serine-type peptidase activity|response to carbon dioxide|apoplast|negative regulation of defense response to bacterium|regulation of stomatal complex development|negative regulation of stomatal complex development
Os01g0279100	3118.45	4735.92	1500.97	0.316933	-1.65775	0.0011305	0.00487003	Down	186.515	133.192	102.368	13.3107	55.3284	26.9967	CRD1	Magnesium-protoporphyrin IX monomethyl ester [oxidative] cyclase, chloroplastic		GO:0015979,GO:0015995,GO:0031969,GO:0046872,GO:0048529	photosynthesis|chlorophyll biosynthetic process|chloroplast membrane|metal ion binding|magnesium-protoporphyrin IX monomethyl ester (oxidative) cyclase activity	path:dosa00860	Porphyrin and chlorophyll metabolism
Os01g0279300	4104	1586.11	6621.89	4.17491	2.06175	1.02e-06	1.01e-05	Up	90.9602	117.567	121.438	386.673	263.572	320.711	CAM3	Calmodulin-3		GO:0005509,GO:0005634,GO:0019722	calcium ion binding|nucleus|calcium-mediated signaling	path:dosa04016,path:dosa04070,path:dosa04626	MAPK signaling pathway - plant|Phosphatidylinositol signaling system|Plant-pathogen interaction
Os01g0279400	490.828	781.746	199.91	0.255723	-1.96735	6.3e-10	1.21e-08	Down	18.1633	17.2891	14.1475	1.26031	4.9186	2.67635	ZIFL2	Probable peptide/nitrate transporter At3g43790		GO:0005886,GO:0009624,GO:0009705,GO:0016021,GO:0022821,GO:0090333	plasma membrane|response to nematode|plant-type vacuole membrane|integral component of membrane|potassium ion antiporter activity|regulation of stomatal closure
Os01g0280400	223.721	403.503	43.9402	0.108897	-3.19897	2.02e-19	1.34e-17	Down	5.27819	6.37533	5.9325	0.474585	0.467262	0.424595	At1g15480	Pentatricopeptide repeat-containing protein At1g15480, mitochondrial
Os01g0280500	1450.98	2.73044	2899.24	1061.82	10.0523	5.73e-08	7.47e-07	Up	0.106194	0	0.200366	127.166	24.9881	89.4698	EIF6-2	Eukaryotic translation initiation factor 6-2		GO:0000054,GO:0003743,GO:0005634,GO:0005730,GO:0005829,GO:0009793,GO:0030687,GO:0042256,GO:0042273,GO:0043022,GO:0043023,GO:0071215,GO:1902626	ribosomal subunit export from nucleus|translation initiation factor activity|nucleus|nucleolus|cytosol|embryo development ending in seed dormancy|preribosome, large subunit precursor|mature ribosome assembly|ribosomal large subunit biogenesis|ribosome binding|ribosomal large subunit binding|cellular response to abscisic acid stimulus|assembly of large subunit precursor of preribosome	path:dosa03008	Ribosome biogenesis in eukaryotes
Os01g0281100	61.9036	22.4667	101.34	4.5107	2.17335	3.17e-07	3.52e-06	Up	0.665561	0.593597	0.692983	1.66079	1.96851	1.9782
Os01g0283000	66.4777	88.7856	44.1698	0.497489	-1.00726	0.014216	0.0421415	Down	0.802249	0.992046	1.12037	0.25978	0.410252	0.342757
Os01g0283300	3804.78	1817.68	5791.88	3.18641	1.67193	4.97e-09	8.13e-08	Up	121.684	103.506	99.2403	172.704	249.001	264.606
Os01g0283500	464.08	187.109	741.05	3.96052	1.98569	3e-07	3.36e-06	Up	3.70847	4.13912	4.56746	12.878	8.75161	9.69883	RBL14	Rhomboid-like protein 14, mitochondrial		GO:0004175,GO:0004252,GO:0005886,GO:0010954,GO:0030176,GO:0031293,GO:0031966,GO:0034620,GO:0034644,GO:0043687,GO:0044322,GO:0046872,GO:0051047,GO:1904211	endopeptidase activity|serine-type endopeptidase activity|plasma membrane|positive regulation of protein processing|integral component of endoplasmic reticulum membrane|membrane protein intracellular domain proteolysis|mitochondrial membrane|cellular response to unfolded protein|cellular response to UV|post-translational protein modification|endoplasmic reticulum quality control compartment|metal…
Os01g0283600	6.54015	0.26748	12.8128	47.9019	5.58201	8.37e-05	0.000502689	Up	0	0.0524368	0	0.168733	0.475816	0.209211	CCR1	Cinnamoyl-CoA reductase 1		GO:0005737,GO:0006952,GO:0009809,GO:0016491,GO:0016616,GO:0016621,GO:0050662	cytoplasm|defense response|lignin biosynthetic process|oxidoreductase activity|oxidoreductase activity, acting on the CH-OH group of donors, NAD or NADP as acceptor|cinnamoyl-CoA reductase activity|coenzyme binding	path:dosa00940	Phenylpropanoid biosynthesis
Os01g0283700	16.4191	8.01974	24.8184	3.09466	1.62978	0.0126012	0.0380768	Up	0.446162	0.118222	0.383155	0.664407	0.513635	0.975542	CCR1	Cinnamoyl-CoA reductase 1		GO:0005737,GO:0006952,GO:0009809,GO:0016491,GO:0016616,GO:0016621,GO:0050662	cytoplasm|defense response|lignin biosynthetic process|oxidoreductase activity|oxidoreductase activity, acting on the CH-OH group of donors, NAD or NADP as acceptor|cinnamoyl-CoA reductase activity|coenzyme binding	path:dosa00940	Phenylpropanoid biosynthesis
Os01g0284900	440.04	57.7075	822.374	14.2507	3.83296	1.03e-29	1.83e-27	Up	2.22658	1.31072	2.50613	20.4755	26.7204	19.2166
Os01g0286000	107.154	147.804	66.5035	0.449944	-1.15218	0.00195551	0.00779736	Down	3.27592	3.71285	3.60246	0.698302	1.43426	1.18599						path:dosa04144	Endocytosis
Os01g0286500	10.4575	17.7031	3.21189	0.181431	-2.46251	0.004478	0.0158543	Down	0.498284	0.162075	1.07848	0	0.162144	0
Os01g0286600	438.882	710.693	167.071	0.235082	-2.08876	0.0022033	0.0086495	Down	26.3486	15.4748	12.0062	0.810955	4.96679	3.7374	PPOX1	Protoporphyrinogen oxidase, chloroplastic		GO:0004729,GO:0006782,GO:0009534,GO:0009941,GO:0015995	oxygen-dependent protoporphyrinogen oxidase activity|protoporphyrinogen IX biosynthetic process|chloroplast thylakoid|chloroplast envelope|chlorophyll biosynthetic process	path:dosa00860	Porphyrin and chlorophyll metabolism
Os01g0286900	25.3744	46.9697	3.7791	0.0804582	-3.63562	4.37e-08	5.9e-07	Down	3.09933	2.71939	2.18266	0	0.322968	0.0621759	IAA4	Auxin-responsive protein IAA4		GO:0005634,GO:0006355,GO:0009734	nucleus|regulation of transcription, DNA-templated|auxin-activated signaling pathway	path:dosa04075	Plant hormone signal transduction
Os01g0287600	98.8057	59.8506	137.761	2.30175	1.20273	0.00239231	0.00929563	Up	7.2744	5.27183	6.51357	7.54011	9.02183	16.2009	Cht10	Chitinase 10		GO:0000272,GO:0004568,GO:0006032,GO:0016998	polysaccharide catabolic process|chitinase activity|chitin catabolic process|cell wall macromolecule catabolic process
Os01g0287700	210.322	303.446	117.198	0.386224	-1.37249	2.95e-05	0.000202398	Down	8.13105	7.83608	6.09606	1.99533	2.10702	1.85281
Os01g0289600	735.789	150.817	1320.76	8.75739	3.1305	5.56e-11	1.25e-09	Up	5.5931	4.75804	4.93866	39.9253	29.2991	39.8752	WRKY42	WRKY transcription factor 42	WRKY	GO:0003700,GO:0005634,GO:0043565,GO:0044212,GO:0045892	DNA-binding transcription factor activity|nucleus|sequence-specific DNA binding|transcription regulatory region DNA binding|negative regulation of transcription, DNA-templated
Os01g0290700	488.552	256.552	720.551	2.80859	1.48985	7.74e-07	7.83e-06	Up	10.2487	8.51784	11.3876	16.4231	20.1559	26.8342	ABCB21	ABC transporter B family member 21		GO:0005524,GO:0005774,GO:0005886,GO:0010315,GO:0010328,GO:0010329,GO:0010540,GO:0016021,GO:0042626,GO:0060919	ATP binding|vacuolar membrane|plasma membrane|auxin efflux|auxin influx transmembrane transporter activity|auxin efflux transmembrane transporter activity|basipetal auxin transport|integral component of membrane|ATPase activity, coupled to transmembrane movement of substances|auxin influx
Os01g0292200	4398.58	2196.3	6600.86	3.00544	1.58758	2.91e-05	0.000199918	Up	33.2287	33.3888	42.2761	96.4898	69.3821	66.7711	CIPK1	CBL-interacting protein kinase 1		GO:0004674,GO:0005524,GO:0005634,GO:0005737,GO:0006468,GO:0035556	protein serine/threonine kinase activity|ATP binding|nucleus|cytoplasm|protein phosphorylation|intracellular signal transduction
Os01g0292700	66.0415	110.529	21.5542	0.19501	-2.35838	5.14e-08	6.78e-07	Down	2.90568	1.62277	1.88606	0.202442	0.467071	0.265073	NEAP2	Nuclear envelope-associated protein 2		GO:0005635,GO:0005637,GO:0005654,GO:0016021,GO:0043621	nuclear envelope|nuclear inner membrane|nucleoplasm|integral component of membrane|protein self-association
Os01g0294500	23.475	11.5146	35.4354	3.07742	1.62172	0.0047799	0.0167593	Up	0.478488	0.777291	0.598931	1.55155	2.0345	1.03098	PER2	Peroxidase 2		GO:0004601,GO:0005576,GO:0006979,GO:0009505,GO:0009506,GO:0020037,GO:0032922,GO:0042744,GO:0042752,GO:0046872,GO:0097167	peroxidase activity|extracellular region|response to oxidative stress|plant-type cell wall|plasmodesma|heme binding|circadian regulation of gene expression|hydrogen peroxide catabolic process|regulation of circadian rhythm|metal ion binding|circadian regulation of translation
Os01g0295700	3859.74	1383.48	6336	4.57976	2.19527	8.7e-14	2.87e-12	Up	36.9774	35.9748	40.1279	116.847	128.355	129.784	Os01g0295700	Probable protein phosphatase 2C 2		GO:0004722,GO:0046872	protein serine/threonine phosphatase activity|metal ion binding
Os01g0295900	370.231	557.731	182.73	0.327632	-1.60985	5.66e-05	0.000357054	Down	13.24	9.60829	8.59879	1.23751	4.17134	1.8557	GCP1	Probable tRNA N6-adenosine threonylcarbamoyltransferase, mitochondrial		GO:0000408,GO:0002949,GO:0004222,GO:0005739,GO:0005743,GO:0009793,GO:0046872,GO:0061711	EKC/KEOPS complex|tRNA threonylcarbamoyladenosine modification|metalloendopeptidase activity|mitochondrion|mitochondrial inner membrane|embryo development ending in seed dormancy|metal ion binding|N(6)-L-threonylcarbamoyladenine synthase activity
Os01g0296000	54.0135	82.036	25.9911	0.316825	-1.65824	0.000161264	0.000892225	Down	1.68351	2.16974	1.96431	0.394179	0.521886	0.424958	MIK2	MDIS1-interacting receptor like kinase 2
Os01g0296200	160.656	105.659	215.654	2.04105	1.02931	0.00418521	0.014955	Up	7.14117	7.16158	8.80193	9.0011	8.78589	14.9083	At1g48100	Polygalacturonase At1g48100		GO:0004650,GO:0005576,GO:0005618,GO:0005975,GO:0009831	polygalacturonase activity|extracellular region|cell wall|carbohydrate metabolic process|plant-type cell wall modification involved in multidimensional cell growth	path:dosa00040	Pentose and glucuronate interconversions
Os01g0297200	441.413	37.2705	845.555	22.687	4.50379	2.22e-17	1.15e-15	Up	1.45434	0.865121	2.55798	28.8837	20.6299	35.4676	AATP1	AAA-ATPase ASD, mitochondrial		GO:0005524,GO:0005739,GO:0005783,GO:0009409,GO:0009414,GO:0009651,GO:0009737,GO:0010154,GO:0010431,GO:0016021,GO:0016887,GO:0031966	ATP binding|mitochondrion|endoplasmic reticulum|response to cold|response to water deprivation|response to salt stress|response to abscisic acid|fruit development|seed maturation|integral component of membrane|ATPase activity|mitochondrial membrane
Os01g0297700	197.653	0	395.306	Inf	Inf	4.27e-33	1.07e-30	Up	0	0	0	18.0468	11.683	18.3544	At1g09380	WAT1-related protein At1g09380		GO:0005886,GO:0016021,GO:0022857	plasma membrane|integral component of membrane|transmembrane transporter activity
Os01g0298400	170.357	35.0043	305.709	8.73348	3.12656	4.94e-18	2.81e-16	Up	2.72294	2.7399	4.177	16.4015	23.1956	21.1009	MYB2	Transcription factor MYB2	MYB	GO:0005634,GO:0009409,GO:0009651,GO:0009737,GO:0009751,GO:0043565,GO:0045893,GO:0046686,GO:1901002,GO:1902584	nucleus|response to cold|response to salt stress|response to abscisic acid|response to salicylic acid|sequence-specific DNA binding|positive regulation of transcription, DNA-templated|response to cadmium ion|positive regulation of response to salt stress|positive regulation of response to water deprivation
Os01g0299150	5.4632	9.81633	1.11007	0.113084	-3.14453	0.0171968	0.0494091	Down	2.17486	3.29603	2.69276	0	0.46212	0.245784	PCMP-E64	Putative pentatricopeptide repeat-containing protein At1g56570
Os01g0299200	66.9977	103.307	30.6888	0.297065	-1.75115	0.00113711	0.00489316	Down	1.6207	2.686	3.47397	0.319549	0.892647	0.377672	PCMP-E64	Putative pentatricopeptide repeat-containing protein At1g56570
Os01g0299300	151.823	9.68524	293.961	30.3514	4.92369	4.55e-26	6e-24	Up	0.293722	0.0659785	0.215865	5.41177	5.18595	3.8181	GPAT3	Probable glycerol-3-phosphate acyltransferase 3		GO:0004366,GO:0010143,GO:0016020,GO:0016021,GO:0016024,GO:0016791,GO:0090447,GO:0102420	glycerol-3-phosphate O-acyltransferase activity|cutin biosynthetic process|membrane|integral component of membrane|CDP-diacylglycerol biosynthetic process|phosphatase activity|glycerol-3-phosphate 2-O-acyltransferase activity|sn-1-glycerol-3-phosphate C16:0-DCA-CoA acyl transferase activity	path:dosa00561,path:dosa00564	Glycerolipid metabolism|Glycerophospholipid metabolism
Os01g0299400	168.787	230.447	107.127	0.464868	-1.10511	0.0010596	0.00461711	Down	22.7839	27.9815	24.8601	7.26414	8.08882	8.02086
Os01g0299500	1165.86	1594.43	737.295	0.46242	-1.11272	0.000177397	0.000970424	Down	38.6246	41.3773	40.6996	9.55353	16.1559	14.7814
Os01g0301000	228.805	341.968	115.643	0.338168	-1.56419	1.94e-06	1.79e-05	Down	5.72146	6.95422	6.82523	1.36484	1.87755	1.33381	At4g01990	Pentatricopeptide repeat-containing protein At4g01990, mitochondrial
Os01g0301700	126.341	201.921	50.7606	0.251389	-1.99201	4.81e-08	6.41e-07	Down	1.42876	1.86354	1.89143	0.279872	0.384536	0.263917	At4g01990	Pentatricopeptide repeat-containing protein At4g01990, mitochondrial
Os01g0302000	437.251	284.192	590.309	2.07715	1.0546	0.000488088	0.00234595	Up	32.5102	42.4359	28.1199	41.7636	58.5304	44.2584
Os01g0302250	15.7623	26.1586	5.36595	0.205132	-2.28538	0.00173389	0.00703364	Down	6.19526	2.68718	3.69642	0.328787	0.485215	1.04731
Os01g0303600	131.218	10.7728	251.663	23.361	4.54603	9.89e-17	4.75e-15	Up	0.898385	0.231461	0.389794	9.64906	11.7585	6.59818
Os01g0305200	3159.27	684.259	5634.28	8.23413	3.04162	2.51e-23	2.57e-21	Up	38.5175	33.81	57.8256	236.571	227.997	254.075
Os01g0305900	66.4991	119.632	13.3662	0.111727	-3.16195	1.54e-05	0.00011361	Down	8.01539	4.74378	3.87398	0	0.40697	1.05588	P	Myb-related protein P	MYB	GO:0005634,GO:0030154,GO:0043565,GO:0044212	nucleus|cell differentiation|sequence-specific DNA binding|transcription regulatory region DNA binding
Os01g0306400	73.2655	9.06607	137.465	15.1626	3.92244	1.31e-14	4.88e-13	Up	1.09302	0.868622	0.642542	5.78733	10.8614	12.292	DOGL4	Protein DOG1-like 4		GO:0006351,GO:0043565	transcription, DNA-templated|sequence-specific DNA binding
Os01g0306800	1518.03	2360.09	675.964	0.286414	-1.80383	1.36e-05	0.000101937	Down	52.7749	36.6195	37.2148	3.52016	15.0082	7.58572	At4g37920	Uncharacterized protein At4g37920		GO:0009507,GO:0009535,GO:0009941	chloroplast|chloroplast thylakoid membrane|chloroplast envelope
Os01g0306900	353.741	472.905	234.577	0.496035	-1.01149	0.00111437	0.00481661	Down	11.8946	15.7872	12.4044	4.41802	5.03695	4.48759
Os01g0307500	4.75841	9.51681	0	0	#NAME?	0.000973619	0.00429451	Down	0.214107	0.387894	0.199569	0	0	0	HKT8	Cation transporter HKT8		GO:0006814,GO:0008324,GO:0016021	sodium ion transport|cation transmembrane transporter activity|integral component of membrane
Os01g0307562	16.2519	0.836971	31.6668	37.835	5.24165	0.000484709	0.00233084	Up	0.0532485	0	0.0266965	0.830478	0.324399	0.378734	LPEAT1	Lysophospholipid acyltransferase LPEAT1		GO:0000038,GO:0005634,GO:0005783,GO:0005789,GO:0006644,GO:0008654,GO:0016021,GO:0050200,GO:0071618	very long-chain fatty acid metabolic process|nucleus|endoplasmic reticulum|endoplasmic reticulum membrane|phospholipid metabolic process|phospholipid biosynthetic process|integral component of membrane|plasmalogen synthase activity|lysophosphatidylethanolamine acyltransferase activity
Os01g0307624	477.141	15.3075	938.974	61.3407	5.93877	3.12e-54	3.43e-51	Up	0.0599192	0.161434	0.257615	7.07925	8.65769	9.8406
Os01g0307686	1050.7	59.2502	2042.15	34.4665	5.10712	2.25e-49	2.02e-46	Up	2.75926	2.16612	3.76261	48.4334	59.1629	68.319	CRG1	Probable S-adenosylmethionine-dependent methyltransferase CRG1		GO:0003729,GO:0005737,GO:0008168,GO:0008757,GO:0055088	mRNA binding|cytoplasm|methyltransferase activity|S-adenosylmethionine-dependent methyltransferase activity|lipid homeostasis
Os01g0309100	8.39517	0	16.7903	Inf	Inf	0.000768447	0.00349652	Up	0	0	0	2.41519	0.743992	1.02679
Os01g0309800	1312.07	2469.84	154.293	0.0624711	-4.00067	1.59e-34	4.5e-32	Down	92.2791	119.936	108.607	3.55281	5.83402	4.39262	HIPP45	Heavy metal-associated isoprenylated plant protein 45		GO:0030001,GO:0046872	metal ion transport|metal ion binding
Os01g0310500	798.814	1251.95	345.679	0.276113	-1.85667	6.51e-10	1.25e-08	Down	6.43318	6.92165	5.93539	1.16385	1.19697	1.19066	WAK3	Wall-associated receptor kinase 3
Os01g0311100	140.148	91.562	188.734	2.06126	1.04353	0.00668385	0.0223553	Up	9.1464	8.23541	7.57156	7.12943	17.5392	15.7033	ATL5	RING-H2 finger protein ATL5		GO:0016020,GO:0016021,GO:0016567,GO:0016740,GO:0031625,GO:0046872	membrane|integral component of membrane|protein ubiquitination|transferase activity|ubiquitin protein ligase binding|metal ion binding
Os01g0311400	70.3943	46.6165	94.172	2.02014	1.01446	0.0121018	0.036834	Up	3.29272	1.73485	3.34545	4.78209	3.65758	2.57601	EL5.1	E3 ubiquitin-protein ligase EL5		GO:0004842,GO:0005886,GO:0006511,GO:0016021,GO:0016567,GO:0046872,GO:0048364,GO:0051301,GO:0061630	ubiquitin-protein transferase activity|plasma membrane|ubiquitin-dependent protein catabolic process|integral component of membrane|protein ubiquitination|metal ion binding|root development|cell division|ubiquitin protein ligase activity
Os01g0311800	107.668	16.5736	198.763	11.9928	3.58409	0.000667003	0.00308889	Up	0.114463	0.310939	1.10385	3.05967	2.14573	7.31405	PME20	Probable pectinesterase/pectinesterase inhibitor 20		GO:0005576,GO:0005618,GO:0030599,GO:0042545,GO:0045330,GO:0045490,GO:0046910	extracellular region|cell wall|pectinesterase activity|cell wall modification|aspartyl esterase activity|pectin catabolic process|pectinesterase inhibitor activity	path:dosa00040	Pentose and glucuronate interconversions
Os01g0314000	343.628	17.7469	669.508	37.7254	5.23747	2.93e-05	0.000201337	Up	0.289978	0.35457	0.419127	14.3853	5.37909	7.27471
Os01g0314100	4984.84	1069.66	8900.01	8.32039	3.05665	0.000378253	0.00188233	Up	19.3674	18.0949	22.9791	180.364	85.8868	88.9731	BCE2	Lipoamide acyltransferase component of branched-chain alpha-keto acid dehydrogenase complex, mitochondrial		GO:0004147,GO:0005737,GO:0005739,GO:0005759,GO:0006633,GO:0008270,GO:0009646,GO:0009744,GO:0016407,GO:0031405,GO:0043617,GO:0043754	dihydrolipoamide branched chain acyltransferase activity|cytoplasm|mitochondrion|mitochondrial matrix|fatty acid biosynthetic process|zinc ion binding|response to absence of light|response to sucrose|acetyltransferase activity|lipoic acid binding|cellular response to sucrose starvation|dihydrolipoyllysine-residue (2-methylpropanoyl)transferase activity	path:dosa00280,path:dosa00640	Valine, leucine and isoleucine degradation|Propanoate metabolism
Os01g0314800	7892.04	445.885	15338.2	34.3995	5.10431	9.7e-47	7.03e-44	Up	61.0274	41.0379	85.4549	1727.39	1415.28	1771.39	SAG21	Protein SENESCENCE-ASSOCIATED GENE 21, mitochondrial		GO:0000302,GO:0005739,GO:0006952,GO:0006979,GO:0009409,GO:0009414,GO:0009416,GO:0009611,GO:0009620,GO:0009625,GO:0009646,GO:0009723,GO:0009737,GO:0010150,GO:0042542,GO:0042631,GO:0048364,GO:1900055,GO:1900150,GO:1900424,GO:1902074,GO:2000028	response to reactive oxygen species|mitochondrion|defense response|response to oxidative stress|response to cold|response to water deprivation|response to light stimulus|response to wounding|response to fungus|response to insect|response to absence of light|response to ethylene|response to abscisic acid|leaf senescence|response to hydrogen peroxide|cellular response to water deprivation|root deve…
Os01g0315800	3967.77	2060.72	5874.82	2.85086	1.5114	6.06e-05	0.000379586	Up	43.2187	50.2812	57.4932	115.927	81.0256	100.092	UXS2	UDP-glucuronic acid decarboxylase 2		GO:0000139,GO:0005737,GO:0005768,GO:0005794,GO:0005802,GO:0005886,GO:0008460,GO:0016020,GO:0016021,GO:0019305,GO:0032580,GO:0033320,GO:0042732,GO:0048040,GO:0070403	Golgi membrane|cytoplasm|endosome|Golgi apparatus|trans-Golgi network|plasma membrane|dTDP-glucose 4,6-dehydratase activity|membrane|integral component of membrane|dTDP-rhamnose biosynthetic process|Golgi cisterna membrane|UDP-D-xylose biosynthetic process|D-xylose metabolic process|UDP-glucuronate decarboxylase activity|NAD+ binding	path:dosa00520	Amino sugar and nucleotide sugar metabolism
Os01g0317800	155.021	218.069	91.9727	0.42176	-1.24551	0.00037881	0.00188447	Down	28.4045	25.0587	22.1591	4.46336	7.22081	10.8356	CSE	Caffeoylshikimate esterase		GO:0003846,GO:0004622,GO:0005783,GO:0005794,GO:0005886,GO:0006979,GO:0009506,GO:0009809,GO:0010043,GO:0016020,GO:0016787,GO:0042542,GO:0046686,GO:0090430	2-acylglycerol O-acyltransferase activity|lysophospholipase activity|endoplasmic reticulum|Golgi apparatus|plasma membrane|response to oxidative stress|plasmodesma|lignin biosynthetic process|response to zinc ion|membrane|hydrolase activity|response to hydrogen peroxide|response to cadmium ion|caffeoyl-CoA: alcohol caffeoyl transferase activity
Os01g0319000	34.1713	0.56527	67.7773	119.903	6.90572	2.09e-14	7.5e-13	Up	0.0536027	0	0	1.74931	1.13041	1.05099	PAE3	Pectin acetylesterase 3		GO:0005576,GO:0009505,GO:0052793,GO:0071555	extracellular region|plant-type cell wall|pectin acetylesterase activity|cell wall organization
Os01g0320700	225.511	306.731	144.292	0.47042	-1.08798	0.000809818	0.00366008	Down	37.707	27.4819	28.2343	11.1292	12.5577	9.25041
Os01g0321300	2241.09	3162.18	1320	0.417433	-1.26038	2.51e-05	0.000175255	Down	17.5459	14.6439	14.3393	2.71378	7.25076	3.87504	SECA1	Protein translocase subunit SECA1, chloroplastic		GO:0005524,GO:0006605,GO:0009535,GO:0009570,GO:0009658,GO:0009941,GO:0010109,GO:0015462,GO:0017038	ATP binding|protein targeting|chloroplast thylakoid membrane|chloroplast stroma|chloroplast organization|chloroplast envelope|regulation of photosynthesis|ATPase-coupled protein transmembrane transporter activity|protein import	path:dosa03060	Protein export
Os01g0323000	31.3379	8.84232	53.8334	6.08816	2.60601	1.53e-06	1.44e-05	Up	0.226858	0.124713	0.0832725	0.71564	0.586673	0.524967	At5g18500	Probable receptor-like protein kinase At5g18500
Os01g0323300	1069.19	1705.84	432.549	0.25357	-1.97954	2.03e-10	4.2e-09	Down	37.5845	35.8801	29.0018	2.11319	10.6067	5.82126	Os01g0323300	CRS2-associated factor 2, chloroplastic		GO:0000373,GO:0003723,GO:0006397,GO:0009570	Group II intron splicing|RNA binding|mRNA processing|chloroplast stroma
Os01g0323500	4.4857	0.550115	8.42128	15.3082	3.93623	0.00620841	0.0209396	Up	0	0.0644321	0	0.189415	0.247328	0.774633
Os01g0323600	6021.38	1593.35	10449.4	6.55814	2.71329	7.49e-20	5.21e-18	Up	72.6663	50.4014	78.5137	241.649	305.278	374.714	SAM2	S-adenosylmethionine synthase 2		GO:0004478,GO:0005524,GO:0005829,GO:0006556,GO:0006730,GO:0046872	methionine adenosyltransferase activity|ATP binding|cytosol|S-adenosylmethionine biosynthetic process|one-carbon metabolic process|metal ion binding	path:dosa00270	Cysteine and methionine metabolism
Os01g0323775	12.8828	2.74981	23.0158	8.36994	3.06522	0.000122479	0.000702241	Up	0.0902293	0	0.298366	0.819769	0.999827	0.668868	SAM2	S-adenosylmethionine synthase 2		GO:0004478,GO:0005524,GO:0005829,GO:0006556,GO:0006730,GO:0046872	methionine adenosyltransferase activity|ATP binding|cytosol|S-adenosylmethionine biosynthetic process|one-carbon metabolic process|metal ion binding
Os01g0326100	16.6519	29.1455	4.15842	0.142678	-2.80916	0.000140272	0.000790665	Down	0.440792	0.697822	1.08259	0.0236552	0.129115	0.0755561	PER1	Peroxidase 1		GO:0004601,GO:0005576,GO:0005773,GO:0006979,GO:0009505,GO:0009506,GO:0020037,GO:0042744,GO:0046872	peroxidase activity|extracellular region|vacuole|response to oxidative stress|plant-type cell wall|plasmodesma|heme binding|hydrogen peroxide catabolic process|metal ion binding	path:dosa00940	Phenylpropanoid biosynthesis
Os01g0326300	134.165	225.929	42.4019	0.187678	-2.41367	0.0151401	0.0444152	Down	6.92066	19.0748	28.1134	1.08259	4.75129	1.30398	PER1	Peroxidase 1		GO:0004601,GO:0005576,GO:0005773,GO:0006979,GO:0009505,GO:0009506,GO:0020037,GO:0042744,GO:0046872	peroxidase activity|extracellular region|vacuole|response to oxidative stress|plant-type cell wall|plasmodesma|heme binding|hydrogen peroxide catabolic process|metal ion binding	path:dosa00940	Phenylpropanoid biosynthesis
Os01g0327000	106.131	6.56782	205.695	31.3186	4.96895	5.08e-28	7.78e-26	Up	0.03559	0.0410253	0.0536849	0.849423	0.67538	0.847308	PER1	Peroxidase 1		GO:0004601,GO:0005576,GO:0005773,GO:0006979,GO:0009505,GO:0009506,GO:0020037,GO:0042744,GO:0046872	peroxidase activity|extracellular region|vacuole|response to oxidative stress|plant-type cell wall|plasmodesma|heme binding|hydrogen peroxide catabolic process|metal ion binding
Os01g0327100	5524.15	29.8394	11018.5	369.259	8.52849	2.56e-13	7.88e-12	Up	1.74117	1.81413	1.94369	630.128	258.732	471.449	PER1	Peroxidase 1		GO:0004601,GO:0005576,GO:0005773,GO:0006979,GO:0009505,GO:0009506,GO:0020037,GO:0042744,GO:0046872	peroxidase activity|extracellular region|vacuole|response to oxidative stress|plant-type cell wall|plasmodesma|heme binding|hydrogen peroxide catabolic process|metal ion binding	path:dosa00940	Phenylpropanoid biosynthesis
Os01g0327400	1261.46	665.616	1857.3	2.79035	1.48045	4.06e-06	3.47e-05	Up	47.7587	38.6469	45.2193	94.6882	70.2175	88.2515	PER1	Peroxidase 1		GO:0004601,GO:0005576,GO:0005773,GO:0006979,GO:0009505,GO:0009506,GO:0020037,GO:0042744,GO:0046872	peroxidase activity|extracellular region|vacuole|response to oxidative stress|plant-type cell wall|plasmodesma|heme binding|hydrogen peroxide catabolic process|metal ion binding	path:dosa00940	Phenylpropanoid biosynthesis
Os01g0327900	144.503	209.824	79.1808	0.377367	-1.40596	5.12e-05	0.00032675	Down	6.9495	6.45569	5.1464	1.36769	1.53033	1.72163	At5g25290	F-box protein At5g25290
Os01g0328600	1053.41	631.181	1475.64	2.33791	1.22522	3.34e-05	0.000225795	Up	7.80969	9.50746	10.4537	14.5029	15.4145	14.1616
Os01g0328700	2617.13	1618.89	3615.37	2.23325	1.15914	7.82e-05	0.00047314	Up	42.9899	34.9179	32.138	65.8339	48.4333	54.9941	LPD1	Dihydrolipoyl dehydrogenase 1, mitochondrial		GO:0004148,GO:0005507,GO:0005524,GO:0005739,GO:0005747,GO:0005759,GO:0008270,GO:0009055,GO:0045454,GO:0046686,GO:0048046,GO:0050660,GO:0050897	dihydrolipoyl dehydrogenase activity|copper ion binding|ATP binding|mitochondrion|mitochondrial respiratory chain complex I|mitochondrial matrix|zinc ion binding|electron transfer activity|cell redox homeostasis|response to cadmium ion|apoplast|flavin adenine dinucleotide binding|cobalt ion binding	path:dosa00010,path:dosa00020,path:dosa00260,path:dosa00280,path:dosa00310,path:dosa00380,path:dosa00620,path:dosa00630,path:dosa00640	Glycolysis / Gluconeogenesis|Citrate cycle (TCA cycle)|Glycine, serine and threonine metabolism|Valine, leucine and isoleucine degradation|Lysine degradation|Tryptophan metabolism|Pyruvate metabolism|Glyoxylate and dicarboxylate metabolism|Propanoate metabolism
Os01g0329400	809.367	486.925	1131.81	2.32441	1.21686	3.53e-05	0.000236561	Up	9.96934	10.9774	11.5709	15.4556	18.4082	17.4326	AGC1	Mitochondrial aspartate-glutamate transporter AGC1		GO:0005313,GO:0005743,GO:0015183,GO:0015292,GO:0015297,GO:0015810,GO:0015813,GO:0016021,GO:0043490,GO:0044271,GO:1990816	L-glutamate transmembrane transporter activity|mitochondrial inner membrane|L-aspartate transmembrane transporter activity|uniporter activity|antiporter activity|aspartate transmembrane transport|L-glutamate transmembrane transport|integral component of membrane|malate-aspartate shuttle|cellular nitrogen compound biosynthetic process|vacuole-mitochondrion membrane contact site
Os01g0329800	600.349	370.361	830.337	2.24196	1.16476	0.000545505	0.00258599	Up	3.85336	4.04979	4.03735	7.48234	4.94426	5.72874	ECT4	YTH domain-containing protein ECT4		GO:0003723,GO:0005737	RNA binding|cytoplasm
Os01g0331100	49.8784	67.6446	32.1121	0.474718	-1.07486	0.0461097	0.111633	Down	4.54809	3.62285	2.73968	0.272652	1.6243	2.11404	LIP4	GDSL esterase/lipase LIP-4		GO:0005576,GO:0009570,GO:0016042,GO:0016788	extracellular region|chloroplast stroma|lipid catabolic process|hydrolase activity, acting on ester bonds
Os01g0332200	10.1937	17.7948	2.59249	0.145688	-2.77905	0.00287754	0.0109042	Down	0.966398	0.568027	0.991115	0	0.183764	0.194417	GA2OX2	Gibberellin 2-beta-dioxygenase 2		GO:0009639,GO:0045487,GO:0046872,GO:0051213,GO:0052634	response to red or far red light|gibberellin catabolic process|metal ion binding|dioxygenase activity|C-19 gibberellin 2-beta-dioxygenase activity	path:dosa00904	Diterpenoid biosynthesis
Os01g0332800	612.145	896.175	328.115	0.366128	-1.44958	0.000777945	0.00353378	Down	16.6246	13.4989	11.2506	1.22445	6.37314	3.44557	SCP26	Serine carboxypeptidase-like 26		GO:0004185,GO:0005576,GO:0051603	serine-type carboxypeptidase activity|extracellular region|proteolysis involved in cellular protein catabolic process
Os01g0337100	45.6855	0	91.3709	Inf	Inf	5.66e-10	1.09e-08	Up	0	0	0	0.658904	0.323016	0.875767	TPS2	Beta-sesquiphellandrene synthase		GO:0000287,GO:0005737,GO:0006952,GO:0010333,GO:0016114,GO:0102887	magnesium ion binding|cytoplasm|defense response|terpene synthase activity|terpenoid biosynthetic process|beta-sesquiphellandrene synthase activity
Os01g0337180	10.6916	1.08508	20.298	18.7066	4.22547	0.000865863	0.00387972	Up	0.234933	0.687128	0	5.62284	1.80723	2.79504
Os01g0337500	52.0769	9.56746	94.5862	9.88624	3.30542	0.00791371	0.0258571	Up	0.276642	0.234146	0.640495	3.84888	1.00863	2.35561		Pyrophosphate-energized vacuolar membrane proton pump		GO:0004427,GO:0005774,GO:0009678,GO:0016021,GO:0046872,GO:1902600	inorganic diphosphatase activity|vacuolar membrane|hydrogen-translocating pyrophosphatase activity|integral component of membrane|metal ion binding|proton transmembrane transport
Os01g0337700	141.283	216.181	66.3852	0.307082	-1.7033	1.8e-06	1.68e-05	Down	5.30388	4.87127	4.53435	0.841168	1.27166	0.711059
Os01g0338200	3031.26	1370.58	4691.93	3.42332	1.77539	1.37e-09	2.48e-08	Up	28.017	24.3453	29.0534	67.7556	60.6807	61.5465	AMSH3	AMSH-like ubiquitin thioesterase 3		GO:0005737,GO:0005770,GO:0005774,GO:0006897,GO:0007033,GO:0008237,GO:0015031,GO:0016021,GO:0044090,GO:0046872,GO:0046907,GO:0070536,GO:0071108,GO:0090316	cytoplasm|late endosome|vacuolar membrane|endocytosis|vacuole organization|metallopeptidase activity|protein transport|integral component of membrane|positive regulation of vacuole organization|metal ion binding|intracellular transport|protein K63-linked deubiquitination|protein K48-linked deubiquitination|positive regulation of intracellular protein transport	path:dosa04144	Endocytosis
Os01g0339500	255.666	402.472	108.86	0.270479	-1.88641	1.38e-08	2.09e-07	Down	12.6771	11.6166	12.556	1.1178	2.71201	2.47511
Os01g0342500	50.4025	29.5478	71.2571	2.41159	1.26998	0.0355153	0.0899823	Up	3.66579	2.51968	8.17836	11.3068	6.25478	7.23271
Os01g0342750	648.136	29.6048	1266.67	42.786	5.41907	1.32e-06	1.27e-05	Up	0.325176	0.31911	0.367479	14.626	4.74768	10.3332	ABCG32	ABC transporter G family member 32		GO:0005524,GO:0005886,GO:0016021,GO:0042626,GO:0055085	ATP binding|plasma membrane|integral component of membrane|ATPase activity, coupled to transmembrane movement of substances|transmembrane transport
Os01g0343300	403.746	154.155	653.338	4.2382	2.08345	2.04e-06	1.88e-05	Up	9.3171	4.65812	3.89119	20.4031	12.884	19.4497	GATA23	GATA transcription factor 23	GATA	GO:0003700,GO:0005634,GO:0008270,GO:0009416,GO:0043565,GO:0048527	DNA-binding transcription factor activity|nucleus|zinc ion binding|response to light stimulus|sequence-specific DNA binding|lateral root development
Os01g0343500	191.559	316.729	66.3887	0.209607	-2.25424	2.88e-08	4.06e-07	Down	4.59728	3.85601	3.0888	0.226869	0.671291	0.832724
Os01g0346250	77.13	113.841	40.4185	0.355042	-1.49394	0.000236275	0.00124639	Down	5.49131	6.1684	6.61074	0.697982	2.67043	1.64466
Os01g0347100	468.696	268.019	669.372	2.49748	1.32047	1.88e-05	0.000135456	Up	3.27818	2.80833	2.71525	5.85206	4.88754	4.70556
Os01g0348600	5460.41	2440.65	8480.17	3.47455	1.79683	1.04e-09	1.92e-08	Up	27.5927	30.2452	33.1342	84.004	69.1074	63.1602		Glyoxysomal fatty acid beta-oxidation multifunctional protein MFP-a		GO:0003857,GO:0004165,GO:0004300,GO:0006635,GO:0008692,GO:0009514,GO:0018812	3-hydroxyacyl-CoA dehydrogenase activity|dodecenoyl-CoA delta-isomerase activity|enoyl-CoA hydratase activity|fatty acid beta-oxidation|3-hydroxybutyryl-CoA epimerase activity|glyoxysome|3-hydroxyacyl-CoA dehydratase activity	path:dosa00071,path:dosa00592	Fatty acid degradation|alpha-Linolenic acid metabolism
Os01g0348900	8164.73	20.9451	16308.5	778.633	9.6048	8.18e-11	1.79e-09	Up	1.89523	0.891179	1.2412	1152.79	361.214	740.68	SALT	Salt stress-induced protein		GO:0030246	carbohydrate binding
Os01g0349000	19.8628	4.89215	34.8334	7.12028	2.83193	0.000443309	0.00215754	Up	0.321698	0.53649	0.288162	2.53027	1.57163	1.81825
Os01g0349400	1494.5	802.941	2186.05	2.72256	1.44496	8.38e-07	8.41e-06	Up	22.6893	18.9688	24.9637	42.691	43.7517	38.4986		Serine/threonine-protein phosphatase PP1		GO:0004721,GO:0046872	phosphoprotein phosphatase activity|metal ion binding	path:dosa03015	mRNA surveillance pathway
Os01g0349600	222.726	316.03	129.423	0.409527	-1.28797	9e-05	0.000536145	Down	15.5978	10.0372	11.4484	3.03641	3.71315	3.42668
Os01g0349800	286.443	440.391	132.495	0.300859	-1.73284	1.1e-07	1.35e-06	Down	12.6611	11.1808	11.2183	1.70329	3.56123	2.08343	CYP709B2	Cytochrome P450 709B2		GO:0004497,GO:0005506,GO:0016021,GO:0016705,GO:0020037	monooxygenase activity|iron ion binding|integral component of membrane|oxidoreductase activity, acting on paired donors, with incorporation or reduction of molecular oxygen|heme binding
Os01g0350000	407.813	697.429	118.197	0.169475	-2.56086	3.91e-15	1.57e-13	Down	42.6108	35.9417	32.2915	2.80236	5.87646	5.09632		Benzyl alcohol O-benzoyltransferase		GO:0016747	transferase activity, transferring acyl groups other than amino-acyl groups
Os01g0351200	19.8753	32.4674	7.28332	0.224327	-2.15632	0.00101171	0.00443225	Down	0.541058	0.265876	0.429547	0.0252834	0.105432	0.0438517	PARP2-A	Poly [ADP-ribose] polymerase 2-A		GO:0003677,GO:0003950,GO:0005634,GO:0005730,GO:0006302,GO:0070212,GO:1990404	DNA binding|NAD+ ADP-ribosyltransferase activity|nucleus|nucleolus|double-strand break repair|protein poly-ADP-ribosylation|protein ADP-ribosylase activity	path:dosa03410	Base excision repair
Os01g0352100	34.5493	10.3657	58.733	5.6661	2.50236	0.000246624	0.001295	Up	0.238138	0.291194	0.516314	1.4431	1.58196	0.677194	SRG1	Protein SRG1		GO:0010150,GO:0016682,GO:0046872,GO:0051213	leaf senescence|oxidoreductase activity, acting on diphenols and related substances as donors, oxygen as acceptor|metal ion binding|dioxygenase activity
Os01g0353400	138.357	0.53496	276.179	516.261	9.01196	7.62e-15	2.91e-13	Up	0	0	0	26.6734	16.5323	16.1573	GST4	Glutathione S-transferase 4		GO:0004364,GO:0005737,GO:0006749,GO:0009410,GO:0009635,GO:0032991,GO:0042803,GO:0043295	glutathione transferase activity|cytoplasm|glutathione metabolic process|response to xenobiotic stimulus|response to herbicide|protein-containing complex|protein homodimerization activity|glutathione binding	path:dosa00480	Glutathione metabolism
Os01g0354700	24.3435	36.4483	12.2386	0.335781	-1.57441	0.00614613	0.0207673	Down	1.10355	1.38462	0.815069	0.18459	0.373386	0.0317864	At5g11010	Polynucleotide 5'-hydroxyl-kinase NOL9		GO:0000448,GO:0005524,GO:0005730,GO:0006364,GO:0051731	cleavage in ITS2 between 5.8S rRNA and LSU-rRNA of tricistronic rRNA transcript (SSU-rRNA, 5.8S rRNA, LSU-rRNA)|ATP binding|nucleolus|rRNA processing|polynucleotide 5'-hydroxyl-kinase activity
Os01g0355700	5.16194	9.49916	0.824724	0.0868207	-3.52582	0.0099425	0.0312746	Down	0.0475468	0.279262	0.116389	0.0251762	0.0233358	0	RGA2	Disease resistance protein RGA2		GO:0005524,GO:0006952,GO:0043531	ATP binding|defense response|ADP binding
Os01g0355800	28.9542	42.7014	15.207	0.356123	-1.48955	0.00598641	0.0203062	Down	3.78362	5.46656	1.92263	0.487217	0.8258	0.868953	PIR7B	Esterase PIR7B		GO:0052689	carboxylic ester hydrolase activity
Os01g0356400	5416.36	3044.16	7788.56	2.55853	1.35532	3.64e-06	3.15e-05	Up	40.5955	47.6488	51.2586	89.8359	75.0204	79.4686	ABCC4	ABC transporter C family member 4		GO:0000325,GO:0005524,GO:0005773,GO:0005774,GO:0005794,GO:0005886,GO:0006855,GO:0008559,GO:0009414,GO:0009506,GO:0009611,GO:0009624,GO:0010118,GO:0016020,GO:0016021,GO:0042626,GO:0055085	plant-type vacuole|ATP binding|vacuole|vacuolar membrane|Golgi apparatus|plasma membrane|drug transmembrane transport|xenobiotic transmembrane transporting ATPase activity|response to water deprivation|plasmodesma|response to wounding|response to nematode|stomatal movement|membrane|integral component of membrane|ATPase activity, coupled to transmembrane movement of substances|transmembrane transp…	path:dosa02010	ABC transporters
Os01g0358300	642.267	862.751	421.783	0.488881	-1.03245	0.00756142	0.0248864	Down	20.6533	13.5053	13.761	2.92779	7.81519	5.51268	LPA1	Protein LOW PSII ACCUMULATION 1, chloroplastic		GO:0009507,GO:0009535,GO:0010270,GO:0016021	chloroplast|chloroplast thylakoid membrane|photosystem II oxygen evolving complex assembly|integral component of membrane
Os01g0359400	1260.97	2076.7	445.24	0.214398	-2.22164	4.03e-13	1.2e-11	Down	11.2924	12.8225	13.1867	0.951416	2.74219	1.76708	RGA3	Putative disease resistance protein RGA3		GO:0005524,GO:0006952,GO:0043531	ATP binding|defense response|ADP binding
Os01g0359600	502.292	762.253	242.33	0.317913	-1.65329	6.92e-08	8.86e-07	Down	5.47896	5.33061	5.85083	1.16554	1.37718	1.10323	RGA4	Putative disease resistance protein RGA4		GO:0005524,GO:0006952,GO:0043531	ATP binding|defense response|ADP binding
Os01g0359800	60.062	87.824	32.3	0.367781	-1.44308	0.000871804	0.00390458	Down	0.567642	0.689029	0.658065	0.0714201	0.236379	0.145222	RGA1	Putative disease resistance protein RGA1		GO:0005524,GO:0006952,GO:0043531	ATP binding|defense response|ADP binding
Os01g0360200	4852.09	7499.2	2204.97	0.294027	-1.76598	3.29e-09	5.57e-08	Down	88.2315	74.9174	72.2883	7.63864	27.2234	15.0163	RBOHB	Respiratory burst oxidase homolog protein B		GO:0004601,GO:0005509,GO:0016021,GO:0016174,GO:0043621	peroxidase activity|calcium ion binding|integral component of membrane|NAD(P)H oxidase activity|protein self-association	path:dosa04016,path:dosa04626	MAPK signaling pathway - plant|Plant-pathogen interaction
Os01g0361500	5448.26	1517.65	9378.88	6.17989	2.62758	2.17e-07	2.51e-06	Up	11.0491	17.4356	26.9621	96.4752	68.1687	57.4672	At1g54570	Acyltransferase-like protein At1g54570, chloroplastic		GO:0004144,GO:0009507,GO:0010287,GO:0019432,GO:0033306	diacylglycerol O-acyltransferase activity|chloroplast|plastoglobule|triglyceride biosynthetic process|phytol metabolic process
Os01g0361700	10.2851	0.282635	20.2876	71.7802	6.16551	7.15e-05	0.000437847	Up	0	0	0	1.31587	0.712897	0.786083	At3g26840	Acyltransferase-like protein At3g26840, chloroplastic		GO:0004144,GO:0009507,GO:0010287,GO:0019432,GO:0033306	diacylglycerol O-acyltransferase activity|chloroplast|plastoglobule|triglyceride biosynthetic process|phytol metabolic process
Os01g0361800	379.228	553.297	205.159	0.370793	-1.43131	3.96e-06	3.39e-05	Down	4.28944	6.31527	6.84911	1.41347	1.5972	1.4933	At3g26840	Acyltransferase-like protein At3g26840, chloroplastic		GO:0004144,GO:0009507,GO:0010287,GO:0019432,GO:0033306	diacylglycerol O-acyltransferase activity|chloroplast|plastoglobule|triglyceride biosynthetic process|phytol metabolic process
Os01g0362800	27.7808	40.1041	15.4575	0.385434	-1.37544	0.0109979	0.0340605	Down	1.31065	0.969465	0.76982	0.233401	0.369983	0.144621	CSB	DNA excision repair protein CSB		GO:0003677,GO:0004386,GO:0005524,GO:0005634,GO:0006281	DNA binding|helicase activity|ATP binding|nucleus|DNA repair
Os01g0363300	409.623	232.471	586.774	2.52407	1.33575	1.73e-05	0.000125843	Up	22.4703	21.4898	25.231	48.9796	42.0126	58.5038	Os01g0363300	CASP-like protein 1E1		GO:0005886,GO:0016021,GO:0051539	plasma membrane|integral component of membrane|4 iron, 4 sulfur cluster binding
Os01g0363900	1846.42	1090.66	2602.17	2.38586	1.25451	0.0466286	0.112687	Up	8.35503	9.6802	9.46126	21.5632	8.54451	13.8225	HST1	Protein HASTY 1		GO:0005049,GO:0005634,GO:0005737,GO:0009910,GO:0009944,GO:0009965,GO:0031047,GO:0042565,GO:0046825,GO:0048364,GO:0048367,GO:0061716	nuclear export signal receptor activity|nucleus|cytoplasm|negative regulation of flower development|polarity specification of adaxial/abaxial axis|leaf morphogenesis|gene silencing by RNA|RNA nuclear export complex|regulation of protein export from nucleus|root development|shoot system development|miRNA export from nucleus	path:dosa03013	RNA transport
Os01g0364000	93.2133	131.417	55.0096	0.418588	-1.2564	0.00108628	0.00471305	Down	1.46508	2.05345	1.67637	0.289584	0.546103	0.495003	WAK5	Wall-associated receptor kinase 5
Os01g0364400	412.609	721.403	103.814	0.143906	-2.7968	2.64e-17	1.36e-15	Down	7.47971	7.2592	7.57718	0.385627	1.30674	0.600254	WAK5	Wall-associated receptor kinase 5
Os01g0364800	297.431	483.217	111.644	0.231043	-2.11377	3.24e-10	6.54e-09	Down	5.32792	5.72356	5.2395	0.217766	1.49507	0.839154	WAK5	Wall-associated receptor kinase 5
Os01g0366100	329.995	494.737	165.252	0.334019	-1.582	1.25e-06	1.21e-05	Down	3.54085	6.14917	4.86761	1.41882	0.548859	0.937041
Os01g0367400	708.436	375.601	1041.27	2.77228	1.47107	1.24e-06	1.2e-05	Up	4.93665	3.34618	3.96525	8.19638	6.14664	5.30113
Os01g0368700	18.7294	33.0115	4.44726	0.134718	-2.89198	5.13e-05	0.00032741	Down	2.31408	1.50419	1.67297	0	0.270696	0.253894	DMP4	Protein DMP4		GO:0009705,GO:0009838,GO:0010256,GO:0016021,GO:0090693	plant-type vacuole membrane|abscission|endomembrane system organization|integral component of membrane|plant organ senescence
Os01g0368900	49.7551	12.5729	86.9373	6.91468	2.78966	3.76e-09	6.3e-08	Up	1.14468	1.27799	1.398	6.61753	5.83007	4.88431	GRXC1	Glutaredoxin-C1		GO:0005737,GO:0009055,GO:0015035,GO:0045454	cytoplasm|electron transfer activity|protein disulfide oxidoreductase activity|cell redox homeostasis
Os01g0369700	2568.73	602.82	4534.64	7.52237	2.91119	3.1e-10	6.28e-09	Up	44.6131	44.4215	55.6694	242.847	178.542	345.347	GST4	Glutathione S-transferase 4		GO:0004364,GO:0005737,GO:0006749,GO:0009410,GO:0009635,GO:0032991,GO:0042803,GO:0043295	glutathione transferase activity|cytoplasm|glutathione metabolic process|response to xenobiotic stimulus|response to herbicide|protein-containing complex|protein homodimerization activity|glutathione binding	path:dosa00480	Glutathione metabolism
Os01g0370000	74.7389	11.2439	138.234	12.2941	3.6199	4.67e-05	0.000301888	Up	0.339608	0.265551	0.482773	4.30002	2.71329	2.00478	OPR9	Putative 12-oxophytodienoate reductase 9		GO:0010181,GO:0016491,GO:0031408	FMN binding|oxidoreductase activity|oxylipin biosynthetic process	path:dosa00592	alpha-Linolenic acid metabolism
Os01g0370900	64.1609	1.90862	126.413	66.2327	6.04947	0.000357226	0.00178878	Up	0	0.061158	0.181629	4.10767	0.79154	3.4184	GSTF1	Probable glutathione S-transferase GSTF1		GO:0004364,GO:0005737,GO:0006749	glutathione transferase activity|cytoplasm|glutathione metabolic process	path:dosa00480	Glutathione metabolism
Os01g0371200	284.109	74.7119	493.507	6.60547	2.72366	0.000119893	0.000689945	Up	2.86732	4.29289	4.27994	24.273	13.8952	13.7781	GSTF1	Probable glutathione S-transferase GSTF1		GO:0004364,GO:0005737,GO:0006749	glutathione transferase activity|cytoplasm|glutathione metabolic process	path:dosa00480	Glutathione metabolism
Os01g0372350	107.545	148.217	66.8725	0.451179	-1.14823	0.00136649	0.0057279	Down	3.46703	2.79428	3.3906	1.10498	0.675132	0.897968
Os01g0373700	1320.36	1.35678	2639.35	1945.31	10.9258	4.46e-07	4.78e-06	Up	0.0767571	0.227659	0.0759821	289.871	53.8678	131.405
Os01g0374000	8.296	0	16.592	Inf	Inf	0.00516056	0.0178697	Up	0	0	0	1.36775	0.253767	0.444418	GST1	Glutathione S-transferase 1		GO:0000302,GO:0004364,GO:0005737,GO:0006749,GO:0009410,GO:0009635,GO:0009751,GO:0032991,GO:0042542	response to reactive oxygen species|glutathione transferase activity|cytoplasm|glutathione metabolic process|response to xenobiotic stimulus|response to herbicide|response to salicylic acid|protein-containing complex|response to hydrogen peroxide	path:dosa00480	Glutathione metabolism
Os01g0375200	805.689	228.563	1382.82	6.05004	2.59694	2.56e-05	0.000178468	Up	4.06188	3.40392	4.52052	21.2777	10.606	17.1885	EMB3004	Bifunctional 3-dehydroquinate dehydratase/shikimate dehydrogenase, chloroplastic		GO:0003855,GO:0004764,GO:0009073,GO:0009423,GO:0009507,GO:0009570,GO:0009793,GO:0019632,GO:0050661	3-dehydroquinate dehydratase activity|shikimate 3-dehydrogenase (NADP+) activity|aromatic amino acid family biosynthetic process|chorismate biosynthetic process|chloroplast|chloroplast stroma|embryo development ending in seed dormancy|shikimate metabolic process|NADP binding	path:dosa00400	Phenylalanine, tyrosine and tryptophan biosynthesis
Os01g0375500	7.88839	13.0103	2.76649	0.212639	-2.23352	0.0459277	0.111274	Down	0.245145	0.0792867	0.0392869	0.0438595	0	0.0373683	EMB3004	Bifunctional 3-dehydroquinate dehydratase/shikimate dehydrogenase, chloroplastic		GO:0003855,GO:0004764,GO:0009073,GO:0009423,GO:0009507,GO:0009570,GO:0009793,GO:0019632,GO:0050661	3-dehydroquinate dehydratase activity|shikimate 3-dehydrogenase (NADP+) activity|aromatic amino acid family biosynthetic process|chorismate biosynthetic process|chloroplast|chloroplast stroma|embryo development ending in seed dormancy|shikimate metabolic process|NADP binding
Os01g0377000	8.65497	15.2881	2.0218	0.132246	-2.9187	0.00309896	0.011607	Down	0.809325	1.07276	1.07246	0.113235	0.11062	0.0597726	CYP71D55	Premnaspirodiene oxygenase		GO:0004497,GO:0005506,GO:0016021,GO:0016705,GO:0020037	monooxygenase activity|iron ion binding|integral component of membrane|oxidoreductase activity, acting on paired donors, with incorporation or reduction of molecular oxygen|heme binding
Os01g0379101	23.1573	33.4774	12.8372	0.383457	-1.38286	0.0236199	0.0641456	Down	1.71644	2.25135	1.49902	0.174703	0.998429	0.329217
Os01g0382000	2621.85	524.661	4719.05	8.99447	3.16904	1.63e-05	0.000118991	Up	60.4229	38.0528	71.5631	475.331	268.474	289.628		Pathogenesis-related protein 1		GO:0005576,GO:0006952,GO:0009607	extracellular region|defense response|response to biotic stimulus	path:dosa04016,path:dosa04075,path:dosa04626	MAPK signaling pathway - plant|Plant hormone signal transduction|Plant-pathogen interaction
Os01g0382700	685.369	933.387	437.351	0.468564	-1.09368	0.000463494	0.00224226	Down	30.2139	22.9374	21.0847	5.662	13.4135	8.31404
Os01g0383700	3702.58	1896.35	5508.81	2.90495	1.53851	0.014104	0.0418635	Up	17.4509	10.2124	10.2233	12.4414	24.8393	36.5073		LEC14B protein
Os01g0384800	5799.39	3616.48	7982.31	2.2072	1.14222	6.23e-05	0.000388789	Up	444.917	547.442	635.095	724.369	864.591	872.034
Os01g0385400	169.954	12.3079	327.601	26.6172	4.73429	3.35e-32	7.58e-30	Up	0.527737	0.620272	0.453434	6.37678	11.2903	11.1419	SLAH3	S-type anion channel SLAH3		GO:0005886,GO:0006821,GO:0006873,GO:0008308,GO:0009414,GO:0009651,GO:0016021	plasma membrane|chloride transport|cellular ion homeostasis|voltage-gated anion channel activity|response to water deprivation|response to salt stress|integral component of membrane
Os01g0386500	128.197	3.61958	252.774	69.835	6.12588	8.89e-30	1.59e-27	Up	0.154772	0	0.0920232	6.04208	4.66916	4.46382
Os01g0388000	20.0094	37.2557	2.76301	0.0741633	-3.75315	1.99e-06	1.83e-05	Down	2.19406	2.63775	1.15531	0.137401	0.19595	0.0655826	CYP734A6	Cytochrome P450 734A6		GO:0004497,GO:0005506,GO:0010268,GO:0016021,GO:0016131,GO:0016705,GO:0020037,GO:0040008	monooxygenase activity|iron ion binding|brassinosteroid homeostasis|integral component of membrane|brassinosteroid metabolic process|oxidoreductase activity, acting on paired donors, with incorporation or reduction of molecular oxygen|heme binding|regulation of growth	path:dosa00905	Brassinosteroid biosynthesis
Os01g0388101	3.06203	5.7552	0.368861	0.0640918	-3.96372	0.0486384	0.116577	Down	1.71418	0.965016	0.925816	0	0.240482	0	CYP734A6	Cytochrome P450 734A6		GO:0004497,GO:0005506,GO:0010268,GO:0016021,GO:0016131,GO:0016705,GO:0020037,GO:0040008	monooxygenase activity|iron ion binding|brassinosteroid homeostasis|integral component of membrane|brassinosteroid metabolic process|oxidoreductase activity, acting on paired donors, with incorporation or reduction of molecular oxygen|heme binding|regulation of growth
Os01g0388700	7.46932	12.3357	2.60295	0.21101	-2.24462	0.0334593	0.085675	Down	1.04647	0.731539	1.02519	0	0.0652269	0.399379	DMP5	Protein DMP5		GO:0005783,GO:0005789,GO:0010256,GO:0016021	endoplasmic reticulum|endoplasmic reticulum membrane|endomembrane system organization|integral component of membrane
Os01g0389200	180.39	67.3578	293.422	4.35617	2.12306	1.58e-07	1.88e-06	Up	2.40367	6.52726	9.4389	16.442	14.5488	24.5553	DMP5	Protein DMP5		GO:0005783,GO:0005789,GO:0010256,GO:0016021	endoplasmic reticulum|endoplasmic reticulum membrane|endomembrane system organization|integral component of membrane
Os01g0390300	743.263	491.334	995.191	2.02549	1.01827	0.000530011	0.00252133	Up	9.16558	9.75633	9.85103	12.1929	13.0727	14.4197	FHY3	Protein FAR-RED ELONGATED HYPOCOTYL 3		GO:0003700,GO:0005634,GO:0007623,GO:0008270,GO:0009585,GO:0010017,GO:0010218,GO:0042753,GO:0045893	DNA-binding transcription factor activity|nucleus|circadian rhythm|zinc ion binding|red, far-red light phototransduction|red or far-red light signaling pathway|response to far red light|positive regulation of circadian rhythm|positive regulation of transcription, DNA-templated
Os01g0390600	177.25	244.793	109.706	0.448158	-1.15792	0.000543875	0.00257987	Down	2.38542	2.49159	3.65574	0.900987	0.95788	0.712116	PCMP-E42	Pentatricopeptide repeat-containing protein At5g19020, mitochondrial
Os01g0391500	469.732	655.695	283.768	0.432775	-1.20831	7.6e-05	0.000461883	Down	7.10383	7.66917	7.44578	2.03656	2.41114	1.88803	At4g31810	3-hydroxyisobutyryl-CoA hydrolase-like protein 2, mitochondrial		GO:0003860,GO:0005739,GO:0006635	3-hydroxyisobutyryl-CoA hydrolase activity|mitochondrion|fatty acid beta-oxidation
Os01g0391600	42.8583	26.5345	59.182	2.23038	1.15729	0.010983	0.0340215	Up	0.345606	0.306781	0.444844	0.54174	0.54651	0.574066
Os01g0392800	353.238	562.797	143.68	0.255296	-1.96976	4.79e-10	9.38e-09	Down	6.61052	7.16645	6.6032	1.22024	1.113	1.08922	DET1	Light-mediated development protein DET1		GO:0003824,GO:0005634,GO:0006281,GO:0009585	catalytic activity|nucleus|DNA repair|red, far-red light phototransduction
Os01g0393400	10.3457	1.0893	19.602	17.9951	4.16954	2.07e-05	0.000147729	Up	0	0	0.0719941	0.704106	0.293744	0.500111	ABCB4	ABC transporter B family member 4		GO:0005524,GO:0005886,GO:0008559,GO:0009506,GO:0009630,GO:0009733,GO:0009734,GO:0009735,GO:0009926,GO:0010315,GO:0010328,GO:0010329,GO:0010540,GO:0016020,GO:0016021,GO:0048767,GO:0060919	ATP binding|plasma membrane|xenobiotic transmembrane transporting ATPase activity|plasmodesma|gravitropism|response to auxin|auxin-activated signaling pathway|response to cytokinin|auxin polar transport|auxin efflux|auxin influx transmembrane transporter activity|auxin efflux transmembrane transporter activity|basipetal auxin transport|membrane|integral component of membrane|root hair elongation|…
Os01g0498300	605.668	61.495	1149.84	18.6981	4.22482	0.000828028	0.00373102	Up	2.30824	2.65583	3.64899	57.014	19.0258	32.1418
Os01g0500100	15.8849	23.0285	8.74139	0.37959	-1.39749	0.0391545	0.0976036	Down	3.16499	2.25477	1.39401	0.853958	1.04087	0.216366
Os01g0500600	417.393	680.479	154.307	0.226763	-2.14074	1.48e-11	3.62e-10	Down	10.2231	11.713	10.3161	1.39435	1.84904	1.51426
Os01g0501800	16109.9	23457.7	8762.04	0.373525	-1.42072	0.0135516	0.0404667	Down	2025.49	1268.21	1014.3	134.339	656.238	387.55	PSBO	Oxygen-evolving enhancer protein 1, chloroplastic		GO:0009535,GO:0009654,GO:0010207,GO:0010242,GO:0042549	chloroplast thylakoid membrane|photosystem II oxygen evolving complex|photosystem II assembly|oxygen evolving activity|photosystem II stabilization	path:dosa00195	Photosynthesis
Os01g0502800	531.519	734.766	328.273	0.446772	-1.16239	0.000130285	0.000740954	Down	14.9012	15.7857	14.363	4.32469	5.42636	5.30358		28 kDa ribonucleoprotein, chloroplastic		GO:0003723,GO:0006397,GO:0009507	RNA binding|mRNA processing|chloroplast
Os01g0502900	124.7	176.535	72.8648	0.41275	-1.27666	0.000335816	0.00169356	Down	3.70217	7.0899	5.66539	2.44091	2.13488	1.08707	OsI_010709	Histone H2B.1		GO:0000786,GO:0003677,GO:0005634,GO:0046982	nucleosome|DNA binding|nucleus|protein heterodimerization activity
Os01g0503400	635.077	909.346	360.808	0.396778	-1.3336	0.000373249	0.00186042	Down	4.09153	3.31548	3.52328	0.322823	1.80539	0.984755	NRAMP4	Metal transporter Nramp4		GO:0005384,GO:0015086,GO:0016021,GO:0055072	manganese ion transmembrane transporter activity|cadmium ion transmembrane transporter activity|integral component of membrane|iron ion homeostasis
Os01g0504100	248.206	426.397	70.0147	0.164201	-2.60647	5.86e-14	1.97e-12	Down	58.7266	47.6384	44.6228	1.62588	7.65301	8.45861	PUP4	Probable purine permease 4		GO:0005345,GO:0006863,GO:0016020,GO:0016021	purine nucleobase transmembrane transporter activity|purine nucleobase transport|membrane|integral component of membrane
Os01g0504500	919.361	501.267	1337.45	2.66815	1.41584	0.0197348	0.0553889	Up	2.06167	2.94019	3.75251	7.25277	3.31299	4.59848	DTX12	Protein DETOXIFICATION 12		GO:0006855,GO:0009507,GO:0015238,GO:0015297,GO:0016021	drug transmembrane transport|chloroplast|drug transmembrane transporter activity|antiporter activity|integral component of membrane
Os01g0505500	39.9286	54.7674	25.0898	0.458115	-1.12622	0.0139356	0.0414551	Down	1.0666	1.18844	1.42492	0.571637	0.440281	0.198214	At1g71060	Pentatricopeptide repeat-containing protein At1g71060, mitochondrial
Os01g0505600	78.5616	2.45029	154.673	63.1243	5.98012	6.73e-05	0.000415421	Up	0.22645	0.436831	0.312354	19.5209	7.00819	9.57032	CML11	Probable calcium-binding protein CML11		GO:0005509,GO:0005634,GO:0019722,GO:0030234,GO:0051300	calcium ion binding|nucleus|calcium-mediated signaling|enzyme regulator activity|spindle pole body organization	path:dosa04626	Plant-pathogen interaction
Os01g0505700	232.353	344.984	119.721	0.347034	-1.52685	2.14e-06	1.96e-05	Down	6.87252	9.07701	7.06853	2.13988	1.58712	1.96857
Os01g0507000	300.124	414.092	186.155	0.449551	-1.15344	0.000189225	0.00102665	Down	13.8422	11.9085	11.1583	4.25055	2.82284	4.23607
Os01g0508100	105.573	8.80876	202.337	22.9699	4.52167	7.05e-08	9.01e-07	Up	1.36419	0.361261	1.27651	8.52599	17.03	25.6184	RH3	NRR repressor homolog 3		GO:0005634,GO:0006952,GO:0010112	nucleus|defense response|regulation of systemic acquired resistance
Os01g0509700	15.3133	26.4646	4.16191	0.157263	-2.66875	0.00585395	0.0198978	Down	0.666809	0.483414	0.212994	0	0.0779202	0.0755976
Os01g0510200	3484	3.81302	6964.19	1826.42	10.8348	2.84e-09	4.87e-08	Up	0.236511	0.347442	0.672891	978.94	179.949	819.02
Os01g0511100	7201.13	394.146	14008.1	35.5404	5.15139	9.35e-38	3.61e-35	Up	17.821	20.47	27.7394	625.235	472.009	545.567	At3g01520	Universal stress protein A-like protein		GO:0005886,GO:0016208	plasma membrane|AMP binding
Os01g0511700	123.051	202.165	43.9367	0.217331	-2.20203	3.86e-09	6.45e-08	Down	4.37045	4.00123	3.25152	0.410705	0.399496	0.291494
Os01g0513100	437.875	271.45	604.299	2.22619	1.15457	0.000518448	0.00247227	Up	15.4579	13.553	14.0892	15.0098	22.5307	29.2199	Os01g0513100	Probable protein phosphatase 2C 3		GO:0004722,GO:0046872	protein serine/threonine phosphatase activity|metal ion binding
Os01g0513400	2342.11	796.269	3887.95	4.88271	2.28768	1.99e-14	7.16e-13	Up	17.4142	17.4935	18.9937	64.5352	59.4871	55.8703
Os01g0513500	104.028	154.48	53.576	0.346815	-1.52776	2.64e-05	0.00018371	Down	2.94103	4.61179	4.06141	1.08775	0.587789	0.766448
Os01g0513800	709.959	951.595	468.323	0.492145	-1.02284	0.000464069	0.00224468	Down	20.2978	28.2402	25.3978	8.78357	8.02263	8.70758	Os01g0513800	Ribosome production factor 2 homolog		GO:0000027,GO:0000463,GO:0005730,GO:0019843	ribosomal large subunit assembly|maturation of LSU-rRNA from tricistronic rRNA transcript (SSU-rRNA, 5.8S rRNA, LSU-rRNA)|nucleolus|rRNA binding
Os01g0518651	1.93828	0	3.87656	Inf	Inf	0.0394486	0.0982129	Up	0	0	0	0.0265283	0.0367784	0.0116326	RPS2	Disease resistance protein RPS2
Os01g0518800	120.109	74.437	165.781	2.22713	1.15518	0.00131847	0.00555012	Up	4.86752	4.84371	5.52731	8.29016	6.18158	8.85957
Os01g0520600	1119.42	513.773	1725.07	3.35765	1.74745	0.00295547	0.0111597	Up	2.98088	3.81042	3.9893	11.5278	5.6476	7.60796	RPPL1	Putative disease resistance RPP13-like protein 1
Os01g0520800	61.9163	91.47	32.3627	0.353806	-1.49897	0.000265778	0.00138069	Down	7.20767	4.82862	6.02727	1.84626	1.40326	1.16739
Os01g0521400	1500.59	442.892	2558.28	5.77631	2.53015	7.87e-10	1.49e-08	Up	7.04683	7.09242	9.23338	38.6832	28.5751	26.9945	LIP2	Triacylglycerol lipase 2		GO:0002213,GO:0004806,GO:0005576,GO:0016042,GO:0016298,GO:0044255	defense response to insect|triglyceride lipase activity|extracellular region|lipid catabolic process|lipase activity|cellular lipid metabolic process
Os01g0524251	225.936	16.1723	435.7	26.9411	4.75174	3.15e-10	6.38e-09	Up	0.663732	0.513913	0.787066	17.4337	9.33789	12.8814
Os01g0524500	262.132	404.996	119.269	0.294494	-1.76369	5.82e-08	7.57e-07	Down	36.3796	34.6079	28.5764	5.26948	7.02016	7.42686	MYBS1	Transcription factor MYBS1	MYB_related	GO:0003677,GO:0003700,GO:0005634,GO:0005737,GO:0009739,GO:0009744,GO:0009751,GO:0042803,GO:0045893	DNA binding|DNA-binding transcription factor activity|nucleus|cytoplasm|response to gibberellin|response to sucrose|response to salicylic acid|protein homodimerization activity|positive regulation of transcription, DNA-templated
Os01g0525100	19.0887	29.1681	9.00937	0.308878	-1.69489	0.00602798	0.0204262	Down	3.12766	4.67211	4.73018	1.0298	0.373521	0.640504
Os01g0525700	5.6684	9.8474	1.48939	0.151247	-2.72502	0.0295848	0.0773571	Down	1.94726	2.58682	0.695044	0	0	0.285934
Os01g0525800	24.5873	14.8875	34.2871	2.30308	1.20356	0.0342212	0.0872994	Up	0.746365	4.11554	1.55221	3.50564	2.42464	4.32227
Os01g0527600	310.006	449.91	170.102	0.378081	-1.40323	1.27e-05	9.53e-05	Down	4.41668	5.32002	4.94649	0.916043	1.68345	1.31695	SHL2	Probable RNA-dependent RNA polymerase SHL2		GO:0003723,GO:0003968,GO:0005634,GO:0009616,GO:0010267,GO:0010492,GO:0016246,GO:0030422,GO:0031380,GO:0048366,GO:0048440,GO:0048544,GO:0070919	RNA binding|RNA-directed 5'-3' RNA polymerase activity|nucleus|virus induced gene silencing|production of ta-siRNAs involved in RNA interference|maintenance of shoot apical meristem identity|RNA interference|production of siRNA involved in RNA interference|nuclear RNA-directed RNA polymerase complex|leaf development|carpel development|recognition of pollen|production of siRNA involved in chromati…
Os01g0528800	7386.85	2573.05	12200.6	4.74171	2.24541	4.01e-05	0.000265246	Up	105.708	69.8247	88.643	168.25	292.553	394.444	CCR1	Cinnamoyl-CoA reductase 1		GO:0005829,GO:0007623,GO:0009409,GO:0009809,GO:0016491,GO:0016616,GO:0016621,GO:0050662	cytosol|circadian rhythm|response to cold|lignin biosynthetic process|oxidoreductase activity|oxidoreductase activity, acting on the CH-OH group of donors, NAD or NADP as acceptor|cinnamoyl-CoA reductase activity|coenzyme binding
Os01g0530300	38.3662	58.3066	18.4258	0.316016	-1.66193	0.000691698	0.00318834	Down	1.73448	2.89337	2.89625	0.361872	0.745659	0.463195	EMB1674	Protein EMBRYO DEFECTIVE 1674		GO:0007275	multicellular organism development
Os01g0530500	219.544	348.765	90.3232	0.25898	-1.94909	7.44e-09	1.19e-07	Down	9.96468	13.4377	12.3787	1.34766	2.46111	2.44785
Os01g0532600	29.3757	13.7707	44.9807	3.2664	1.7077	0.00109715	0.00475184	Up	0.422193	0.239002	0.217112	0.561685	0.669475	0.805246	HKT3	Probable cation transporter HKT3		GO:0005886,GO:0008324,GO:0016021	plasma membrane|cation transmembrane transporter activity|integral component of membrane
Os01g0534800	2966.99	900.921	5033.06	5.58657	2.48196	1.31e-09	2.39e-08	Up	13.1262	14.2502	14.8698	43.5637	77.5361	47.4682	ufd1	Ubiquitin fusion degradation protein 1		GO:0000836,GO:0005634,GO:0005829,GO:0030433,GO:0032183,GO:0034067,GO:0034098,GO:0035103,GO:1990112,GO:1990116	Hrd1p ubiquitin ligase complex|nucleus|cytosol|ubiquitin-dependent ERAD pathway|SUMO binding|protein localization to Golgi apparatus|VCP-NPL4-UFD1 AAA ATPase complex|sterol regulatory element binding protein cleavage|RQC complex|ribosome-associated ubiquitin-dependent protein catabolic process
Os01g0534900	1258.92	2010.47	507.374	0.252365	-1.98641	2.86e-09	4.89e-08	Down	21.938	29.161	20.1584	1.88283	4.80199	5.84953	CSC1	Calcium permeable stress-gated cation channel 1		GO:0005227,GO:0005886,GO:0006812,GO:0016021	calcium activated cation channel activity|plasma membrane|cation transport|integral component of membrane
Os01g0535900	516.39	791.045	241.735	0.305589	-1.71033	3.67e-08	5.06e-07	Down	16.6668	16.1957	17.8534	2.46181	4.77646	3.66817	At5g24840	tRNA (guanine-N(7)-)-methyltransferase		GO:0000049,GO:0005634,GO:0006400,GO:0008176,GO:0030488,GO:0036265,GO:0043527	tRNA binding|nucleus|tRNA modification|tRNA (guanine-N7-)-methyltransferase activity|tRNA methylation|RNA (guanine-N7)-methylation|tRNA methyltransferase complex
Os01g0540800	901.524	1292.95	510.102	0.394527	-1.3418	7.46e-06	5.97e-05	Down	10.3225	13.7983	13.0106	2.35166	3.87777	3.33203
Os01g0541000	1056.48	1469.85	643.102	0.437528	-1.19255	6.62e-05	0.000409546	Down	27.8917	29.6979	25.642	6.34347	9.64919	8.97398	Os07g0232100	Putative B3 domain-containing protein LOC_Os07g12820		GO:0003677,GO:0005634	DNA binding|nucleus
Os01g0541800	261.923	137.272	386.574	2.81612	1.49371	0.00498391	0.0173496	Up	7.59212	4.03118	9.75187	18.6009	11.0978	11.4641	SWEET2A	Bidirectional sugar transporter SWEET2a		GO:0005887,GO:0051119	integral component of plasma membrane|sugar transmembrane transporter activity
Os01g0543000	274.368	425.83	122.905	0.288625	-1.79273	1.8e-08	2.67e-07	Down	4.1102	5.02909	4.67672	1.1173	0.656997	0.929585
Os01g0544200	185.464	263.836	107.093	0.405906	-1.30078	5.74e-05	0.000361366	Down	3.69172	2.98396	2.93504	1.19841	0.791916	0.617454	CYP71C4	indole-2-monooxygenase		GO:0005506,GO:0016020,GO:0016021,GO:0016709,GO:0020037	iron ion binding|membrane|integral component of membrane|oxidoreductase activity, acting on paired donors, with incorporation or reduction of molecular oxygen, NAD(P)H as one donor, and incorporation of one atom of oxygen|heme binding
Os01g0544700	476.22	711.495	240.946	0.338647	-1.56215	3.1e-07	3.46e-06	Down	14.7682	16.5643	14.9874	3.09871	2.62869	3.78961
Os01g0546400	27.0045	37.0656	16.9434	0.457119	-1.12936	0.0372616	0.0935445	Down	0.642509	1.34197	0.872759	0.290602	0.356725	0.222332	At5g64700	WAT1-related protein At5g64700		GO:0005886,GO:0016021,GO:0022857	plasma membrane|integral component of membrane|transmembrane transporter activity
Os01g0546500	131.552	205.925	57.1776	0.277662	-1.8486	2.69e-07	3.03e-06	Down	8.60955	11.2595	10.0331	1.83411	1.91811	2.21493	At4g38150	Pentatricopeptide repeat-containing protein At4g38150
Os01g0546700	47.1306	65.1348	29.1264	0.447172	-1.1611	0.00996825	0.0313326	Down	1.6121	1.38283	2.12139	0.511795	0.614513	0.397011	At5g40400	Pentatricopeptide repeat-containing protein At5g40400
Os01g0547000	466.513	689.273	243.754	0.353639	-1.49965	1.52e-06	1.44e-05	Down	3.84557	4.57815	4.06243	0.740004	1.16686	1.21001	RPM1	Disease resistance protein RPM1				path:dosa04626	Plant-pathogen interaction
Os01g0547600	5.47593	10.9519	0	0	#NAME?	0.000348075	0.00174856	Down	1.17377	1.21593	0.436064	0	0	0	NRT2.4	Probable high-affinity nitrate transporter 2.4		GO:0005886,GO:0009705,GO:0015112,GO:0015706,GO:0016021,GO:0042128,GO:0071249	plasma membrane|plant-type vacuole membrane|nitrate transmembrane transporter activity|nitrate transport|integral component of membrane|nitrate assimilation|cellular response to nitrate
Os01g0548600	593.299	343.728	842.871	2.45215	1.29405	1.48e-05	0.000109514	Up	8.98282	11.8401	12.1	16.5986	19.1043	23.238	CRK2	Cysteine-rich receptor-like protein kinase 2
Os01g0548750	113.202	63.4136	162.99	2.57026	1.36192	0.000199139	0.00107357	Up	5.88101	3.65175	5.61949	10.3264	12.6584	12.7186	CRK2	Cysteine-rich receptor-like protein kinase 2
Os01g0550100	2911.94	1651.83	4172.06	2.52572	1.33669	5.14e-06	4.27e-05	Up	20.5953	23.7892	23.598	45.7914	37.987	36.6312	UBP6	Ubiquitin carboxyl-terminal hydrolase 6		GO:0005516,GO:0006511,GO:0009506,GO:0016579,GO:0036459	calmodulin binding|ubiquitin-dependent protein catabolic process|plasmodesma|protein deubiquitination|thiol-dependent ubiquitinyl hydrolase activity
Os01g0550300	16361	8801.31	23920.7	2.71786	1.44247	2.91e-07	3.26e-06	Up	358.802	321.589	298.886	470.051	747.868	717.472		B2 protein
Os01g0551100	430.455	697.29	163.619	0.23465	-2.09142	9.2e-11	2e-09	Down	22.0668	20.9664	25.1718	1.42	5.13871	4.67925	Os01g0551100	Ribonuclease 3-like protein 1		GO:0003723,GO:0004525,GO:0006396,GO:0046872	RNA binding|ribonuclease III activity|RNA processing|metal ion binding
Os01g0552500	204.07	320.873	87.2679	0.27197	-1.87848	2.95e-08	4.15e-07	Down	10.0891	10.1859	8.28645	1.42774	1.76954	2.04565
Os01g0553600	539.291	872.035	206.547	0.236856	-2.07792	3.6e-11	8.32e-10	Down	8.28761	9.46388	7.85297	0.794484	1.4965	1.06204
Os01g0555200	175.198	278.996	71.3997	0.255916	-1.96626	2.57e-08	3.65e-07	Down	3.5688	3.93985	4.31444	0.306278	1.03555	0.755769
Os01g0555800	89.6494	129.071	50.2283	0.389153	-1.36159	0.00251839	0.00971687	Down	6.66859	4.69403	3.207	0.863995	1.78642	1.85982	PDF1A	Peptide deformylase 1A, chloroplastic		GO:0005739,GO:0006412,GO:0009507,GO:0009570,GO:0018206,GO:0031365,GO:0042586,GO:0043686,GO:0046872	mitochondrion|translation|chloroplast|chloroplast stroma|peptidyl-methionine modification|N-terminal protein amino acid modification|peptide deformylase activity|co-translational protein modification|metal ion binding
Os01g0556700	304.897	560.578	49.2157	0.0877946	-3.50972	1.55e-23	1.61e-21	Down	35.5995	33.973	27.9569	1.4221	1.84537	3.65405	NPF6.2	Protein NRT1/ PTR FAMILY 6.2		GO:0009611,GO:0009753,GO:0015333,GO:0016021,GO:0035673,GO:0042128,GO:1904680	response to wounding|response to jasmonic acid|peptide:proton symporter activity|integral component of membrane|oligopeptide transmembrane transporter activity|nitrate assimilation|peptide transmembrane transporter activity
Os01g0558100	276.161	51.1767	501.145	9.79245	3.29167	6.96e-22	5.98e-20	Up	8.70809	4.2007	6.58165	36.312	42.134	54.3401	GSTU6	Probable glutathione S-transferase GSTU6		GO:0004364,GO:0005737,GO:0006749	glutathione transferase activity|cytoplasm|glutathione metabolic process	path:dosa00480	Glutathione metabolism
Os01g0558600	6576.58	2116.41	11036.7	5.21485	2.38263	7.34e-15	2.82e-13	Up	88.7161	85.6617	90.6077	369.353	282.969	309.382	RIC1	Ras-related protein RIC1		GO:0000139,GO:0003924,GO:0005525,GO:0005789,GO:0005886,GO:0006886,GO:0006888,GO:0032482	Golgi membrane|GTPase activity|GTP binding|endoplasmic reticulum membrane|plasma membrane|intracellular protein transport|ER to Golgi vesicle-mediated transport|Rab protein signal transduction
Os01g0558700	287.661	35.4289	539.893	15.2388	3.92968	9.95e-15	3.74e-13	Up	4.13761	6.74838	8.19094	79.0786	62.6545	64.2127
Os01g0558800	490.514	738.274	242.754	0.328813	-1.60466	3.61e-07	3.96e-06	Down	22.4511	17.7887	17.3548	2.2495	7.01583	3.77606
Os01g0559750	1001.19	565.716	1436.67	2.53955	1.34458	3.3e-06	2.89e-05	Up	184.493	151.512	156.108	202.197	335.272	297.005
Os01g0561600	19.9081	1.61754	38.1986	23.6152	4.56164	0.0427309	0.104794	Up	0	0.160018	0.152421	0.638403	0.568671	4.24536	CYP76M7	Ent-cassadiene C11-alpha-hydroxylase 1
Os01g0562600	44.4256	61.938	26.9132	0.434518	-1.20251	0.00975609	0.0307959	Down	4.52183	4.81221	2.97266	0.918615	1.71952	1.15321	At3g47200	UPF0481 protein At3g47200		GO:0005886,GO:0016021	plasma membrane|integral component of membrane
Os01g0563000	4110.13	5681.28	2538.98	0.446903	-1.16197	0.00857217	0.0276166	Down	65.0472	66.3386	47.6226	5.07203	30.9866	20.5476	FKBP70	70 kDa peptidyl-prolyl isomerase		GO:0003755,GO:0005516	peptidyl-prolyl cis-trans isomerase activity|calmodulin binding
Os01g0564300	914.99	1380.91	449.075	0.325203	-1.62059	7.82e-06	6.22e-05	Down	26.7937	41.5086	37.2053	4.44115	13.152	6.12102	FKBP65	Peptidyl-prolyl cis-trans isomerase FKBP65		GO:0000413,GO:0003755,GO:0005516,GO:0005528,GO:0005634,GO:0005737,GO:0005773,GO:0061077,GO:0070370	protein peptidyl-prolyl isomerization|peptidyl-prolyl cis-trans isomerase activity|calmodulin binding|FK506 binding|nucleus|cytoplasm|vacuole|chaperone-mediated protein folding|cellular heat acclimation
Os01g0566500	222.201	344.484	99.9174	0.290049	-1.78563	6.32e-05	0.000393851	Down	10.3694	14.8735	20.434	3.49144	1.65692	3.83834	CCD8A	Carotenoid cleavage dioxygenase 8 homolog A, chloroplastic		GO:0009507,GO:0010436,GO:0016121,GO:0046872	chloroplast|carotenoid dioxygenase activity|carotene catabolic process|metal ion binding	path:dosa00906	Carotenoid biosynthesis
Os01g0570700	995.569	1483.54	507.596	0.342152	-1.54729	2.91e-07	3.26e-06	Down	53.5143	58.3689	54.1266	7.98068	16.7107	15.4872	CARB	Carbamoyl-phosphate synthase large chain, chloroplastic		GO:0000050,GO:0004087,GO:0004088,GO:0005524,GO:0005737,GO:0006526,GO:0009507,GO:0019856,GO:0044205,GO:0046872,GO:0070409	urea cycle|carbamoyl-phosphate synthase (ammonia) activity|carbamoyl-phosphate synthase (glutamine-hydrolyzing) activity|ATP binding|cytoplasm|arginine biosynthetic process|chloroplast|pyrimidine nucleobase biosynthetic process|'de novo' UMP biosynthetic process|metal ion binding|carbamoyl phosphate biosynthetic process	path:dosa00240,path:dosa00250	Pyrimidine metabolism|Alanine, aspartate and glutamate metabolism
Os01g0570800	15905.4	4301.7	27509.1	6.39493	2.67693	3.88e-19	2.47e-17	Up	72.9919	92.3466	94.8039	409.436	397.178	369.604	IQM1	IQ domain-containing protein IQM1		GO:0005516,GO:0005634,GO:0005737,GO:0010119	calmodulin binding|nucleus|cytoplasm|regulation of stomatal movement
Os01g0571000	697.249	418.512	975.986	2.33204	1.22159	4.36e-05	0.000284947	Up	8.96153	8.8768	9.48286	13.6445	14.1984	13.8582	COAC1	Mitochondrial carrier protein CoAc1		GO:0005743,GO:0015228,GO:0016021,GO:1990559	mitochondrial inner membrane|coenzyme A transmembrane transporter activity|integral component of membrane|mitochondrial coenzyme A transmembrane transport
Os01g0571133	3.73394	0.810883	6.657	8.20957	3.03731	0.042426	0.104167	Up	0	0.0131961	0.013342	0.0283946	0.0131204	0.133998
Os01g0571300	21.3849	9.30746	33.4624	3.59522	1.84608	0.00275351	0.0104932	Up	0.273097	0.319997	0.288233	1.02323	0.537685	0.598272	HSFA6B	Heat stress transcription factor A-6a	HSF	GO:0000978,GO:0003700,GO:0005634,GO:0034605,GO:0043565,GO:0061408	RNA polymerase II proximal promoter sequence-specific DNA binding|DNA-binding transcription factor activity|nucleus|cellular response to heat|sequence-specific DNA binding|positive regulation of transcription from RNA polymerase II promoter in response to heat stress
Os01g0571766	21.7474	31.8094	11.6854	0.367355	-1.44475	0.013755	0.0409793	Down	6.05906	8.17848	8.63291	2.77523	2.01488	2.18019
Os01g0575200	1159.24	135.092	2183.4	16.1623	4.01456	5.48e-12	1.42e-10	Up	3.44973	4.65029	6.1547	67.9367	45.5644	49.9956	BHLH41	Putative transcription factor bHLH041	bHLH	GO:0003677,GO:0003700,GO:0005634,GO:0006355,GO:0010200,GO:0046983	DNA binding|DNA-binding transcription factor activity|nucleus|regulation of transcription, DNA-templated|response to chitin|protein dimerization activity
Os01g0578000	257.455	353.928	160.982	0.454843	-1.13656	0.000509011	0.0024343	Down	5.76563	6.89257	7.51188	1.36315	2.80293	2.12362	RAD51C	DNA repair protein RAD51 homolog 3		GO:0003677,GO:0005524,GO:0005657,GO:0006281,GO:0007131,GO:0008094,GO:0033063	DNA binding|ATP binding|replication fork|DNA repair|reciprocal meiotic recombination|DNA-dependent ATPase activity|Rad51B-Rad51C-Rad51D-XRCC2 complex	path:dosa03440	Homologous recombination
Os01g0580800	336.168	185.918	486.419	2.61631	1.38754	1.04e-05	8e-05	Up	6.3308	6.06786	7.52658	13.556	11.6451	16.7176	CHUP1	Protein CHUP1, chloroplastic		GO:0009507,GO:0009707,GO:0009902	chloroplast|chloroplast outer membrane|chloroplast relocation
Os01g0581300	1236.51	1889.16	583.867	0.309061	-1.69404	1.4e-06	1.33e-05	Down	50.4212	41.5971	35.342	5.18785	15.2268	7.66884	CRTL-E-1	Lycopene epsilon cyclase, chloroplastic		GO:0006744,GO:0016021,GO:0016117,GO:0016705,GO:0016853,GO:0031969	ubiquinone biosynthetic process|integral component of membrane|carotenoid biosynthetic process|oxidoreductase activity, acting on paired donors, with incorporation or reduction of molecular oxygen|isomerase activity|chloroplast membrane	path:dosa00906	Carotenoid biosynthesis
Os01g0582600	8200.95	2302.58	14099.3	6.12326	2.6143	1.05e-18	6.42e-17	Up	114.527	140.754	139.595	421.736	591.354	668.546	ALP1	Protein ANTAGONIST OF LIKE HETEROCHROMATIN PROTEIN 1		GO:0003682,GO:0004518,GO:0005634,GO:0031936,GO:0035098,GO:0035102,GO:0046872	chromatin binding|nuclease activity|nucleus|negative regulation of chromatin silencing|ESC/E(Z) complex|PRC1 complex|metal ion binding
Os01g0583100	1497.63	927.474	2067.78	2.22947	1.1567	5.6e-05	0.000354255	Up	31.9118	32.987	22.9269	37.7513	50.8472	47.3418	PP2C06	Probable protein phosphatase 2C 6		GO:0004722,GO:0005634,GO:0005829,GO:0009738,GO:0046872	protein serine/threonine phosphatase activity|nucleus|cytosol|abscisic acid-activated signaling pathway|metal ion binding	path:dosa04016,path:dosa04075	MAPK signaling pathway - plant|Plant hormone signal transduction
Os01g0583300	22.1961	38.5287	5.86356	0.152187	-2.71609	1.32e-05	9.9e-05	Down	0.858109	1.02914	1.19954	0.235343	0.111145	0.0273499
Os01g0584100	28.7604	13.7302	43.7906	3.18936	1.67326	0.001681	0.00684338	Up	0.936531	1.14907	0.73279	1.64931	1.61685	2.33602
Os01g0584200	144.723	96.3077	193.139	2.00544	1.00392	0.00306872	0.011511	Up	0	0.346608	0	0	0	0.0842451
Os01g0584900	41.7986	5.50212	78.095	14.1936	3.82717	7.55e-13	2.18e-11	Up	0.449027	0.145111	0.762209	3.89389	3.98635	4.67429	WRKY50	Probable WRKY transcription factor 50	WRKY	GO:0003700,GO:0005634,GO:0009867,GO:0043565,GO:0050832	DNA-binding transcription factor activity|nucleus|jasmonic acid mediated signaling pathway|sequence-specific DNA binding|defense response to fungus
Os01g0585100	895.55	123.078	1668.02	13.5526	3.7605	3.94e-18	2.27e-16	Up	3.61864	4.22131	3.68713	43.0423	30.6708	33.4308	SPBC776.05	Uncharacterized membrane protein C776.05		GO:0000139,GO:0005783,GO:0005789,GO:0005794,GO:0006656,GO:0016021,GO:0071617	Golgi membrane|endoplasmic reticulum|endoplasmic reticulum membrane|Golgi apparatus|phosphatidylcholine biosynthetic process|integral component of membrane|lysophospholipid acyltransferase activity
Os01g0585200	61.1082	0	122.216	Inf	Inf	9.55e-06	7.44e-05	Up	0	0	0	18.9078	5.09448	7.77658
Os01g0585600	2978.83	1452.85	4504.81	3.10067	1.63258	0.000495961	0.00237955	Up	14.1196	14.8758	16.2454	42.2219	28.5016	26.1347	NRG2	Nitrate regulatory gene2 protein		GO:0005634,GO:0010167,GO:0015706,GO:0071249,GO:0071705,GO:1901698	nucleus|response to nitrate|nitrate transport|cellular response to nitrate|nitrogen compound transport|response to nitrogen compound
Os01g0586800	397.67	0	795.341	Inf	Inf	6.14e-09	9.88e-08	Up	0	0	0	71.7055	17.9766	40.3247	WRKY9	Probable WRKY transcription factor 9	WRKY	GO:0003700,GO:0005634,GO:0043565,GO:0044212	DNA-binding transcription factor activity|nucleus|sequence-specific DNA binding|transcription regulatory region DNA binding
Os01g0587300	261.79	127.772	395.807	3.09775	1.63122	6.23e-07	6.44e-06	Up	5.09821	6.06038	4.59295	10.7312	8.82184	15.3265	QKY	Protein QUIRKY		GO:0005886,GO:0009506,GO:0016021,GO:0099402	plasma membrane|plasmodesma|integral component of membrane|plant organ development
Os01g0588400	64.8423	14.5707	115.114	7.90038	2.98192	5.24e-08	6.89e-07	Up	0.931433	1.05858	1.08306	6.19198	4.05181	7.85429	HIR1	Hypersensitive-induced response protein 1		GO:0005886	plasma membrane
Os01g0588500	403.25	543.69	262.809	0.483381	-1.04877	0.000842234	0.00378764	Down	10.8082	9.84747	9.88532	2.35957	4.03904	4.09428	PIX7	Probable serine/threonine-protein kinase PIX7
Os01g0589000	732.516	1046	419.034	0.400606	-1.31974	0.000148958	0.000833615	Down	26.6512	19.3293	16.8405	3.09485	8.39889	6.17216	RPS1	30S ribosomal protein S1, chloroplastic		GO:0003729,GO:0003735,GO:0005840,GO:0006412,GO:0009507,GO:0009570,GO:0009579,GO:0009735,GO:0016020	mRNA binding|structural constituent of ribosome|ribosome|translation|chloroplast|chloroplast stroma|thylakoid|response to cytokinin|membrane	path:dosa03010	Ribosome
Os01g0589200	41.5403	24.0691	59.0115	2.45176	1.29382	0.00616026	0.0208056	Up	1.60438	2.0639	2.92683	3.34634	3.34195	3.61403	TMT1	Trans-aconitate 3-methyltransferase		GO:0005737,GO:0046547	cytoplasm|trans-aconitate 3-methyltransferase activity
Os01g0589300	1503.46	988.446	2018.47	2.04207	1.03003	0.000418852	0.00205577	Up	20.5088	20.6145	21.9387	31.7876	29.7189	30.5221	SMH2	Single myb histone 2	MYB_related	GO:0000781,GO:0000785,GO:0000786,GO:0003691,GO:0005634,GO:0005730,GO:0006334,GO:0042803,GO:0043047	chromosome, telomeric region|chromatin|nucleosome|double-stranded telomeric DNA binding|nucleus|nucleolus|nucleosome assembly|protein homodimerization activity|single-stranded telomeric DNA binding
Os01g0589400	39.9041	63.2058	16.6024	0.262672	-1.92867	0.000101511	0.000596646	Down	1.6898	1.76727	1.85121	0.172372	0.484748	0.339284	PCMP-H86	Putative pentatricopeptide repeat-containing protein At3g15130
Os01g0589900	114.725	170.825	58.6251	0.343188	-1.54293	3.79e-05	0.00025175	Down	1.43746	1.59198	1.95768	0.23181	0.645747	0.339751	PCMP-H35	Putative pentatricopeptide repeat-containing protein At5g09950
Os01g0590700	272.993	389.483	156.503	0.401822	-1.31537	4.47e-05	0.000290897	Down	3.84393	4.48587	3.43914	0.813736	1.47306	0.916622	FTSH9	ATP-dependent zinc metalloprotease FTSH 9, chloroplastic/mitochondrial		GO:0004176,GO:0004222,GO:0005524,GO:0005739,GO:0006508,GO:0009535,GO:0009941,GO:0016021,GO:0031966,GO:0046872	ATP-dependent peptidase activity|metalloendopeptidase activity|ATP binding|mitochondrion|proteolysis|chloroplast thylakoid membrane|chloroplast envelope|integral component of membrane|mitochondrial membrane|metal ion binding
Os01g0591000	423.135	151.386	694.884	4.59014	2.19854	0.00422376	0.0150746	Up	5.69946	3.77197	3.69822	21.1235	9.67022	14.7096	ALDH2C4	Aldehyde dehydrogenase family 2 member C4		GO:0004029,GO:0005829,GO:0009699,GO:0043878,GO:0050269	aldehyde dehydrogenase (NAD) activity|cytosol|phenylpropanoid biosynthetic process|glyceraldehyde-3-phosphate dehydrogenase (NAD+) (non-phosphorylating) activity|coniferyl-aldehyde dehydrogenase activity	path:dosa00940	Phenylpropanoid biosynthesis
Os01g0592500	102.801	65.328	140.273	2.14721	1.10247	0.00259536	0.00997108	Up	6.93915	8.45769	8.187	10.4796	10.8476	12.942
Os01g0592900	372.582	548.026	197.137	0.359723	-1.47504	2.94e-06	2.6e-05	Down	3.7735	4.78114	4.33627	0.724705	1.4441	0.99333	RTEL1	Regulator of telomere elongation helicase 1 homolog		GO:0000725,GO:0003677,GO:0004003,GO:0005524,GO:0005634,GO:0005739,GO:0009555,GO:0010569,GO:0032508,GO:0036297,GO:0043007,GO:0045910,GO:0046872,GO:0048364,GO:0051539,GO:0070182,GO:0070716,GO:0090657,GO:1904430	recombinational repair|DNA binding|ATP-dependent DNA helicase activity|ATP binding|nucleus|mitochondrion|pollen development|regulation of double-strand break repair via homologous recombination|DNA duplex unwinding|interstrand cross-link repair|maintenance of rDNA|negative regulation of DNA recombination|metal ion binding|root development|4 iron, 4 sulfur cluster binding|DNA polymerase binding|mi…
Os01g0593500	233.454	312.071	154.836	0.496157	-1.01113	0.00153753	0.00632435	Down	11.495	12.7765	12.656	4.05309	3.92617	4.96483						path:dosa03010	Ribosome
Os01g0594300	13.9388	1.94564	25.932	13.3282	3.73641	3.77e-06	3.25e-05	Up	0.188403	0	0.132883	0.766305	0.790183	1.40997	LRX6	Leucine-rich repeat extensin-like protein 6		GO:0005199,GO:0005576,GO:0005618,GO:0071555	structural constituent of cell wall|extracellular region|cell wall|cell wall organization
Os01g0594800	157.334	276.396	38.2714	0.138466	-2.8524	5.03e-11	1.14e-09	Down	22.429	22.3186	12.437	0.711425	2.64432	2.23227	SPAC1F5.03c	Putative oxidoreductase C1F5.03c		GO:0005737,GO:0005770,GO:0005829,GO:0016021,GO:0016491,GO:0042147	cytoplasm|late endosome|cytosol|integral component of membrane|oxidoreductase activity|retrograde transport, endosome to Golgi
Os01g0595400	1531.07	864.356	2197.79	2.54269	1.34636	3.71e-06	3.21e-05	Up	105.464	92.965	97.4525	150.029	155.917	196.558
Os01g0597600	6632.41	2811.54	10453.3	3.718	1.89453	0.000990795	0.00435482	Up	123.36	214.561	246.455	229.799	643.839	671.429	AVT1I	Amino acid transporter AVT1I		GO:0003333,GO:0005774,GO:0005886,GO:0015171,GO:0016021	amino acid transmembrane transport|vacuolar membrane|plasma membrane|amino acid transmembrane transporter activity|integral component of membrane
Os01g0597800	1707.15	171.157	3243.13	18.9483	4.24399	5.89e-39	2.36e-36	Up	4.82965	7.0869	13.9071	91.3833	106.345	134.204	TOGT1	Scopoletin glucosyltransferase		GO:0042802,GO:0050275	identical protein binding|scopoletin glucosyltransferase activity
Os01g0598200	241.347	45.4705	437.223	9.61554	3.26537	1.12e-20	8.6e-19	Up	0.830514	1.24725	1.11282	7.59778	5.9983	5.60607	CBL5	Calcineurin B-like protein 5		GO:0005509	calcium ion binding
Os01g0598900	427.705	634.321	221.089	0.348545	-1.52058	7.77e-06	6.19e-05	Down	14.0796	11.0849	9.58423	1.12614	4.0315	3.46603	NCS6	Cytoplasmic tRNA 2-thiolation protein 1		GO:0000049,GO:0002143,GO:0002144,GO:0016779,GO:0032447	tRNA binding|tRNA wobble position uridine thiolation|cytosolic tRNA wobble base thiouridylase complex|nucleotidyltransferase activity|protein urmylation	path:dosa04122	Sulfur relay system
Os01g0599550	253.955	409.507	98.4033	0.240297	-2.05711	5.38e-10	1.04e-08	Down	3.88209	4.51233	4.87343	0.684687	0.904378	0.536015
Os01g0600500	133.018	66.7683	199.267	2.98446	1.57747	0.000883124	0.00394872	Up	2.04248	1.33104	1.86267	2.01627	3.37283	4.2098	At4g29530	Thiamine phosphate phosphatase-like protein		GO:0004427,GO:0009229,GO:0042131,GO:0046872,GO:0051262	inorganic diphosphatase activity|thiamine diphosphate biosynthetic process|thiamine phosphate phosphatase activity|metal ion binding|protein tetramerization	path:dosa00750	Vitamin B6 metabolism
Os01g0600900	45804.6	81570.9	10038.3	0.123063	-3.02253	1.2e-22	1.13e-20	Down	8114.36	8864.66	7551.71	96.2741	1524.05	617.728	CAB2R	Chlorophyll a-b binding protein 2, chloroplastic		GO:0009416,GO:0009522,GO:0009523,GO:0009535,GO:0009768,GO:0009941,GO:0010287,GO:0015979,GO:0016021,GO:0016168,GO:0018298,GO:0046872	response to light stimulus|photosystem I|photosystem II|chloroplast thylakoid membrane|photosynthesis, light harvesting in photosystem I|chloroplast envelope|plastoglobule|photosynthesis|integral component of membrane|chlorophyll binding|protein-chromophore linkage|metal ion binding	path:dosa00196	Photosynthesis - antenna proteins
Os01g0601000	29.6934	42.1824	17.2044	0.407858	-1.29386	0.0127249	0.0383728	Down	0.890596	0.793053	0.367108	0.113002	0.132233	0.154563
Os01g0601625	267.077	382.328	151.826	0.39711	-1.33239	2.08e-05	0.000148302	Down	2.9014	4.15964	4.60168	1.24243	1.05372	0.803994	EIX1	Receptor-like protein EIX1		GO:0005886,GO:0016021,GO:0050832	plasma membrane|integral component of membrane|defense response to fungus
Os01g0601675	6.27419	0	12.5484	Inf	Inf	2.03e-05	0.000144881	Up	0	0	0	0.0557479	0.0856706	0.103504	EIX1	Receptor-like protein EIX1		GO:0005886,GO:0016021,GO:0050832	plasma membrane|integral component of membrane|defense response to fungus
Os01g0601700	61.4161	40.3387	82.4935	2.04502	1.03212	0.010078	0.0316138	Up	0.337244	0.56329	0.551196	0.480903	0.779196	0.745159	EIX1	Receptor-like protein EIX1		GO:0005886,GO:0016021,GO:0050832	plasma membrane|integral component of membrane|defense response to fungus
Os01g0602400	800.97	398.159	1203.78	3.02337	1.59616	9.97e-08	1.23e-06	Up	10.7883	8.31867	8.8862	20.0152	17.4971	22.1672	CYP72A15	Cytochrome P450 72A15		GO:0004497,GO:0005506,GO:0016021,GO:0016705,GO:0020037	monooxygenase activity|iron ion binding|integral component of membrane|oxidoreductase activity, acting on paired donors, with incorporation or reduction of molecular oxygen|heme binding
Os01g0602800	440.753	607.126	274.38	0.451932	-1.14582	0.00107944	0.00468747	Down	9.72617	7.57752	6.26039	1.37978	3.74258	2.62652	SELMODRAFT_444075	Inactive protein kinase SELMODRAFT_444075		GO:0004672,GO:0005524	protein kinase activity|ATP binding
Os01g0603500	2.86878	5.73756	0	0	#NAME?	0.0167118	0.0482958	Down	0.131147	0.12662	0.150035	0	0	0	RLP35	Receptor-like protein 35		GO:0005886,GO:0016021	plasma membrane|integral component of membrane
Os01g0603700	66.6896	88.9485	44.4308	0.499511	-1.00141	0.0113095	0.0348582	Down	0.682144	1.02147	0.893059	0.321406	0.376498	0.163458	EIX1	Receptor-like protein EIX1		GO:0005886,GO:0016021,GO:0050832	plasma membrane|integral component of membrane|defense response to fungus
Os01g0603800	82.2835	150.909	13.6585	0.0905082	-3.46581	5.31e-08	6.98e-07	Down	2.22154	1.82811	1.06362	0.0804843	0.111264	0.129609	EIX1	Receptor-like protein EIX1		GO:0005886,GO:0016021,GO:0050832	plasma membrane|integral component of membrane|defense response to fungus
Os01g0604100	23.927	33.9207	13.9333	0.410762	-1.28362	0.0281308	0.074237	Down	0.866623	0.976076	0.906461	0.15904	0.306465	0.291017
Os01g0604500	113.874	55.0222	172.726	3.13921	1.6504	4.4e-06	3.73e-05	Up	5.40623	5.94224	6.21212	8.56299	12.0912	14.9731	CML12	Probable calcium-binding protein CML12		GO:0005509	calcium ion binding	path:dosa04626	Plant-pathogen interaction
Os01g0605100	228.018	60.0934	395.942	6.58879	2.72001	5.85e-06	4.79e-05	Up	1.13265	1.59516	1.30731	7.28903	4.01125	6.19856	HSR4	Protein HYPER-SENSITIVITY-RELATED 4		GO:0002237,GO:0005524,GO:0005739,GO:0005740,GO:0005741,GO:0008219,GO:0009411,GO:0009617,GO:0009626,GO:0009863,GO:0016021,GO:0016887,GO:0042802	response to molecule of bacterial origin|ATP binding|mitochondrion|mitochondrial envelope|mitochondrial outer membrane|cell death|response to UV|response to bacterium|plant-type hypersensitive response|salicylic acid mediated signaling pathway|integral component of membrane|ATPase activity|identical protein binding
Os01g0605300	22.5427	34.3152	10.7702	0.31386	-1.67181	0.00464909	0.0163644	Down	0.571509	0.600807	0.372699	0.132909	0.136424	0.0893854	UBC37	Probable ubiquitin-conjugating enzyme E2 37		GO:0005524,GO:0005634,GO:0006974,GO:0061631	ATP binding|nucleus|cellular response to DNA damage stimulus|ubiquitin conjugating enzyme activity
Os01g0605700	306.128	107.014	505.241	4.72125	2.23917	4.03e-08	5.49e-07	Up	10.5199	8.6368	6.7366	34.7796	25.237	28.4245	SWEET6B	Bidirectional sugar transporter SWEET6b		GO:0005887,GO:0051119	integral component of plasma membrane|sugar transmembrane transporter activity
Os01g0606000	329.559	12.1708	646.948	53.1556	5.73215	1.65e-08	2.47e-07	Up	1.58694	0.641357	0.434619	44.4929	24.9625	24.053	SWEET6A	Bidirectional sugar transporter SWEET6a		GO:0005887,GO:0051119	integral component of plasma membrane|sugar transmembrane transporter activity
Os01g0606133	664.46	248.802	1080.12	4.34128	2.11812	4.55e-12	1.19e-10	Up	14.9169	14.4208	22.2309	51.8567	49.9497	63.571
Os01g0606400	160.352	264.042	56.6624	0.214597	-2.2203	1.35e-05	0.000100814	Down	4.98619	3.01235	3.13737	0.111488	0.868034	0.581381
Os01g0607000	3.74137	0.554336	6.9284	12.4986	3.64369	0.0187426	0.0530597	Up	0.191605	0	0.175855	0.549892	0.898786	0.756615
Os01g0607200	816.808	323.497	1310.12	4.04986	2.01787	0.000400477	0.00197965	Up	5.79377	8.80916	12.4869	34.4961	22.3509	22.6977	BAT1	Amino-acid permease BAT1 homolog		GO:0005313,GO:0015180,GO:0015181,GO:0015185,GO:0015189,GO:0015812,GO:0016021	L-glutamate transmembrane transporter activity|L-alanine transmembrane transporter activity|arginine transmembrane transporter activity|gamma-aminobutyric acid transmembrane transporter activity|L-lysine transmembrane transporter activity|gamma-aminobutyric acid transport|integral component of membrane
Os01g0607800	185.553	280.926	90.1803	0.321011	-1.63931	0.0040439	0.0145392	Down	7.28297	4.435	4.10722	0.355206	2.02874	1.13079	CRR21	Pentatricopeptide repeat-containing protein At5g55740, chloroplastic
Os01g0608400	216.722	64.4014	369.042	5.73034	2.51862	1.02e-13	3.32e-12	Up	0.921824	0.613289	1.07469	3.82818	4.96371	3.37257	RGA1	Putative disease resistance protein RGA1		GO:0005524,GO:0006952,GO:0043531	ATP binding|defense response|ADP binding
Os01g0608900	18.653	26.7237	10.5823	0.395988	-1.33647	0.0289664	0.0760503	Down	0.240573	0.3798	0.479146	0.102379	0.0352314	0.0858522	ABCG34	ABC transporter G family member 34		GO:0005524,GO:0005886,GO:0016021,GO:0042626,GO:0055085	ATP binding|plasma membrane|integral component of membrane|ATPase activity, coupled to transmembrane movement of substances|transmembrane transport
Os01g0609300	7816.89	1242.6	14391.2	11.5815	3.53375	3.82e-11	8.78e-10	Up	9.75319	9.36577	10.3489	91.5534	54.7303	88.3309	ABCG36	ABC transporter G family member 36		GO:0005524,GO:0005886,GO:0016021,GO:0042626,GO:0055085	ATP binding|plasma membrane|integral component of membrane|ATPase activity, coupled to transmembrane movement of substances|transmembrane transport
Os01g0609900	15747.5	757.522	30737.5	40.5763	5.34257	7.78e-18	4.28e-16	Up	3.55488	3.7337	7.44786	176.514	123.287	112.58	ABCG37	ABC transporter G family member 37		GO:0005524,GO:0005886,GO:0016021,GO:0042626,GO:0055085	ATP binding|plasma membrane|integral component of membrane|ATPase activity, coupled to transmembrane movement of substances|transmembrane transport
Os01g0610100	1966.15	1178.1	2754.19	2.33782	1.22516	2.65e-05	0.00018433	Up	66.3649	73.5205	82.0051	119.414	113.569	121.762	VHA-c''2	V-type proton ATPase subunit c''2		GO:0000139,GO:0005773,GO:0005789,GO:0015991,GO:0016021,GO:0033179,GO:0046961	Golgi membrane|vacuole|endoplasmic reticulum membrane|ATP hydrolysis coupled proton transport|integral component of membrane|proton-transporting V-type ATPase, V0 domain|proton-transporting ATPase activity, rotational mechanism	path:dosa00190,path:dosa04145	Oxidative phosphorylation|Phagosome
Os01g0611100	1205.2	734.152	1676.25	2.28324	1.19108	0.00315136	0.0117632	Up	29.097	34.3866	32.5853	61.5561	36.2044	50.118	RAN1	GTP-binding nuclear protein Ran-1		GO:0003924,GO:0005525,GO:0005634,GO:0006913,GO:0015031	GTPase activity|GTP binding|nucleus|nucleocytoplasmic transport|protein transport	path:dosa03008,path:dosa03013	Ribosome biogenesis in eukaryotes|RNA transport
Os01g0611300	32.9693	48.9465	16.9922	0.347158	-1.52634	0.00359931	0.0131704	Down	2.17238	1.39399	1.33507	0.241217	0.223218	0.453704	MTP7	Metal tolerance protein 7		GO:0005774,GO:0008324,GO:0016021	vacuolar membrane|cation transmembrane transporter activity|integral component of membrane
Os01g0611900	197.628	289.691	105.565	0.364405	-1.45639	1.66e-05	0.00012147	Down	2.12651	2.86891	2.87475	0.476178	0.834165	0.765362
Os01g0612500	374.33	127.665	620.994	4.86425	2.28222	1.88e-05	0.000135611	Up	4.86598	4.23419	2.06326	7.20078	17.93	13.2267	SPAC8E11.04c	Acyl-protein thioesterase 1		GO:0002084,GO:0005634,GO:0005737,GO:0005829,GO:0006631,GO:0008474,GO:0052689	protein depalmitoylation|nucleus|cytoplasm|cytosol|fatty acid metabolic process|palmitoyl-(protein) hydrolase activity|carboxylic ester hydrolase activity	path:dosa00564	Glycerophospholipid metabolism
Os01g0612700	285.536	409.479	161.594	0.394634	-1.34141	3.07e-05	0.000210027	Down	4.13078	4.7189	4.82115	0.981378	1.53402	1.25657	LOL5	Protein LOL5	LSD	GO:0005634,GO:0006952,GO:0031349,GO:0045927	nucleus|defense response|positive regulation of defense response|positive regulation of growth
Os01g0613800	17.7129	10.2143	25.2116	2.46828	1.3035	0.0334993	0.0857228	Up	1.08016	0.636066	0.403026	0.907878	1.44268	2.00734	SAG39	Senescence-specific cysteine protease SAG39		GO:0004197,GO:0005615,GO:0005764,GO:0007568,GO:0009723,GO:0009737,GO:0009739,GO:0010150,GO:0010282,GO:0010623,GO:0051603	cysteine-type endopeptidase activity|extracellular space|lysosome|aging|response to ethylene|response to abscisic acid|response to gibberellin|leaf senescence|senescence-associated vacuole|programmed cell death involved in cell development|proteolysis involved in cellular protein catabolic process
Os01g0614900	5229.37	1230.94	9227.81	7.49657	2.90623	3.74e-05	0.000249668	Up	9.56482	10.1957	11.7791	75.7884	44.436	40.9857	ATG7	Ubiquitin-like modifier-activating enzyme atg7		GO:0000045,GO:0000407,GO:0000422,GO:0005737,GO:0005829,GO:0006497,GO:0006501,GO:0006914,GO:0006995,GO:0010150,GO:0015031,GO:0019778,GO:0019779,GO:0034727,GO:0044805,GO:0050832	autophagosome assembly|phagophore assembly site|autophagy of mitochondrion|cytoplasm|cytosol|protein lipidation|C-terminal protein lipidation|autophagy|cellular response to nitrogen starvation|leaf senescence|protein transport|Atg12 activating enzyme activity|Atg8 activating enzyme activity|piecemeal microautophagy of the nucleus|late nucleophagy|defense response to fungus	path:dosa04136	Autophagy - other
Os01g0615050	4087.75	87.6641	8087.83	92.2593	6.52762	1.38e-17	7.38e-16	Up	4.04255	3.11499	10.1422	453.755	247.943	458.239		Subtilisin-chymotrypsin inhibitor-2A		GO:0004867,GO:0009611	serine-type endopeptidase inhibitor activity|response to wounding
Os01g0615100	10915.9	35.4378	21796.3	615.059	9.26458	1.47e-14	5.41e-13	Up	2.2391	2.27031	10.0879	2991.61	1324.84	1929.95		Subtilisin-chymotrypsin inhibitor-2A		GO:0004867,GO:0009611	serine-type endopeptidase inhibitor activity|response to wounding
Os01g0616600	74.6057	123.238	25.9736	0.21076	-2.24633	6.04e-08	7.84e-07	Down	8.93206	11.0205	10.6174	1.24155	2.10505	1.42742
Os01g0617600	134.45	202.768	66.1311	0.326142	-1.61643	7.74e-06	6.16e-05	Down	4.32154	4.71024	4.83955	0.679775	1.50047	0.914476	RPD1	Protein ROOT PRIMORDIUM DEFECTIVE 1		GO:0008285,GO:0010102	negative regulation of cell proliferation|lateral root morphogenesis
Os01g0617900	1658.92	2412.31	905.521	0.375374	-1.4136	7.96e-06	6.32e-05	Down	125.213	96.525	87.3779	13.6114	39.2378	28.5815	PPD5	PsbP domain-containing protein 5, chloroplastic		GO:0005509,GO:0009507,GO:0009535,GO:0009543,GO:0009579,GO:0009654,GO:0015979,GO:0019898,GO:0031977	calcium ion binding|chloroplast|chloroplast thylakoid membrane|chloroplast thylakoid lumen|thylakoid|photosystem II oxygen evolving complex|photosynthesis|extrinsic component of membrane|thylakoid lumen
Os01g0618000	70.5582	22.8115	118.305	5.1862	2.37468	1.09e-06	1.07e-05	Up	3.78809	3.05103	1.68918	5.9683	10.0588	15.4945	At3g15140	Uncharacterized exonuclease domain-containing protein At3g15140		GO:0000175,GO:0000467,GO:0000738,GO:0003676,GO:0005730,GO:0005737,GO:0005739,GO:0016891,GO:0035194,GO:0046872,GO:0090065	3'-5'-exoribonuclease activity|exonucleolytic trimming to generate mature 3'-end of 5.8S rRNA from tricistronic rRNA transcript (SSU-rRNA, 5.8S rRNA, LSU-rRNA)|DNA catabolic process, exonucleolytic|nucleic acid binding|nucleolus|cytoplasm|mitochondrion|endoribonuclease activity, producing 5'-phosphomonoesters|posttranscriptional gene silencing by RNA|metal ion binding|regulation of production of …
Os01g0618100	1762.19	2355.55	1168.83	0.496202	-1.011	0.000798012	0.00361333	Down	86.1332	89.5681	79.2286	15.7729	44.0212	31.0593	AKR1	Probable aldo-keto reductase 1		GO:0016491	oxidoreductase activity
Os01g0618400	2143.06	3462.62	823.492	0.237823	-2.07204	2.17e-08	3.14e-07	Down	69.0267	54.2387	52.2694	2.44927	18.478	9.02303	Os01g0618400	DEAD-box ATP-dependent RNA helicase 25		GO:0003723,GO:0004386,GO:0005524	RNA binding|helicase activity|ATP binding
Os01g0619800	85.3555	115.385	55.3262	0.479493	-1.06042	0.00822779	0.0267012	Down	2.17044	2.4898	2.24782	0.337402	1.24163	0.844909
Os01g0619900	880.161	1691.38	68.9461	0.0407633	-4.61658	1.67e-17	8.75e-16	Down	21.0551	13.8664	12.849	0	0.842994	0.250026	TCL2	MYB-like transcription factor TCL2	MYB_related	GO:0005634,GO:0030154,GO:0043565,GO:0044212,GO:0045892,GO:0048629,GO:1900033	nucleus|cell differentiation|sequence-specific DNA binding|transcription regulatory region DNA binding|negative regulation of transcription, DNA-templated|trichome patterning|negative regulation of trichome patterning
Os01g0621200	227.7	20.2282	435.171	21.513	4.42714	0.000404353	0.00199734	Up	0.665869	1.18469	1.03281	21.9401	5.70168	11.9366	At5g41800	Probable GABA transporter 2		GO:0003333,GO:0005886,GO:0015171,GO:0016021	amino acid transmembrane transport|plasma membrane|amino acid transmembrane transporter activity|integral component of membrane
Os01g0621900	3121.85	1715.2	4528.5	2.64021	1.40065	1.37e-06	1.31e-05	Up	20.673	24.6759	25.7277	42.8081	39.3661	47.8326
Os01g0622066	62.6352	85.7497	39.5207	0.460885	-1.11752	0.00528082	0.0182061	Down	3.46922	3.53777	6.57567	1.67964	1.79081	0.787907
Os01g0622300	689.067	931.6	446.535	0.479321	-1.06094	0.000479838	0.00231116	Down	25.6316	21.964	21.8904	5.69574	9.64983	8.16844	Os01g0622300	Uroporphyrinogen decarboxylase 1, chloroplastic		GO:0004853,GO:0005829,GO:0006782,GO:0006783,GO:0009507,GO:0015995	uroporphyrinogen decarboxylase activity|cytosol|protoporphyrinogen IX biosynthetic process|heme biosynthetic process|chloroplast|chlorophyll biosynthetic process	path:dosa00860	Porphyrin and chlorophyll metabolism
Os01g0622500	429.581	582.464	276.698	0.475047	-1.07386	0.000420288	0.00206111	Down	3.86394	4.66153	4.47452	1.27944	1.36468	1.34398
Os01g0622600	3199.43	2035.02	4363.83	2.14437	1.10055	7.72e-05	0.000467725	Up	38.8741	37.9779	39.7705	36.6737	70.1062	61.6683	CPK1	Calcium-dependent protein kinase 1		GO:0004683,GO:0005509,GO:0005524,GO:0005634,GO:0005737,GO:0009738,GO:0009931,GO:0016020,GO:0018105,GO:0035556	calmodulin-dependent protein kinase activity|calcium ion binding|ATP binding|nucleus|cytoplasm|abscisic acid-activated signaling pathway|calcium-dependent protein serine/threonine kinase activity|membrane|peptidyl-serine phosphorylation|intracellular signal transduction	path:dosa04626	Plant-pathogen interaction
Os01g0623200	866.503	82.6889	1650.32	19.9582	4.31891	3.53e-14	1.23e-12	Up	3.93928	3.16401	2.73267	26.0971	59.1872	48.4179	SLAH3	S-type anion channel SLAH3		GO:0005886,GO:0006821,GO:0006873,GO:0008308,GO:0009414,GO:0009651,GO:0016021	plasma membrane|chloride transport|cellular ion homeostasis|voltage-gated anion channel activity|response to water deprivation|response to salt stress|integral component of membrane
Os01g0623500	1893.22	754.13	3032.3	4.02093	2.00753	1.01e-11	2.54e-10	Up	9.09715	8.32234	9.94307	23.6189	24.577	28.0031	SAP1	Protein SAP1		GO:0005524,GO:0008568,GO:0016887,GO:0031122	ATP binding|microtubule-severing ATPase activity|ATPase activity|cytoplasmic microtubule organization
Os01g0624500	2365.98	1374.83	3357.12	2.44184	1.28797	7.71e-06	6.14e-05	Up	70.5499	66.2584	65.7118	107.085	121.076	129.532	SGT1	Protein SGT1 homolog		GO:0005634,GO:0005737,GO:0006952,GO:0031647,GO:0042742,GO:0050821,GO:0050832	nucleus|cytoplasm|defense response|regulation of protein stability|defense response to bacterium|protein stabilization|defense response to fungus	path:dosa04626	Plant-pathogen interaction
Os01g0624700	102.068	24.3905	179.745	7.36947	2.88156	3.77e-09	6.31e-08	Up	0.849929	0.734806	1.14153	4.00162	8.58353	5.87289	WRKY27	Probable WRKY transcription factor 27	WRKY	GO:0003700,GO:0005634,GO:0007263,GO:0009739,GO:0042742,GO:0043565,GO:0044212,GO:0045892	DNA-binding transcription factor activity|nucleus|nitric oxide mediated signal transduction|response to gibberellin|defense response to bacterium|sequence-specific DNA binding|transcription regulatory region DNA binding|negative regulation of transcription, DNA-templated	path:dosa04016,path:dosa04626	MAPK signaling pathway - plant|Plant-pathogen interaction
Os01g0625200	15.179	22.4657	7.89236	0.351307	-1.5092	0.0392638	0.0978514	Down	0.472035	0.480245	0.310264	0.0209647	0.0386297	0.288686	KIN13B	Kinesin-like protein KIN-13B		GO:0003777,GO:0005524,GO:0005871,GO:0005874,GO:0007018,GO:0008017,GO:0016887	microtubule motor activity|ATP binding|kinesin complex|microtubule|microtubule-based movement|microtubule binding|ATPase activity
Os01g0625300	103.564	192.533	14.5945	0.0758025	-3.72161	5.18e-18	2.92e-16	Down	9.53542	8.67102	6.75309	0.0907328	0.895895	0.417695	HSFC1A	Heat stress transcription factor C-1a	HSF	GO:0000978,GO:0003700,GO:0005634,GO:0034605,GO:0043565,GO:0061408	RNA polymerase II proximal promoter sequence-specific DNA binding|DNA-binding transcription factor activity|nucleus|cellular response to heat|sequence-specific DNA binding|positive regulation of transcription from RNA polymerase II promoter in response to heat stress
Os01g0626500	616.659	880.056	353.262	0.401408	-1.31686	8.68e-06	6.84e-05	Down	11.1784	12.5172	12.3075	3.06107	2.75462	2.41573
Os01g0627450	4.02958	0.539181	7.51998	13.947	3.80189	0.0168513	0.048628	Up	0	0	0	0.200888	0.150884	0.0367286	CYP72A14	Cytochrome P450 72A14		GO:0004497,GO:0005506,GO:0016021,GO:0016705,GO:0020037	monooxygenase activity|iron ion binding|integral component of membrane|oxidoreductase activity, acting on paired donors, with incorporation or reduction of molecular oxygen|heme binding
Os01g0627500	7769.59	1662.65	13876.5	8.34604	3.06109	1.3e-10	2.78e-09	Up	33.1807	24.9841	27.0269	200.159	128.583	160.812	CYP72A15	Cytochrome P450 72A15		GO:0004497,GO:0005506,GO:0016021,GO:0016705,GO:0020037	monooxygenase activity|iron ion binding|integral component of membrane|oxidoreductase activity, acting on paired donors, with incorporation or reduction of molecular oxygen|heme binding
Os01g0627550	9.82898	2.17859	17.4794	8.02323	3.00418	0.00106715	0.00464429	Up	0.0277062	0.0820372	0.0272703	0.525294	0.24188	0.324211	CYP72A15	Cytochrome P450 72A15		GO:0004497,GO:0005506,GO:0016021,GO:0016705,GO:0020037	monooxygenase activity|iron ion binding|integral component of membrane|oxidoreductase activity, acting on paired donors, with incorporation or reduction of molecular oxygen|heme binding
Os01g0627600	31.7591	4.64577	58.8724	12.6723	3.6636	8.08e-05	0.000487569	Up	0.101658	0.0745752	0.220285	1.58787	0.618555	1.31684	CYP72A15	Cytochrome P450 72A15		GO:0004497,GO:0005506,GO:0016021,GO:0016705,GO:0020037	monooxygenase activity|iron ion binding|integral component of membrane|oxidoreductase activity, acting on paired donors, with incorporation or reduction of molecular oxygen|heme binding
Os01g0627800	13048.8	10.8872	26086.7	2396.09	11.2265	1.1e-09	2.03e-08	Up	0.102687	0.20041	0.51299	731.343	182.668	434.444	CYP72A13	Cytochrome P450 72A13		GO:0004497,GO:0005506,GO:0016021,GO:0016705,GO:0020037	monooxygenase activity|iron ion binding|integral component of membrane|oxidoreductase activity, acting on paired donors, with incorporation or reduction of molecular oxygen|heme binding
Os01g0627900	123.406	31.0256	215.786	6.95509	2.79807	8.39e-14	2.77e-12	Up	0.543416	0.241425	0.672171	1.62474	2.0828	1.84416	CYP72A67	Cytochrome P450 716A67		GO:0005506,GO:0016021,GO:0016135,GO:0016709,GO:0020037	iron ion binding|integral component of membrane|saponin biosynthetic process|oxidoreductase activity, acting on paired donors, with incorporation or reduction of molecular oxygen, NAD(P)H as one donor, and incorporation of one atom of oxygen|heme binding
Os01g0628000	21.1228	0	42.2455	Inf	Inf	0.0134381	0.0401804	Up	0	0	0	1.70006	0.363573	0.144662	CYP72A13	Cytochrome P450 72A13		GO:0004497,GO:0005506,GO:0016021,GO:0016705,GO:0020037	monooxygenase activity|iron ion binding|integral component of membrane|oxidoreductase activity, acting on paired donors, with incorporation or reduction of molecular oxygen|heme binding
Os01g0628900	1244.47	690.496	1798.45	2.60458	1.38105	6.89e-06	5.56e-05	Up	15.4636	23.4425	15.5697	39.9396	32.0184	31.6458	CYP72A14	Cytochrome P450 72A14		GO:0004497,GO:0005506,GO:0016021,GO:0016705,GO:0020037	monooxygenase activity|iron ion binding|integral component of membrane|oxidoreductase activity, acting on paired donors, with incorporation or reduction of molecular oxygen|heme binding
Os01g0629400	2172.9	1406.89	2938.9	2.08893	1.06276	0.000188718	0.00102483	Up	17.3458	17.3904	16.1345	21.13	28.8585	22.107	PSR2	Probable phosphatase PSR2		GO:0004721,GO:0005886,GO:0006470,GO:0009408,GO:0009651,GO:0071472	phosphoprotein phosphatase activity|plasma membrane|protein dephosphorylation|response to heat|response to salt stress|cellular response to salt stress
Os01g0629600	95.8299	38.8558	152.804	3.93259	1.97548	0.00328999	0.0122009	Up	3.52963	4.02096	3.63672	3.33142	12.7471	14.3986	SCPL50	Serine carboxypeptidase-like 50		GO:0004185,GO:0005576,GO:0005773	serine-type carboxypeptidase activity|extracellular region|vacuole
Os01g0629900	1100.49	462.214	1738.76	3.7618	1.91142	1.63e-05	0.000119195	Up	6.48682	6.19687	6.00823	19.9419	13.5965	13.7925	MPK10	Mitogen-activated protein kinase 10		GO:0004707,GO:0005524,GO:0005634,GO:0005737,GO:0010468,GO:0035556	MAP kinase activity|ATP binding|nucleus|cytoplasm|regulation of gene expression|intracellular signal transduction
Os01g0631200	282.406	110.797	454.015	4.09773	2.03483	0.0453535	0.110144	Up	3.67211	2.05462	1.9633	3.40927	5.21032	13.9018	cobA	Uroporphyrinogen-III C-methyltransferase		GO:0004851,GO:0009236,GO:0009507,GO:0019354,GO:0055114	uroporphyrin-III C-methyltransferase activity|cobalamin biosynthetic process|chloroplast|siroheme biosynthetic process|oxidation-reduction process	path:dosa00860	Porphyrin and chlorophyll metabolism
Os01g0631800	1351.03	114.3	2587.75	22.6399	4.5008	1.82e-16	8.45e-15	Up	6.4993	12.4572	15.0614	223.273	157.472	171.823
Os01g0633400	148.393	202.363	94.4223	0.466599	-1.09975	0.00181309	0.00730204	Down	5.00898	7.28709	5.21671	1.30331	2.99387	1.45389	KING1	SNF1-related protein kinase regulatory subunit gamma-1		GO:0005524,GO:0005975,GO:0006633,GO:0009505,GO:0019887,GO:0042128	ATP binding|carbohydrate metabolic process|fatty acid biosynthetic process|plant-type cell wall|protein kinase regulator activity|nitrate assimilation
Os01g0635400	37.046	64.4145	9.67746	0.150237	-2.73468	2.67e-07	3.02e-06	Down	0.899256	1.23556	1.0074	0.0848092	0.117365	0.0902444	RAE1	Protein RAE1		GO:0000972,GO:0003723,GO:0005635,GO:0005643,GO:0005829,GO:0015031,GO:0043130,GO:0051028,GO:0080008	transcription-dependent tethering of RNA polymerase II gene DNA at nuclear periphery|RNA binding|nuclear envelope|nuclear pore|cytosol|protein transport|ubiquitin binding|mRNA transport|Cul4-RING E3 ubiquitin ligase complex	path:dosa03013	RNA transport
Os01g0636400	21.0749	7.34417	34.8055	4.73921	2.24465	0.000199744	0.00107644	Up	0.254146	0.538764	0.37788	0.85053	1.6502	1.85811
Os01g0636600	82.6582	123.144	42.1724	0.342464	-1.54598	0.000100506	0.000591889	Down	0.530138	0.73302	0.563338	0.0828878	0.188121	0.217136	PDF1B	Peptide deformylase 1B, chloroplastic		GO:0005739,GO:0006412,GO:0009507,GO:0009570,GO:0018206,GO:0031365,GO:0042586,GO:0043686,GO:0046872	mitochondrion|translation|chloroplast|chloroplast stroma|peptidyl-methionine modification|N-terminal protein amino acid modification|peptide deformylase activity|co-translational protein modification|metal ion binding
Os01g0637800	4.5973	0.815104	8.3795	10.2803	3.36181	0.0148904	0.043808	Up	0	0	0	0.272843	0.442571	0.372332	MYB24	Transcription factor MYB24	MYB	GO:0003700,GO:0005634,GO:0009740,GO:0009753,GO:0009867,GO:0043565,GO:0048443,GO:0080086	DNA-binding transcription factor activity|nucleus|gibberellic acid mediated signaling pathway|response to jasmonic acid|jasmonic acid mediated signaling pathway|sequence-specific DNA binding|stamen development|stamen filament development
Os01g0638000	2289.95	33.0733	4546.84	137.477	7.10305	2.11e-14	7.54e-13	Up	3.86474	0.0411641	0.913347	178.281	85.8789	208.192		Anthocyanin 3'-O-beta-glucosyltransferase		GO:0033837	anthocyanin 3'-O-beta-glucosyltransferase activity
Os01g0638600	94.552	178.758	10.3456	0.0578748	-4.11092	1.28e-10	2.73e-09	Down	15.7315	14.4516	7.67457	0.202874	0.593816	0.565011	TOGT1	Scopoletin glucosyltransferase		GO:0042802,GO:0050275	identical protein binding|scopoletin glucosyltransferase activity
Os01g0639200	338.033	64.4044	611.662	9.4972	3.2475	1.11e-21	9.31e-20	Up	2.71746	2.84516	2.63758	22.1015	19.2996	20.5191	SNL6	Cinnamoyl-CoA reductase-like SNL6		GO:0003854,GO:0006694,GO:0009809,GO:0016491,GO:0016616,GO:0042742	3-beta-hydroxy-delta5-steroid dehydrogenase activity|steroid biosynthetic process|lignin biosynthetic process|oxidoreductase activity|oxidoreductase activity, acting on the CH-OH group of donors, NAD or NADP as acceptor|defense response to bacterium
Os01g0640700	839.866	488.766	1190.97	2.43668	1.28492	0.0083011	0.0268979	Up	27.0669	21.9564	18.9091	46.4765	32.348	42.0493	Sb03g029220	CASP-like protein 4U1		GO:0005886,GO:0016021	plasma membrane|integral component of membrane
Os01g0640800	465.819	655.712	275.925	0.420802	-1.24879	5.13e-05	0.000327492	Down	17.354	17.2703	15.6831	3.70678	6.3736	4.49593
Os01g0641000	402.762	565.112	240.413	0.425425	-1.23302	0.00011792	0.000679903	Down	19.7664	16.3507	15.2617	2.43939	6.80474	5.87728	STY13	Serine/threonine-protein kinase STY13		GO:0004674,GO:0004712,GO:0004713,GO:0005524,GO:0005886,GO:0006468,GO:0010344	protein serine/threonine kinase activity|protein serine/threonine/tyrosine kinase activity|protein tyrosine kinase activity|ATP binding|plasma membrane|protein phosphorylation|seed oilbody biogenesis
Os01g0641800	77.2301	42.4818	111.978	2.63591	1.3983	0.00308947	0.0115773	Up	1.51454	2.97062	1.62718	3.93018	3.20973	2.64462	At5g17740	AAA-ATPase At5g17740		GO:0005524,GO:0016021,GO:0016887	ATP binding|integral component of membrane|ATPase activity
Os01g0642000	469.48	9.8173	929.143	94.6435	6.56443	5.7e-09	9.23e-08	Up	0.0732941	0.0717804	0.385349	19.9023	11.5309	7.46669	IMCEL2	Probable isoprenylcysteine alpha-carbonyl methylesterase ICMEL2		GO:0000139,GO:0005789,GO:0010296,GO:0016021	Golgi membrane|endoplasmic reticulum membrane|prenylcysteine methylesterase activity|integral component of membrane	path:dosa00900	Terpenoid backbone biosynthesis
Os01g0642100	286.6	8.44191	564.757	66.8992	6.06392	4.54e-13	1.34e-11	Up	0.30877	0.297378	0.370304	18.9855	9.99699	13.3761
Os01g0642200	2656.94	4639.95	673.935	0.145246	-2.78343	2.74e-19	1.77e-17	Down	771.489	741.256	614.821	12.5112	70.1217	149.003
Os01g0642900	294.224	404.356	184.092	0.455271	-1.1352	0.000258161	0.00134546	Down	23.9408	30.8216	33.9694	8.93721	9.31466	9.57875	At4g11060	Single-stranded DNA-binding protein, mitochondrial		GO:0003697,GO:0005739,GO:0006264,GO:0009295,GO:0042645,GO:0051096	single-stranded DNA binding|mitochondrion|mitochondrial DNA replication|nucleoid|mitochondrial nucleoid|positive regulation of helicase activity	path:dosa03030,path:dosa03430,path:dosa03440	DNA replication|Mismatch repair|Homologous recombination
Os01g0644000	9743.74	2165.84	17321.6	7.99765	2.99958	1.56e-18	9.37e-17	Up	92.2034	197.152	273.819	1144.61	905.502	1042.83
Os01g0644200	48.911	0.26748	97.5544	364.717	8.51063	1.51e-26	2.05e-24	Up	0	0.162663	0	9.04717	13.3924	17.256
Os01g0644600	19.5056	11.1792	27.8319	2.48962	1.31593	0.0289491	0.0760249	Up	3.61077	0.544789	0.510605	2.87342	2.64949	3.41813
Os01g0646000	133.919	183.862	83.9759	0.456733	-1.13058	0.00115851	0.00496905	Down	3.16888	3.61397	3.6655	1.10777	1.37308	1.13753	PCMP-E44	Pentatricopeptide repeat-containing protein At2g36730
Os01g0646700	659.532	922.509	396.554	0.429865	-1.21804	7.66e-05	0.000464858	Down	10.8472	9.68727	8.7694	1.76801	3.5014	3.24175	PIF1	ATP-dependent DNA helicase PIF1		GO:0000002,GO:0000722,GO:0000723,GO:0000727,GO:0000733,GO:0003678,GO:0003697,GO:0005524,GO:0005634,GO:0005657,GO:0005730,GO:0005739,GO:0005743,GO:0006260,GO:0006310,GO:0010521,GO:0031966,GO:0032211,GO:0032508,GO:0043141,GO:0043596,GO:0044806,GO:0051276,GO:0051880,GO:0071932	mitochondrial genome maintenance|telomere maintenance via recombination|telomere maintenance|double-strand break repair via break-induced replication|DNA strand renaturation|DNA helicase activity|single-stranded DNA binding|ATP binding|nucleus|replication fork|nucleolus|mitochondrion|mitochondrial inner membrane|DNA replication|DNA recombination|telomerase inhibitor activity|mitochondrial membran…
Os01g0646800	671.813	924.471	419.156	0.4534	-1.14114	0.000122799	0.000703663	Down	7.71479	7.89757	7.5103	2.14338	2.92575	1.91961
Os01g0647000	327.067	182.265	471.869	2.58892	1.37235	1.69e-05	0.0001234	Up	15.316	14.0187	13.9807	26.846	20.2415	27.4211
Os01g0647100	1346.61	782.455	1910.77	2.44202	1.28807	0.000250224	0.00131089	Up	16.1784	18.7242	18.5665	33.7662	22.2013	33.8496	AATP1	ADP,ATP carrier protein 1, chloroplastic		GO:0005471,GO:0005524,GO:0009536,GO:0009941,GO:0016020,GO:0016021,GO:0031969	ATP:ADP antiporter activity|ATP binding|plastid|chloroplast envelope|membrane|integral component of membrane|chloroplast membrane
Os01g0648600	21.6205	33.4313	9.80972	0.293429	-1.76892	0.0242476	0.0655567	Down	2.69038	1.25728	1.35893	0.0560432	0.591675	0.61271	At5g20050	Probable receptor-like protein kinase At5g20050
Os01g0649200	725.146	331.805	1118.49	3.37091	1.75314	5.71e-09	9.23e-08	Up	19.1786	18.1195	18.3184	39.9498	41.5285	48.7947	At1g28600	GDSL esterase/lipase At1g28600		GO:0005576,GO:0005618,GO:0016042,GO:0016788	extracellular region|cell wall|lipid catabolic process|hydrolase activity, acting on ester bonds
Os01g0649400	3.64916	0.83275	6.46557	7.76412	2.95682	0.0434529	0.106328	Up	0.0392259	0.0383088	0	0.0819251	0.115079	0.149127	At1g28600	GDSL esterase/lipase At1g28600		GO:0005576,GO:0005618,GO:0016042,GO:0016788	extracellular region|cell wall|lipid catabolic process|hydrolase activity, acting on ester bonds
Os01g0649900	130.646	193.267	68.0242	0.351969	-1.50648	3.28e-05	0.000221812	Down	5.97611	7.09729	4.66462	0.957044	2.01831	1.63796	At2g27360	GDSL esterase/lipase At2g27360		GO:0005576,GO:0016042,GO:0016788	extracellular region|lipid catabolic process|hydrolase activity, acting on ester bonds
Os01g0650000	64.9886	111.544	18.4327	0.16525	-2.59728	5.1e-09	8.32e-08	Down	0.654083	0.628626	0.489692	0.0211917	0.135352	0.0346258	At1g31550	GDSL esterase/lipase At1g31550		GO:0005576,GO:0005773,GO:0016042,GO:0016788	extracellular region|vacuole|lipid catabolic process|hydrolase activity, acting on ester bonds
Os01g0650100	38.1276	63.2545	13.0007	0.20553	-2.28258	9.61e-06	7.48e-05	Down	2.59056	2.83997	2.21745	0.274481	0.906921	0.135925	At1g28600	GDSL esterase/lipase At1g28600		GO:0005576,GO:0005618,GO:0016042,GO:0016788	extracellular region|cell wall|lipid catabolic process|hydrolase activity, acting on ester bonds
Os01g0650800	340.967	466.667	215.267	0.461287	-1.11626	0.000299429	0.00153245	Down	5.70036	7.54062	7.57157	2.19722	3.09388	1.39195
Os01g0651100	99.1158	141.211	57.0209	0.4038	-1.30829	0.00055868	0.00264269	Down	0.826966	1.33343	1.05068	0.2455	0.416746	0.31229	PCMP-H52	Putative pentatricopeptide repeat-containing protein At5g52630
Os01g0652300	31.7645	9.56324	53.9657	5.64303	2.49647	3.31e-06	2.9e-05	Up	0.572868	0.550046	1.48196	2.52815	1.98135	2.85371	Os01g0652300	Phospholipase A1-II 4		GO:0005737,GO:0008970,GO:0016042	cytoplasm|phospholipase A1 activity|lipid catabolic process
Os01g0652450	29.0799	11.7418	46.4179	3.95321	1.98302	0.000249049	0.00130525	Up	1.56085	1.88611	3.06283	3.3781	3.74888	5.98872
Os01g0653300	196.49	20.8121	372.167	17.8822	4.16045	2.03e-18	1.21e-16	Up	2.42878	2.95776	1.39847	16.0084	30.2267	26.3522
Os01g0654100	2060	444.448	3675.56	8.26994	3.04788	2.6e-12	7e-11	Up	6.18616	4.27068	4.78894	34.7793	24.3801	26.3451	ura7	CTP synthase		GO:0003883,GO:0005524,GO:0005737,GO:0005829,GO:0006207,GO:0006541,GO:0044210	CTP synthase activity|ATP binding|cytoplasm|cytosol|'de novo' pyrimidine nucleobase biosynthetic process|glutamine metabolic process|'de novo' CTP biosynthetic process	path:dosa00240	Pyrimidine metabolism
Os01g0654400	30.1839	9.29729	51.0705	5.49305	2.45761	2.51e-05	0.000175255	Up	1.32461	2.05392	0.541892	4.69455	5.4361	10.564
Os01g0654500	15790.2	8260.75	23319.7	2.82296	1.49721	0.000500037	0.0023964	Up	133.049	156.221	160.743	376.821	244.099	256.868	CICDH	Cytosolic isocitrate dehydrogenase [NADP]		GO:0000287,GO:0004450,GO:0005507,GO:0005829,GO:0005886,GO:0006099,GO:0006102,GO:0006739,GO:0009506,GO:0009570,GO:0009651,GO:0010043,GO:0042742,GO:0042803,GO:0046686,GO:0048046,GO:0051287	magnesium ion binding|isocitrate dehydrogenase (NADP+) activity|copper ion binding|cytosol|plasma membrane|tricarboxylic acid cycle|isocitrate metabolic process|NADP metabolic process|plasmodesma|chloroplast stroma|response to salt stress|response to zinc ion|defense response to bacterium|protein homodimerization activity|response to cadmium ion|apoplast|NAD binding	path:dosa00020,path:dosa00480,path:dosa04146	Citrate cycle (TCA cycle)|Glutathione metabolism|Peroxisome
Os01g0656400	379.971	95.0773	664.866	6.9929	2.80589	3.59e-18	2.08e-16	Up	4.88549	6.41838	5.41826	22.2574	34.9397	38.3508	WRKY53	Probable WRKY transcription factor 53	WRKY	GO:0003677,GO:0003700,GO:0005634,GO:0009507,GO:0009617,GO:0009751,GO:0009816,GO:0010150,GO:0010193,GO:0010200,GO:0031347,GO:0042542,GO:0042742,GO:0043565,GO:0044212,GO:0045893,GO:2000022	DNA binding|DNA-binding transcription factor activity|nucleus|chloroplast|response to bacterium|response to salicylic acid|defense response to bacterium, incompatible interaction|leaf senescence|response to ozone|response to chitin|regulation of defense response|response to hydrogen peroxide|defense response to bacterium|sequence-specific DNA binding|transcription regulatory region DNA binding|po…
Os01g0656600	1382.08	732.027	2032.14	2.77605	1.47303	5.96e-07	6.2e-06	Up	7.99911	7.88779	7.80287	15.4808	12.8631	16.2879
Os01g0656900	33.7167	49.4704	17.963	0.363106	-1.46154	0.00424863	0.0151507	Down	0.545473	0.685252	0.604295	0.11839	0.232277	0.126664
Os01g0658900	240.451	131.399	349.503	2.65985	1.41135	1.41e-05	0.00010492	Up	3.29186	2.98592	1.87404	5.67563	5.58785	4.69195	CPRF1	Common plant regulatory factor 1	bZIP	GO:0003677,GO:0003700,GO:0005634	DNA binding|DNA-binding transcription factor activity|nucleus
Os01g0660200	758.361	120.643	1396.08	11.572	3.53256	0.000420286	0.00206111	Up	12.0134	8.60841	8.8527	114.507	55.1505	58.3355	CHIT3	Acidic endochitinase		GO:0000272,GO:0004568,GO:0006032	polysaccharide catabolic process|chitinase activity|chitin catabolic process	path:dosa00520	Amino sugar and nucleotide sugar metabolism
Os01g0660300	168.482	227.542	109.421	0.480881	-1.05625	0.0232187	0.0632731	Down	4.66691	2.81623	2.50311	0.661221	1.36263	1.24993	PKP2	Plastidial pyruvate kinase 2		GO:0000287,GO:0004743,GO:0005524,GO:0005737,GO:0005739,GO:0006096,GO:0006629,GO:0006633,GO:0009507,GO:0009570,GO:0010431,GO:0016301,GO:0030955,GO:0032869,GO:0046686,GO:0048316	magnesium ion binding|pyruvate kinase activity|ATP binding|cytoplasm|mitochondrion|glycolytic process|lipid metabolic process|fatty acid biosynthetic process|chloroplast|chloroplast stroma|seed maturation|kinase activity|potassium ion binding|cellular response to insulin stimulus|response to cadmium ion|seed development	path:dosa00010,path:dosa00230,path:dosa00620	Glycolysis / Gluconeogenesis|Purine metabolism|Pyruvate metabolism
Os01g0660550	202.13	288.157	116.102	0.402912	-1.31146	7.89e-05	0.000477039	Down	6.25294	8.8568	7.28755	1.76955	2.52629	2.29557
Os01g0660700	7.19523	0.826037	13.5644	16.4211	4.03748	0.0418273	0.102995	Up	0.0720371	0	0.133656	0.206126	1.66933	0.495113
Os01g0661400	326.505	459.729	193.282	0.420426	-1.25008	6.76e-05	0.000417128	Down	9.74769	13.3411	10.77	2.64283	3.62763	2.89754	rrp40	Exosome complex component rrp40		GO:0000176,GO:0000177,GO:0000178,GO:0000467,GO:0003723,GO:0005730,GO:0034427,GO:0034475,GO:0043928,GO:0070478,GO:0070481,GO:0070651,GO:0071028,GO:0071034,GO:0071035,GO:0071038,GO:0071042,GO:0071049,GO:0071051	nuclear exosome (RNase complex)|cytoplasmic exosome (RNase complex)|exosome (RNase complex)|exonucleolytic trimming to generate mature 3'-end of 5.8S rRNA from tricistronic rRNA transcript (SSU-rRNA, 5.8S rRNA, LSU-rRNA)|RNA binding|nucleolus|nuclear-transcribed mRNA catabolic process, exonucleolytic, 3'-5'|U4 snRNA 3'-end processing|exonucleolytic nuclear-transcribed mRNA catabolic process invol…	path:dosa03018	RNA degradation
Os01g0661500	2699.21	901.51	4496.91	4.98819	2.31852	1.3e-06	1.25e-05	Up	16.4621	17.1855	17.845	77.7775	53.5368	48.747	AMSH2	AMSH-like ubiquitin thioesterase 2		GO:0004843,GO:0005768,GO:0008237,GO:0016579,GO:0046872,GO:0070536,GO:0071108	thiol-dependent ubiquitin-specific protease activity|endosome|metallopeptidase activity|protein deubiquitination|metal ion binding|protein K63-linked deubiquitination|protein K48-linked deubiquitination	path:dosa04144	Endocytosis
Os01g0662600	5198.74	3435.84	6961.65	2.02619	1.01877	0.000466807	0.00225718	Up	21.5299	23.0538	24.2201	37.631	28.6887	29.1666	ISU1	Iron-sulfur cluster assembly protein 1		GO:0005198,GO:0005737,GO:0005739,GO:0005759,GO:0006879,GO:0008198,GO:0016226,GO:0036455,GO:0051537,GO:0051539	structural molecule activity|cytoplasm|mitochondrion|mitochondrial matrix|cellular iron ion homeostasis|ferrous iron binding|iron-sulfur cluster assembly|iron-sulfur transferase activity|2 iron, 2 sulfur cluster binding|4 iron, 4 sulfur cluster binding
Os01g0663400	583.822	299.941	867.703	2.89291	1.53252	3.9e-07	4.25e-06	Up	6.29263	6.18468	5.54424	11.0672	12.0217	12.6957	Os05g0567100	Aspartic proteinase oryzasin-1		GO:0004190,GO:0005773,GO:0006508,GO:0006629,GO:0030163	aspartic-type endopeptidase activity|vacuole|proteolysis|lipid metabolic process|protein catabolic process
Os01g0664000	796.243	1149.82	442.669	0.38499	-1.37711	4.86e-06	4.07e-05	Down	19.4364	16.1538	16.5492	3.85325	6.50889	3.49265	CTPA1	Carboxyl-terminal-processing peptidase 1, chloroplastic		GO:0004175,GO:0008236,GO:0009543,GO:0031977	endopeptidase activity|serine-type peptidase activity|chloroplast thylakoid lumen|thylakoid lumen
Os01g0664100	650.088	424.158	876.017	2.06531	1.04636	0.000653615	0.00303348	Up	5.8453	6.69243	6.1394	11.2286	7.69513	8.5903
Os01g0664500	1658.05	662.795	2653.31	4.00321	2.00116	1.48e-11	3.63e-10	Up	8.49353	8.2197	6.96677	20.8349	21.9069	19.9555
Os01g0665300	3777.08	1801.51	5752.65	3.19324	1.67502	1.29e-08	1.97e-07	Up	12.2723	13.8665	15.3813	34.6778	27.2627	26.092	PSR1	Phosphatase PSR1		GO:0004721,GO:0005886,GO:0006470,GO:0009408,GO:0009651,GO:0071472,GO:1903293	phosphoprotein phosphatase activity|plasma membrane|protein dephosphorylation|response to heat|response to salt stress|cellular response to salt stress|phosphatase complex
Os01g0666400	43.58	14.5563	72.6038	4.9878	2.3184	7.48e-07	7.59e-06	Up	2.06185	2.25564	1.07498	4.10502	6.96989	6.33149	At4g10955	GDSL esterase/lipase At4g10955		GO:0016042,GO:0016787	lipid catabolic process|hydrolase activity
Os01g0666600	93.3333	15.4084	171.258	11.1146	3.47438	1.88e-09	3.34e-08	Up	1.30386	0.965258	0.62978	9.01106	5.20632	11.26
Os01g0667000	5.1624	0.810883	9.51392	11.7328	3.55247	0.00563043	0.0192593	Up	0	0.089671	0.0855366	0.266506	0.699636	0.559751			NAC
Os01g0667200	2183.75	976.789	3390.7	3.47127	1.79546	6.7e-10	1.28e-08	Up	26.4618	29.8859	28.221	57.0998	71.8035	69.6931	GLY3	Persulfide dioxygenase ETHE1 homolog, mitochondrial		GO:0005739,GO:0006749,GO:0009651,GO:0009793,GO:0009960,GO:0016788,GO:0046872,GO:0048316,GO:0050313,GO:0070813	mitochondrion|glutathione metabolic process|response to salt stress|embryo development ending in seed dormancy|endosperm development|hydrolase activity, acting on ester bonds|metal ion binding|seed development|sulfur dioxygenase activity|hydrogen sulfide metabolic process	path:dosa00920	Sulfur metabolism
Os01g0667600	2173.93	1208.54	3139.32	2.59761	1.37718	1.33e-06	1.28e-05	Up	85.249	119.975	108.902	147.94	246.548	251.561	RABA1F	Ras-related protein RABA1f		GO:0003924,GO:0005525,GO:0005768,GO:0005886,GO:0006886,GO:0032482	GTPase activity|GTP binding|endosome|plasma membrane|intracellular protein transport|Rab protein signal transduction
Os01g0667700	2061.25	1324.11	2798.38	2.11339	1.07956	0.00025411	0.0013268	Up	18.475	19.2046	18.273	31.5687	23.8007	24.4926	ZFP1	Probable E3 ubiquitin-protein ligase ZFP1		GO:0016567,GO:0016740,GO:0046872	protein ubiquitination|transferase activity|metal ion binding
Os01g0667900	3253.84	389.448	6118.24	15.71	3.97361	7.8e-10	1.48e-08	Up	42.3913	32.5746	53.8226	252.726	664.198	543.175	GRXS5	Monothiol glutaredoxin-S5		GO:0005634,GO:0005737,GO:0009055,GO:0015035,GO:0045454,GO:0046872,GO:0051537	nucleus|cytoplasm|electron transfer activity|protein disulfide oxidoreductase activity|cell redox homeostasis|metal ion binding|2 iron, 2 sulfur cluster binding
Os01g0668600	38.6423	53.3363	23.9483	0.449006	-1.15519	0.0164219	0.047611	Down	0.557334	0.688056	0.551998	0.151737	0.263785	0.141887	PK1	Putative receptor protein kinase ZmPK1		GO:0004674,GO:0005524,GO:0005886,GO:0006468,GO:0016021,GO:0048544	protein serine/threonine kinase activity|ATP binding|plasma membrane|protein phosphorylation|integral component of membrane|recognition of pollen
Os01g0668901	292.285	77.9367	506.634	6.50058	2.70057	0.000488466	0.00234739	Up	0.230392	0.622398	1.74067	5.06531	2.07968	3.90868	PK1	Putative receptor protein kinase ZmPK1		GO:0004674,GO:0005524,GO:0005886,GO:0006468,GO:0016021,GO:0048544	protein serine/threonine kinase activity|ATP binding|plasma membrane|protein phosphorylation|integral component of membrane|recognition of pollen
Os01g0669100	51.7746	89.4628	14.0864	0.157456	-2.66698	2.67e-07	3.02e-06	Down	1.72117	2.49877	3.14795	0.20822	0.446316	0.163085	PK1	Putative receptor protein kinase ZmPK1		GO:0004674,GO:0005524,GO:0005886,GO:0006468,GO:0016021,GO:0048544	protein serine/threonine kinase activity|ATP binding|plasma membrane|protein phosphorylation|integral component of membrane|recognition of pollen
Os01g0670100	1239.78	645.353	1834.21	2.84218	1.507	0.000455663	0.00220906	Up	11.7608	18.6829	25.4831	44.1011	31.6694	34.8031	PK1	Putative receptor protein kinase ZmPK1		GO:0004674,GO:0005524,GO:0005886,GO:0006468,GO:0016021,GO:0048544	protein serine/threonine kinase activity|ATP binding|plasma membrane|protein phosphorylation|integral component of membrane|recognition of pollen
Os01g0670500	35.6385	12.2482	59.0288	4.81938	2.26885	0.00028823	0.001481	Up	0.520053	0.932933	1.70545	1.62637	4.54408	4.62739
Os01g0672100	122.176	11.0748	233.276	21.0637	4.39668	0.0161515	0.046914	Up	0.595109	0.206451	0.232839	7.83021	1.97893	2.4935	NAC073	NAC domain-containing protein 73	NAC	GO:0003700,GO:0005634,GO:0043565,GO:0044212,GO:0045893,GO:2000652	DNA-binding transcription factor activity|nucleus|sequence-specific DNA binding|transcription regulatory region DNA binding|positive regulation of transcription, DNA-templated|regulation of secondary cell wall biogenesis
Os01g0672166	22.9413	35.5787	10.3038	0.289607	-1.78783	0.0025241	0.00973512	Down	0.979151	1.13199	1.20911	0.188396	0.380387	0.141825	At5g46100	Pentatricopeptide repeat-containing protein At5g46100
Os01g0672400	4176.3	1870.05	6482.56	3.46653	1.79349	4.74e-10	9.3e-09	Up	24.3616	25.8832	27.7158	52.5337	70.2913	66.3497	DI19-3	Protein DEHYDRATION-INDUCED 19 homolog 3
Os01g0673700	66.4139	20.7624	112.065	5.39751	2.43229	9.17e-09	1.44e-07	Up	1.52672	1.67763	1.74714	4.90175	5.91897	5.85796	DOF1.5	Dof zinc finger protein DOF1.5	Dof	GO:0003677,GO:0003700,GO:0005634,GO:0006355,GO:0010214,GO:0043565,GO:0044212,GO:0046872	DNA binding|DNA-binding transcription factor activity|nucleus|regulation of transcription, DNA-templated|seed coat development|sequence-specific DNA binding|transcription regulatory region DNA binding|metal ion binding
Os01g0673800	3964.53	5508.75	2420.3	0.439355	-1.18654	5.66e-05	0.000357076	Down	89.251	88.6656	81.9789	16.3424	38.2749	23.8466	CGL160	Protein CONSERVED ONLY IN THE GREEN LINEAGE 160, chloroplastic		GO:0009534,GO:0009535,GO:0016021,GO:0033614	chloroplast thylakoid|chloroplast thylakoid membrane|integral component of membrane|chloroplast proton-transporting ATP synthase complex assembly
Os01g0674150	16.738	27.0869	6.38902	0.235871	-2.08393	0.00332998	0.01232	Down	2.3448	3.03962	0.839776	0.0741863	0.507187	0.606605
Os01g0674400	309.646	110.379	508.912	4.61057	2.20495	1.18e-11	2.93e-10	Up	9.00305	9.0749	17.0173	37.5824	38.0608	39.7267
Os01g0674700	1681.35	2314.45	1048.24	0.452911	-1.1427	0.000129837	0.000739001	Down	23.2032	19.4479	19.3519	4.13769	9.5771	5.91696	EMB2279	Pentatricopeptide repeat-containing protein At1g30610, chloroplastic
Os01g0675800	1232.82	661.28	1804.37	2.7286	1.44816	9.12e-07	9.11e-06	Up	28.1542	53.987	47.8375	71.929	85.202	82.1043	NAC068	NAC domain-containing protein 68	NAC	GO:0003677,GO:0005634,GO:0006355	DNA binding|nucleus|regulation of transcription, DNA-templated
Os01g0676200	824.026	1208.17	439.885	0.364093	-1.45762	1.76e-06	1.64e-05	Down	176.003	152.881	146.491	22.8138	57.5741	43.1861
Os01g0678100	195.68	311.265	80.0957	0.257323	-1.95835	2.37e-08	3.4e-07	Down	9.32502	8.63677	7.25802	0.416653	2.63447	1.57849
Os01g0678400	8.49922	0.806661	16.1918	20.0726	4.32715	0.00122713	0.00521145	Up	0	0.0894826	0.0430258	0.133918	0.869813	0.821291
Os01g0678500	478.172	717.314	239.031	0.333231	-1.58541	1.1e-06	1.08e-05	Down	6.4897	7.35418	6.04676	0.357001	2.52405	1.40812	TPC1	Two pore calcium channel protein 1		GO:0000325,GO:0005245,GO:0005509,GO:0005774,GO:0006816,GO:0006952,GO:0016021,GO:0034765	plant-type vacuole|voltage-gated calcium channel activity|calcium ion binding|vacuolar membrane|calcium ion transport|defense response|integral component of membrane|regulation of ion transmembrane transport
Os01g0678600	1751.2	2378.69	1123.71	0.472406	-1.0819	0.0226756	0.0620636	Down	75.7154	49.2466	48.8242	8.03697	32.1375	18.9669	RPS20	30S ribosomal protein S20, chloroplastic		GO:0003735,GO:0005840,GO:0006412,GO:0009507,GO:0009570,GO:0009941,GO:0016020,GO:0070181	structural constituent of ribosome|ribosome|translation|chloroplast|chloroplast stroma|chloroplast envelope|membrane|small ribosomal subunit rRNA binding	path:dosa03010	Ribosome
Os01g0678700	115.562	159.202	71.9217	0.451763	-1.14636	0.00205963	0.00815776	Down	4.07238	5.24372	4.1124	0.727781	2.11597	1.52135	DPB	Transcription factor-like protein DPB	E2F/DP	GO:0000082,GO:0000981,GO:0003677,GO:0005634,GO:0005667,GO:0005737,GO:0042023,GO:0046982,GO:0051726	G1/S transition of mitotic cell cycle|DNA-binding transcription factor activity, RNA polymerase II-specific|DNA binding|nucleus|transcription factor complex|cytoplasm|DNA endoreduplication|protein heterodimerization activity|regulation of cell cycle
Os01g0679900	2553.48	1093.66	4013.31	3.66962	1.87563	0.000498985	0.00239213	Up	7.65656	8.74727	8.1157	28.2394	16.4353	17.3863	ECT3	YTH domain-containing protein ECT3		GO:0003723,GO:0005737	RNA binding|cytoplasm
Os01g0680600	181.897	268.908	94.8853	0.352854	-1.50286	9.81e-06	7.62e-05	Down	20.3036	15.5685	17.0829	3.47716	5.01371	5.19347
Os01g0681200	1260.71	289.163	2232.26	7.71974	2.94855	2.28e-06	2.07e-05	Up	3.35108	3.09148	3.40339	24.4569	15.1085	14.4382	LACS4	Long chain acyl-CoA synthetase 4		GO:0004467,GO:0005524,GO:0005794,GO:0005886,GO:0006631,GO:0102391	long-chain fatty acid-CoA ligase activity|ATP binding|Golgi apparatus|plasma membrane|fatty acid metabolic process|decanoate-CoA ligase activity	path:dosa00061,path:dosa00071,path:dosa04146	Fatty acid biosynthesis|Fatty acid degradation|Peroxisome
Os01g0681700	108.043	196.985	19.101	0.0969664	-3.36637	7.47e-15	2.87e-13	Down	18.9097	13.8437	20.51	1.01003	1.20885	1.70404
Os01g0681800	38.8814	61.6824	16.0804	0.260697	-1.93955	0.000120025	0.000690433	Down	8.67622	8.1333	7.062	0.75463	1.82034	2.28511
Os01g0683700	79.9917	44.1561	115.827	2.62313	1.39129	0.00643186	0.0216001	Up	3.59822	3.88512	5.06486	8.77063	5.76887	8.28787
Os01g0685400	55.5852	11.4515	99.7189	8.70792	3.12233	2.18e-11	5.18e-10	Up	0.761256	1.04344	0.49497	5.61448	4.83332	6.30492	MYB87	Transcription factor MYB87	MYB	GO:0003700,GO:0005634,GO:0007275,GO:0009664,GO:0030154,GO:0043565,GO:0044212	DNA-binding transcription factor activity|nucleus|multicellular organism development|plant-type cell wall organization|cell differentiation|sequence-specific DNA binding|transcription regulatory region DNA binding
Os01g0686100	578.803	903.869	253.737	0.280723	-1.83278	4.23e-09	7.02e-08	Down	8.24544	7.99961	7.85752	0.941618	2.47799	1.44474
Os01g0686200	30.5231	47.9202	13.1261	0.273915	-1.8682	0.000587976	0.00276606	Down	3.99624	4.33771	3.75816	0.441167	0.714282	1.22573	UGT84A13	Gallate 1-beta-glucosyltransferase		GO:0047913	gallate 1-beta-glucosyltransferase activity
Os01g0688200	405.212	204.437	605.987	2.96417	1.56763	5.06e-07	5.35e-06	Up	6.11985	4.95614	4.85189	10.8843	8.46222	11.8434	CSE	Caffeoylshikimate esterase		GO:0003846,GO:0004622,GO:0005783,GO:0005794,GO:0005886,GO:0006979,GO:0009506,GO:0009809,GO:0010043,GO:0016020,GO:0016787,GO:0042542,GO:0046686,GO:0090430	2-acylglycerol O-acyltransferase activity|lysophospholipase activity|endoplasmic reticulum|Golgi apparatus|plasma membrane|response to oxidative stress|plasmodesma|lignin biosynthetic process|response to zinc ion|membrane|hydrolase activity|response to hydrogen peroxide|response to cadmium ion|caffeoyl-CoA: alcohol caffeoyl transferase activity
Os01g0688300	17.5687	5.72912	29.4083	5.13313	2.35984	0.000592287	0.00278325	Up	0.502835	0.24522	0.233428	1.3214	1.30982	0.909317	IPT1	Adenylate isopentenyltransferase 1, chloroplastic		GO:0005524,GO:0005739,GO:0006400,GO:0009507,GO:0009536,GO:0009691,GO:0009824,GO:0052381,GO:0052622,GO:0052623	ATP binding|mitochondrion|tRNA modification|chloroplast|plastid|cytokinin biosynthetic process|AMP dimethylallyltransferase activity|tRNA dimethylallyltransferase activity|ATP dimethylallyltransferase activity|ADP dimethylallyltransferase activity	path:dosa00908	Zeatin biosynthesis
Os01g0688600	523.245	277.186	769.303	2.7754	1.4727	1.72e-06	1.61e-05	Up	25.0988	22.1584	27.3746	51.0236	42.396	50.7001
Os01g0688700	4.27629	0.53496	8.01761	14.9873	3.90567	0.0101422	0.0317884	Up	0	0.737479	0	1.86943	1.09693	2.67775
Os01g0690600	324.345	51.0797	597.611	11.6996	3.54838	7.36e-10	1.4e-08	Up	0.560501	0.611062	0.881295	7.15765	4.22313	5.33233	PR5K	PR5-like receptor kinase		GO:0004672,GO:0004675,GO:0005524,GO:0009506,GO:0009620,GO:0016021	protein kinase activity|transmembrane receptor protein serine/threonine kinase activity|ATP binding|plasmodesma|response to fungus|integral component of membrane
Os01g0690800	384.95	136.49	633.411	4.64073	2.21435	3.51e-12	9.29e-11	Up	1.51866	1.56907	2.00815	5.32305	5.35573	5.82748	LRK10L-2.8	LEAF RUST 10 DISEASE-RESISTANCE LOCUS RECEPTOR-LIKE PROTEIN KINASE-like 2.8
Os01g0690900	31.9364	2.43936	61.4335	25.1843	4.65445	2.02e-13	6.31e-12	Up	0	0.486923	0	7.06332	3.59155	6.25994	LRK10L-1.2	LEAF RUST 10 DISEASE-RESISTANCE LOCUS RECEPTOR-LIKE PROTEIN KINASE-like 1.2
Os01g0691050	17.0128	9.06108	24.9645	2.75513	1.46212	0.0240138	0.065031	Up	0.162266	0.118407	0.477813	0.740921	0.680272	0.605762	PR5K	PR5-like receptor kinase		GO:0004672,GO:0004675,GO:0005524,GO:0009506,GO:0009620,GO:0016021	protein kinase activity|transmembrane receptor protein serine/threonine kinase activity|ATP binding|plasmodesma|response to fungus|integral component of membrane
Os01g0692000	501.595	30.657	972.534	31.723	4.98746	1.38e-43	7.61e-41	Up	1.86413	2.05376	2.25876	49.7931	44.7082	46.8243	GSTU6	Probable glutathione S-transferase GSTU6		GO:0004364,GO:0005737,GO:0006749	glutathione transferase activity|cytoplasm|glutathione metabolic process
Os01g0692100	616.763	171.943	1061.58	6.17403	2.62621	4.02e-17	2.03e-15	Up	15.3634	13.2801	15.2886	61.2999	72.966	74.2994	GSTU6	Probable glutathione S-transferase GSTU6		GO:0004364,GO:0005737,GO:0006749	glutathione transferase activity|cytoplasm|glutathione metabolic process	path:dosa00480	Glutathione metabolism
Os01g0692200	19.6937	28.5895	10.798	0.377691	-1.40472	0.0279096	0.0737386	Down	2.19869	1.97774	2.20424	0.308204	0.789302	0.915316
Os01g0692300	460.309	766.286	154.332	0.201402	-2.31185	5.27e-13	1.55e-11	Down	24.967	20.5147	19.5324	1.93815	3.96459	3.82205	PMI2	Protein PLASTID MOVEMENT IMPAIRED 2		GO:0005829,GO:0009637,GO:0009903,GO:0009904	cytosol|response to blue light|chloroplast avoidance movement|chloroplast accumulation movement
Os01g0692700	479.154	663.791	294.518	0.443691	-1.17237	0.000146342	0.000820832	Down	8.26792	7.87992	9.21	1.93111	2.88737	2.72091	MBR2	E3 ubiquitin-protein ligase MBR2		GO:0009908,GO:0010228,GO:0040008,GO:0043161,GO:0046872,GO:0061630	flower development|vegetative to reproductive phase transition of meristem|regulation of growth|proteasome-mediated ubiquitin-dependent protein catabolic process|metal ion binding|ubiquitin protein ligase activity
Os01g0693300	1242.26	272.302	2212.21	8.12413	3.02221	6.41e-14	2.15e-12	Up	5.08145	3.09662	5.02795	29.3125	21.5063	22.393	LPP2	Lipid phosphate phosphatase 2		GO:0003993,GO:0005886,GO:0005887,GO:0008195	acid phosphatase activity|plasma membrane|integral component of plasma membrane|phosphatidate phosphatase activity	path:dosa00561,path:dosa00564	Glycerolipid metabolism|Glycerophospholipid metabolism
Os01g0694000	86.1468	131.966	40.3281	0.305595	-1.71031	1.49e-05	0.000110222	Down	2.85688	3.73301	3.29026	0.459708	0.92447	0.774041	XA21	Receptor kinase-like protein Xa21		GO:0004674,GO:0005524,GO:0005634,GO:0005789,GO:0005886,GO:0006952,GO:0016021,GO:0031349,GO:0046777,GO:1900426	protein serine/threonine kinase activity|ATP binding|nucleus|endoplasmic reticulum membrane|plasma membrane|defense response|integral component of membrane|positive regulation of defense response|protein autophosphorylation|positive regulation of defense response to bacterium
Os01g0694050	32.0824	49.0413	15.1235	0.308383	-1.6972	0.00104131	0.0045458	Down	0.538423	0.539839	0.401175	0.090012	0.094459	0.163808	EFR	LRR receptor-like serine/threonine-protein kinase EFR
Os01g0694100	589.173	170.822	1007.52	5.89809	2.56025	3.27e-12	8.68e-11	Up	1.40507	1.36309	1.93837	7.40966	5.35164	5.74058	XA21	Receptor kinase-like protein Xa21		GO:0004674,GO:0005524,GO:0005634,GO:0005789,GO:0005886,GO:0006952,GO:0016021,GO:0032541,GO:1990578	protein serine/threonine kinase activity|ATP binding|nucleus|endoplasmic reticulum membrane|plasma membrane|defense response|integral component of membrane|cortical endoplasmic reticulum|perinuclear endoplasmic reticulum membrane
Os01g0695700	331.42	492.471	170.37	0.345949	-1.53137	0.00208821	0.00825554	Down	3.77278	4.46667	2.41913	0.305276	1.54445	0.752791	ABCB11	ABC transporter B family member 11		GO:0005524,GO:0005886,GO:0009506,GO:0010329,GO:0010540,GO:0016021,GO:0042626	ATP binding|plasma membrane|plasmodesma|auxin efflux transmembrane transporter activity|basipetal auxin transport|integral component of membrane|ATPase activity, coupled to transmembrane movement of substances	path:dosa02010	ABC transporters
Os01g0695800	2659.98	106.911	5213.06	48.7606	5.60764	7.35e-26	9.37e-24	Up	4.16788	3.31226	3.59246	122.006	89.8156	147.875	ABCB9	ABC transporter B family member 9		GO:0005524,GO:0016021,GO:0042626	ATP binding|integral component of membrane|ATPase activity, coupled to transmembrane movement of substances
Os01g0695900	11.72	0.26748	23.1724	86.6324	6.43683	3.66e-08	5.04e-07	Up	0	0.0777775	0	0.955193	1.00204	1.87251	MYB5	Transcription repressor MYB5	MYB	GO:0003700,GO:0005634,GO:0010090,GO:0010214,GO:0010468,GO:0030154,GO:0043565,GO:0044212,GO:0048354	DNA-binding transcription factor activity|nucleus|trichome morphogenesis|seed coat development|regulation of gene expression|cell differentiation|sequence-specific DNA binding|transcription regulatory region DNA binding|mucilage biosynthetic process involved in seed coat development
Os01g0696100	78.1744	143.515	12.8337	0.0894243	-3.48319	1.86e-13	5.83e-12	Down	3.52294	4.53544	2.84585	0.164609	0.178003	0.305124	TPK2	Two-pore potassium channel 2		GO:0005887,GO:0009705,GO:0022841,GO:0046872,GO:0071805	integral component of plasma membrane|plant-type vacuole membrane|potassium ion leak channel activity|metal ion binding|potassium ion transmembrane transport
Os01g0696500	16.5056	2.50669	30.5045	12.1692	3.60517	0.000491325	0.00236037	Up	0.67917	0	0.246376	3.83423	1.67984	1.99377
Os01g0696600	212.449	13.1684	411.73	31.2665	4.96654	0.0107812	0.03351	Up	0.83446	1.31919	0.6373	56.5404	14.2615	10.8048	ABCB9	ABC transporter B family member 9		GO:0005524,GO:0016021,GO:0042626	ATP binding|integral component of membrane|ATPase activity, coupled to transmembrane movement of substances
Os01g0696701	10.9369	3.57661	18.2971	5.11577	2.35495	0.00485871	0.0169955	Up	0.0685184	0.0671053	0.0671485	0.562584	0.263168	0.505947	ABCB5	ABC transporter B family member 5		GO:0005524,GO:0010329,GO:0010540,GO:0016021,GO:0042626	ATP binding|auxin efflux transmembrane transporter activity|basipetal auxin transport|integral component of membrane|ATPase activity, coupled to transmembrane movement of substances
Os01g0698800	28.6245	2.44109	54.8078	22.4522	4.48878	0.000666726	0.00308886	Up	0	0.0715947	0.483674	0.51629	1.20267	2.82165
Os01g0699100	379.917	117.95	641.884	5.44201	2.44414	6.93e-07	7.08e-06	Up	7.83356	7.65054	9.79763	17.5651	41.0698	41.8151	MAPKKK17	Mitogen-activated protein kinase kinase kinase 17		GO:0004674,GO:0004709,GO:0005524,GO:0005634,GO:0005737,GO:0006970,GO:0009737,GO:0009738,GO:0023014,GO:0031098,GO:0032147	protein serine/threonine kinase activity|MAP kinase kinase kinase activity|ATP binding|nucleus|cytoplasm|response to osmotic stress|response to abscisic acid|abscisic acid-activated signaling pathway|signal transduction by protein phosphorylation|stress-activated protein kinase signaling cascade|activation of protein kinase activity
Os01g0699400	959.212	99.5105	1818.91	18.2786	4.19208	4.11e-35	1.24e-32	Up	5.69357	8.38553	11.1492	103.699	126.591	96.1175	MAPKKK17	Mitogen-activated protein kinase kinase kinase 17		GO:0004674,GO:0004709,GO:0005524,GO:0005634,GO:0005737,GO:0006970,GO:0009737,GO:0009738,GO:0023014,GO:0031098,GO:0032147	protein serine/threonine kinase activity|MAP kinase kinase kinase activity|ATP binding|nucleus|cytoplasm|response to osmotic stress|response to abscisic acid|abscisic acid-activated signaling pathway|signal transduction by protein phosphorylation|stress-activated protein kinase signaling cascade|activation of protein kinase activity
Os01g0699450	13.2354	0.26748	26.2033	97.9636	6.61417	5.73e-09	9.26e-08	Up	0	0.0911319	0	1.89121	1.23681	1.14222	MAPKKK17	Mitogen-activated protein kinase kinase kinase 17		GO:0004674,GO:0004709,GO:0005524,GO:0005634,GO:0005737,GO:0006970,GO:0009737,GO:0009738,GO:0023014,GO:0031098,GO:0032147	protein serine/threonine kinase activity|MAP kinase kinase kinase activity|ATP binding|nucleus|cytoplasm|response to osmotic stress|response to abscisic acid|abscisic acid-activated signaling pathway|signal transduction by protein phosphorylation|stress-activated protein kinase signaling cascade|activation of protein kinase activity
Os01g0699500	2129.49	181.266	4077.71	22.4958	4.49158	5.16e-43	2.78e-40	Up	10.1701	11.8672	22.1075	179.546	267.791	274.751	MAPKKK17	Mitogen-activated protein kinase kinase kinase 17		GO:0004674,GO:0004709,GO:0005524,GO:0005634,GO:0005737,GO:0006970,GO:0009737,GO:0009738,GO:0023014,GO:0031098,GO:0032147	protein serine/threonine kinase activity|MAP kinase kinase kinase activity|ATP binding|nucleus|cytoplasm|response to osmotic stress|response to abscisic acid|abscisic acid-activated signaling pathway|signal transduction by protein phosphorylation|stress-activated protein kinase signaling cascade|activation of protein kinase activity
Os01g0699600	4554.03	655.716	8452.34	12.8902	3.68821	6.04e-21	4.73e-19	Up	30.3426	49.9458	54.0956	267.222	499.059	474.533	MAPKKK17	Mitogen-activated protein kinase kinase kinase 17		GO:0004674,GO:0004709,GO:0005524,GO:0005634,GO:0005737,GO:0006970,GO:0009737,GO:0009738,GO:0023014,GO:0031098,GO:0032147	protein serine/threonine kinase activity|MAP kinase kinase kinase activity|ATP binding|nucleus|cytoplasm|response to osmotic stress|response to abscisic acid|abscisic acid-activated signaling pathway|signal transduction by protein phosphorylation|stress-activated protein kinase signaling cascade|activation of protein kinase activity
Os01g0699900	26.7936	6.27847	47.3087	7.53507	2.91362	7.02e-07	7.16e-06	Up	0.325427	0.189749	0.620628	2.61715	2.34394	2.29383	PM19L	Membrane protein PM19L		GO:0016021	integral component of membrane
Os01g0700000	1158.57	759.542	1557.6	2.05071	1.03613	0.000470942	0.00227532	Up	24.2391	28.3389	33.4454	43.9748	38.7945	41.7423
Os01g0701700	93.1327	141.302	44.9632	0.318206	-1.65197	0.000399761	0.00197677	Down	4.80954	7.0805	9.27733	1.36159	1.75681	1.66491	JMT	Jasmonate O-methyltransferase		GO:0005634,GO:0005737,GO:0009611,GO:0009694,GO:0030795,GO:0031408,GO:0102078	nucleus|cytoplasm|response to wounding|jasmonic acid metabolic process|jasmonate O-methyltransferase activity|oxylipin biosynthetic process|methyl jasmonate methylesterase activity
Os01g0702000	10141.7	16088.4	4194.93	0.260742	-1.9393	6.9e-11	1.53e-09	Down	426.558	421.783	401.302	39.201	132.499	70.9461	BBD1	Bifunctional nuclease 1		GO:0004518,GO:0005634	nuclease activity|nucleus
Os01g0702400	841.554	1142.65	540.457	0.472985	-1.08013	0.000247173	0.00129766	Down	9.0599	10.4094	10.2864	3.00956	3.59119	3.19479
Os01g0702700	39.1063	66.5897	11.6228	0.174544	-2.51834	1.5e-06	1.42e-05	Down	3.14371	2.9529	2.70469	0.0421365	0.0399429	1.12907	MYB2	Myb-related protein Hv33	MYB	GO:0003677,GO:0005634	DNA binding|nucleus
Os01g0702900	19.255	32.0409	6.46905	0.2019	-2.30829	0.000583392	0.00274536	Down	2.00736	1.74206	2.75597	0.113915	0.438968	0.400295	PAPS2	Nuclear poly(A) polymerase 2		GO:0003723,GO:0004652,GO:0005524,GO:0005634,GO:0005737,GO:0006378,GO:0043631,GO:0046872	RNA binding|polynucleotide adenylyltransferase activity|ATP binding|nucleus|cytoplasm|mRNA polyadenylation|RNA polyadenylation|metal ion binding	path:dosa03015	mRNA surveillance pathway
Os01g0704100	37.1116	20.7448	53.4785	2.57792	1.36621	0.00328616	0.0121898	Up	0.792159	1.03121	1.37489	0.987331	2.38579	2.58372	NRT2.3	High-affinity nitrate transporter 2.3		GO:0005886,GO:0009705,GO:0015112,GO:0015706,GO:0016021,GO:0042128,GO:0071249	plasma membrane|plant-type vacuole membrane|nitrate transmembrane transporter activity|nitrate transport|integral component of membrane|nitrate assimilation|cellular response to nitrate	path:dosa00910	Nitrogen metabolism
Os01g0704400	930.013	1561.07	298.958	0.191508	-2.38452	2.14e-14	7.66e-13	Down	30.8239	29.5676	30.4613	1.6726	6.51933	4.14174
Os01g0705000	62.402	31.5092	93.2949	2.96088	1.56603	0.0188229	0.0532667	Up	2.83113	2.50167	2.78889	1.98993	8.46204	6.76781
Os01g0705100	21.1677	1.61754	40.7178	25.1726	4.65378	1.3e-08	1.99e-07	Up	0	0.355416	0.169823	1.58777	5.53377	4.99891	Os01g0705100	Germin-like protein 1-2		GO:0005618,GO:0030145,GO:0045735,GO:0048046	cell wall|manganese ion binding|nutrient reservoir activity|apoplast
Os01g0705200	101.498	2.74386	200.252	72.9818	6.18947	7.3e-34	1.95e-31	Up	0.303509	0.220925	0.0703386	11.7571	11.2272	11.2632	LEA14	Late embryogenesis abundant protein 14		GO:0005634	nucleus
Os01g0705700	467.922	89.8532	845.992	9.41526	3.235	8.59e-07	8.62e-06	Up	4.97618	1.62007	5.41811	13.1913	35.5232	36.7262	AIB	Transcription factor ABA-INDUCIBLE bHLH-TYPE	bHLH	GO:0003677,GO:0003700,GO:0005634,GO:0006355,GO:0009611,GO:0009737,GO:0009738,GO:0010629,GO:0046983	DNA binding|DNA-binding transcription factor activity|nucleus|regulation of transcription, DNA-templated|response to wounding|response to abscisic acid|abscisic acid-activated signaling pathway|negative regulation of gene expression|protein dimerization activity
Os01g0705750	6.8166	1.65207	11.9811	7.25216	2.85841	0.00641594	0.0215563	Up	0.176673	0	0.323422	0.495888	1.47215	0.541995	AIB	Transcription factor ABA-INDUCIBLE bHLH-TYPE		GO:0003677,GO:0003700,GO:0005634,GO:0006355,GO:0009611,GO:0009737,GO:0009738,GO:0010629,GO:0046983	DNA binding|DNA-binding transcription factor activity|nucleus|regulation of transcription, DNA-templated|response to wounding|response to abscisic acid|abscisic acid-activated signaling pathway|negative regulation of gene expression|protein dimerization activity
Os01g0706100	128.831	214.15	43.5122	0.203186	-2.29913	4.14e-10	8.21e-09	Down	3.57753	4.60653	4.93102	0.530782	0.559915	0.699218
Os01g0706400	3344.92	1277.69	5412.15	4.23588	2.08266	1.44e-12	4e-11	Up	9.76646	10.143	11.0099	29.1115	32.1929	28.1835	IST1	Vacuolar protein sorting-associated protein IST1		GO:0005737,GO:0005768,GO:0015031,GO:0032511	cytoplasm|endosome|protein transport|late endosome to vacuole transport via multivesicular body sorting pathway	path:dosa04144	Endocytosis
Os01g0706500	249.322	160.544	338.1	2.10597	1.07448	0.0333258	0.0854188	Up	8.65077	13.0615	9.85386	18.5592	8.29407	18.8587	RPL28A	60S ribosomal protein L28-1		GO:0003735,GO:0005618,GO:0005886,GO:0006412,GO:0009506,GO:0009507,GO:0009735,GO:0022625,GO:0022626	structural constituent of ribosome|cell wall|plasma membrane|translation|plasmodesma|chloroplast|response to cytokinin|cytosolic large ribosomal subunit|cytosolic ribosome	path:dosa03010	Ribosome
Os01g0706600	785.902	52.6364	1519.17	28.8616	4.85108	9.02e-23	8.64e-21	Up	4.8805	8.81422	7.44955	179.036	129.934	142.19
Os01g0709400	783.438	455.867	1111.01	2.43713	1.28518	1.55e-05	0.000114156	Up	11.2203	10.2772	10.6409	18.4816	18.973	17.9061						path:dosa00230,path:dosa00240,path:dosa00760	Purine metabolism|Pyrimidine metabolism|Nicotinate and nicotinamide metabolism
Os01g0711000	1620.65	691.172	2550.12	3.68956	1.88345	2.34e-09	4.1e-08	Up	11.6406	13.338	13.3355	38.4203	30.0674	28.9642	VHA-B2	V-type proton ATPase subunit B2		GO:0005524,GO:0005774,GO:0015991,GO:0016787,GO:0033180,GO:0046034	ATP binding|vacuolar membrane|ATP hydrolysis coupled proton transport|hydrolase activity|proton-transporting V-type ATPase, V1 domain|ATP metabolic process	path:dosa00190,path:dosa04145	Oxidative phosphorylation|Phagosome
Os01g0711500	980.618	210.026	1751.21	8.33805	3.05971	4.9e-08	6.51e-07	Up	3.91686	3.72425	5.18302	35.7016	21.5331	24.707	CBL10	Calcineurin B-like protein 10		GO:0005509	calcium ion binding
Os01g0711600	516.872	294.525	739.22	2.50987	1.32761	1.28e-05	9.66e-05	Up	12.4893	13.1585	15.0543	23.8832	24.6079	24.4555	RTE1	Protein REVERSION-TO-ETHYLENE SENSITIVITY1		GO:0000139,GO:0005783,GO:0005789,GO:0005794,GO:0009723,GO:0010105,GO:0016021	Golgi membrane|endoplasmic reticulum|endoplasmic reticulum membrane|Golgi apparatus|response to ethylene|negative regulation of ethylene-activated signaling pathway|integral component of membrane	path:dosa04016	MAPK signaling pathway - plant
Os01g0712700	1026.95	56.2268	1997.68	35.529	5.15092	6.16e-07	6.38e-06	Up	3.20031	3.94598	6.12937	152.879	78.1538	86.3327	CDA1	Cytidine deaminase 1		GO:0004126,GO:0005829,GO:0006216,GO:0008270,GO:0009972,GO:0042803,GO:0047844	cytidine deaminase activity|cytosol|cytidine catabolic process|zinc ion binding|cytidine deamination|protein homodimerization activity|deoxycytidine deaminase activity	path:dosa00240	Pyrimidine metabolism
Os01g0714600	8722.81	2406.05	15039.6	6.25074	2.64403	8.29e-19	5.09e-17	Up	118.689	209.603	265.84	784.442	825.604	940.091
Os01g0714800	15.5238	0.271701	30.776	113.271	6.82364	2.84e-05	0.000195563	Up	0	0	0.0454809	1.17091	0.327528	1.69329	WRKY51	Probable WRKY transcription factor 51	WRKY	GO:0003700,GO:0005634,GO:0009867,GO:0042742,GO:0043565,GO:0050832	DNA-binding transcription factor activity|nucleus|jasmonic acid mediated signaling pathway|defense response to bacterium|sequence-specific DNA binding|defense response to fungus
Os01g0715700	17.3152	25.9482	8.68222	0.334599	-1.5795	0.0214383	0.0592869	Down	0.569366	0.883974	0.741116	0.0538839	0.306159	0.178005	PCMP-H14	Putative pentatricopeptide repeat-containing protein At5g40405
Os01g0715900	49.0013	69.454	28.5487	0.411045	-1.28263	0.00573953	0.0195806	Down	1.38098	1.53221	1.63703	0.180019	0.639253	0.533839	PCMP-H84	Putative pentatricopeptide repeat-containing protein At3g08820
Os01g0716300	10.0275	15.6322	4.42291	0.282937	-1.82145	0.031757	0.0821278	Down	0.241849	0.531218	0.262803	0	0.0338147	0.159214
Os01g0716500	1271.29	246.321	2296.26	9.3222	3.22067	6.5e-23	6.29e-21	Up	17.4599	13.969	23.9314	136.837	113.285	134.581	ptaI	Methyltransferase ptaI		GO:0008168	methyltransferase activity
Os01g0716800	1087.55	596.387	1578.71	2.64713	1.40443	0.0151171	0.0443526	Up	8.60045	5.74911	5.34928	6.14973	18.2411	11.6555	IP5P3	Type IV inositol polyphosphate 5-phosphatase 3		GO:0004439,GO:0034485,GO:0046856	phosphatidylinositol-4,5-bisphosphate 5-phosphatase activity|phosphatidylinositol-3,4,5-trisphosphate 5-phosphatase activity|phosphatidylinositol dephosphorylation
Os01g0717000	7348.32	4408.37	10288.3	2.33381	1.22269	0.000137448	0.000777256	Up	58.4748	45.0234	56.373	57.9505	98.9793	104.104	At1g74320	Probable choline kinase 2		GO:0004103,GO:0005524	choline kinase activity|ATP binding	path:dosa00564	Glycerophospholipid metabolism
Os01g0717400	391.687	680.886	102.489	0.150522	-2.73195	0.00320118	0.0119267	Down	44.0234	23.5267	14.9061	0.406674	5.21479	3.80292		Alliin lyase (Fragment)		GO:0005773,GO:0047654	vacuole|alliin lyase activity
Os01g0717700	1565	2267.44	862.56	0.380411	-1.39437	2.01e-06	1.85e-05	Down	105.912	98.3949	102.867	21.6538	30.3861	29.8682	TAR4	Tryptophan aminotransferase-related protein 4		GO:0008483,GO:0016021,GO:0016846	transaminase activity|integral component of membrane|carbon-sulfur lyase activity
Os01g0718000	185.632	118.689	252.575	2.12804	1.08953	0.0011309	0.00487104	Up	15.94	13.3652	13.9988	22.8469	19.4975	17.7417	SAP2	Zinc finger A20 and AN1 domain-containing stress-associated protein 2		GO:0003677,GO:0008270	DNA binding|zinc ion binding
Os01g0718300	319.87	487.291	152.449	0.31285	-1.67645	1.72e-07	2.03e-06	Down	7.32619	6.91012	6.45747	1.12652	1.76662	1.62359	BRI1	Brassinosteroid LRR receptor kinase BRI1		GO:0001578,GO:0004672,GO:0004674,GO:0005524,GO:0005886,GO:0009506,GO:0009647,GO:0009729,GO:0009742,GO:0016021,GO:0046777	microtubule bundle formation|protein kinase activity|protein serine/threonine kinase activity|ATP binding|plasma membrane|plasmodesma|skotomorphogenesis|detection of brassinosteroid stimulus|brassinosteroid mediated signaling pathway|integral component of membrane|protein autophosphorylation	path:dosa04075	Plant hormone signal transduction
Os01g0719300	392.103	140.4	643.806	4.5855	2.19708	0.0142602	0.0422512	Up	2.88761	3.27335	2.1526	13.3575	5.83474	6.00712	SULTR3	Probable sulfate transporter 3.5		GO:0008271,GO:0015116,GO:0015293,GO:0015301,GO:0016021	secondary active sulfate transmembrane transporter activity|sulfate transmembrane transporter activity|symporter activity|anion:anion antiporter activity|integral component of membrane
Os01g0719600	12.5535	23.628	1.47893	0.0625924	-3.99787	0.00094516	0.00418952	Down	1.011	2.68551	1.07354	0	0.11621	0.0583793	NAKR2	Protein SODIUM POTASSIUM ROOT DEFECTIVE 2		GO:0030001,GO:0046872	metal ion transport|metal ion binding
Os01g0719700	218.433	357.878	78.989	0.220715	-2.17974	6.62e-05	0.000409555	Down	22.7108	14.8127	11.3637	1.44511	4.67703	1.87381	HCF101	Fe-S cluster assembly factor HCF101, chloroplastic		GO:0005524,GO:0009570,GO:0016226,GO:0046872,GO:0051539	ATP binding|chloroplast stroma|iron-sulfur cluster assembly|metal ion binding|4 iron, 4 sulfur cluster binding
Os01g0720700	200.013	45.1907	354.835	7.85194	2.97305	3.72e-06	3.22e-05	Up	4.42802	4.44737	7.69604	42.5206	25.4675	29.4749
Os01g0720800	91.2902	121.728	60.8522	0.499902	-1.00028	0.00748228	0.0246674	Down	2.05902	2.40564	3.27747	0.79739	1.27983	0.667546	RGA3	Putative disease resistance protein RGA3		GO:0005524,GO:0006952,GO:0043531	ATP binding|defense response|ADP binding
Os01g0721200	26.2079	3.89627	48.5196	12.4528	3.6384	2.68e-09	4.61e-08	Up	0.18215	0.0595541	0	0.454401	0.879557	0.694898	RGA3	Putative disease resistance protein RGA3		GO:0005524,GO:0006952,GO:0043531	ATP binding|defense response|ADP binding
Os01g0721300	104.445	21.1174	187.773	8.89188	3.15249	2.77e-15	1.12e-13	Up	0.515411	0.445874	0.407227	3.27111	2.57899	2.67518	RGA3	Putative disease resistance protein RGA3		GO:0005524,GO:0006952,GO:0043531	ATP binding|defense response|ADP binding
Os01g0723000	1459.07	1.38037	2916.77	2113.03	11.0451	1.03e-07	1.27e-06	Up	0.0451135	0	0.0632269	82.218	15.4296	52.8034	LOS1	Elongation factor 2		GO:0003729,GO:0003746,GO:0003924,GO:0005507,GO:0005525,GO:0005730,GO:0005774,GO:0005829,GO:0005886,GO:0006414,GO:0009409,GO:0009506,GO:0009507,GO:0009631,GO:0009735,GO:0016020,GO:0048046	mRNA binding|translation elongation factor activity|GTPase activity|copper ion binding|GTP binding|nucleolus|vacuolar membrane|cytosol|plasma membrane|translational elongation|response to cold|plasmodesma|chloroplast|cold acclimation|response to cytokinin|membrane|apoplast
Os01g0723600	1137.95	70.5174	2205.39	31.2744	4.96691	2.25e-17	1.16e-15	Up	1.74478	1.94958	2.7398	38.2815	38.2637	62.3561	Os01g0723600	Ribose-phosphate pyrophosphokinase 3, chloroplastic		GO:0000287,GO:0002189,GO:0004749,GO:0005524,GO:0005737,GO:0006015,GO:0006164,GO:0009116,GO:0009165,GO:0009507,GO:0016301	magnesium ion binding|ribose phosphate diphosphokinase complex|ribose phosphate diphosphokinase activity|ATP binding|cytoplasm|5-phosphoribose 1-diphosphate biosynthetic process|purine nucleotide biosynthetic process|nucleoside metabolic process|nucleotide biosynthetic process|chloroplast|kinase activity
Os01g0724700	75.1485	9.90553	140.391	14.173	3.82508	7.39e-18	4.09e-16	Up	1.07809	0.903759	0.740003	6.86528	14.1282	12.2795	LFS	Lachrymatory-factor synthase
Os01g0725400	143.764	17.2127	270.316	15.7044	3.9731	1.76e-12	4.84e-11	Up	0.90973	1.27226	1.05117	16.6892	11.2321	11.5363	OsI_03581	CASP-like protein 3A1		GO:0005886,GO:0016021	plasma membrane|integral component of membrane
Os01g0725600	1611.34	763.501	2459.19	3.22093	1.68748	2.28e-05	0.000160736	Up	14.369	14.218	16.5448	40.7548	32.5833	26.1749	UVR8	Ultraviolet-B receptor UVR8		GO:0000785,GO:0003682,GO:0005085,GO:0005634,GO:0005829,GO:0009411,GO:0009649,GO:0009881,GO:0010224,GO:0018298,GO:0042802,GO:0042803	chromatin|chromatin binding|guanyl-nucleotide exchange factor activity|nucleus|cytosol|response to UV|entrainment of circadian clock|photoreceptor activity|response to UV-B|protein-chromophore linkage|identical protein binding|protein homodimerization activity
Os01g0727500	932.811	126.96	1738.66	13.6946	3.77554	3.72e-31	7.57e-29	Up	1.016	2.26422	3.99876	23.3583	22.4998	21.4716	At1g17350	Probable complex I intermediate-associated protein 30		GO:0005739,GO:0005747,GO:0006120,GO:0032981,GO:0051082	mitochondrion|mitochondrial respiratory chain complex I|mitochondrial electron transport, NADH to ubiquinone|mitochondrial respiratory chain complex I assembly|unfolded protein binding
Os01g0727600	54.0188	15.8526	92.185	5.81511	2.53981	2.51e-08	3.57e-07	Up	1.11749	1.08281	1.89979	5.72107	4.99986	4.77026
Os01g0727700	453.365	69.7233	837.007	12.0047	3.58553	2.01e-14	7.22e-13	Up	1.22938	3.54704	5.60806	31.0127	23.1716	18.4557
Os01g0727820	10.0494	1.34584	18.7529	13.934	3.80053	0.000248639	0.00130397	Up	0	0	0	0.450764	0.779135	0.154321	SBT5.6	Subtilisin-like protease SBT5.6		GO:0004252,GO:0005576	serine-type endopeptidase activity|extracellular region
Os01g0727840	55.614	97.1937	14.0342	0.144394	-2.79191	3.43e-09	5.78e-08	Down	6.44972	7.93653	7.60099	0.212578	1.63586	0.417263	SBT5.6	Subtilisin-like protease SBT5.6		GO:0004252,GO:0005576	serine-type endopeptidase activity|extracellular region
Os01g0728000	15.5272	24.6098	6.44471	0.261876	-1.93304	0.00541392	0.0186087	Down	0.34929	0.444995	0.227125	0.0747914	0.0510252	0.030073
Os01g0728300	1645.98	555.629	2736.33	4.92475	2.30005	3.17e-11	7.37e-10	Up	9.07777	8.64419	10.1982	37.026	27.0129	29.5307	CYP72A14	Cytochrome P450 72A14		GO:0004497,GO:0005506,GO:0016021,GO:0016705,GO:0020037	monooxygenase activity|iron ion binding|integral component of membrane|oxidoreductase activity, acting on paired donors, with incorporation or reduction of molecular oxygen|heme binding
Os01g0728325	4.2702	0.815104	7.72529	9.47768	3.24453	0.0244768	0.0660739	Up	0	0	0.0801266	0.0856025	0.105725	0.125887	CYP72A1	Secologanin synthase		GO:0004497,GO:0005506,GO:0005774,GO:0009820,GO:0016021,GO:0016705,GO:0020037	monooxygenase activity|iron ion binding|vacuolar membrane|alkaloid metabolic process|integral component of membrane|oxidoreductase activity, acting on paired donors, with incorporation or reduction of molecular oxygen|heme binding
Os01g0728900	123.334	183.358	63.3091	0.345275	-1.53418	2.61e-05	0.000181841	Down	0.684667	0.951737	0.917533	0.122594	0.193232	0.164842
Os01g0729200	126.344	178.107	74.5803	0.418739	-1.25588	0.000333977	0.00168658	Down	3.189	4.0738	2.57499	0.585336	0.699826	0.560348
Os01g0729500	20.8884	33.199	8.57785	0.258377	-1.95245	0.00188396	0.00754244	Down	8.26454	6.93638	6.41583	0.787922	1.52593	1.60113
Os01g0730500	2335.08	3551.97	1118.19	0.314808	-1.66745	1.71e-08	2.54e-07	Down	108.059	103.051	84.0269	15.379	30.5256	20.7452	DJC76	Chaperone protein dnaJ C76, chloroplastic		GO:0009507	chloroplast
Os01g0730700	189.797	59.5375	320.057	5.37572	2.42646	0.0339668	0.0867248	Up	1.86545	2.78866	2.81167	14.9521	4.83255	6.97631	WRKY69	Probable WRKY transcription factor 69	WRKY	GO:0003700,GO:0005634,GO:0043565	DNA-binding transcription factor activity|nucleus|sequence-specific DNA binding
Os01g0731100	314.835	479.226	150.444	0.313932	-1.67148	5.54e-05	0.000350654	Down	31.4901	43.0763	47.5755	5.32252	15.405	6.99976		Pathogen-related protein		GO:0006952,GO:0009607	defense response|response to biotic stimulus
Os01g0731600	12.5326	1.63519	23.43	14.3286	3.84083	0.0215251	0.059496	Up	0.160055	0	0	1.65547	0.0768391	1.29935		Pathogen-related protein		GO:0006952,GO:0009607	defense response|response to biotic stimulus
Os01g0731800	79.4675	110.057	48.8781	0.444116	-1.17099	0.00305961	0.0114785	Down	1.52329	1.27245	1.16618	0.320351	0.453445	0.391392
Os01g0732200	885.729	1211.66	559.794	0.462005	-1.11402	0.000217611	0.00115822	Down	38.6838	29.4473	29.1014	6.87199	12.7648	10.8655	EMB2001	GTP-binding protein At2g22870		GO:0005525,GO:0046872	GTP binding|metal ion binding
Os01g0732801	143.244	92.7575	193.731	2.08857	1.06252	0.00146883	0.00609068	Up	6.69681	9.43394	10.8316	8.26806	15.5195	16.7787
Os01g0733200	427.794	614.444	241.144	0.392459	-1.34939	1.36e-05	0.00010133	Down	76.8386	65.9475	60.3189	14.2454	22.6062	19.8807	HSFC1B	Heat stress transcription factor C-1b	HSF	GO:0000978,GO:0003700,GO:0005634,GO:0006970,GO:0009737,GO:0034605,GO:0043565,GO:0061408	RNA polymerase II proximal promoter sequence-specific DNA binding|DNA-binding transcription factor activity|nucleus|response to osmotic stress|response to abscisic acid|cellular response to heat|sequence-specific DNA binding|positive regulation of transcription from RNA polymerase II promoter in response to heat stress
Os01g0734000	320.375	3.82645	636.923	166.453	7.37897	1.27e-07	1.53e-06	Up	0.180107	0.221676	0.129718	34.5972	13.9207	17.008	WRKY56	Probable WRKY transcription factor 56	WRKY	GO:0003700,GO:0005634,GO:0043565	DNA-binding transcription factor activity|nucleus|sequence-specific DNA binding
Os01g0734800	488.963	321.576	656.35	2.04104	1.02931	0.000704388	0.00323929	Up	17.5314	17.0788	16.2089	22.9865	27.1448	22.6957	RhGT1	Anthocyanidin 5,3-O-glucosyltransferase
Os01g0735450	28.6889	43.6185	13.7594	0.315449	-1.66452	0.00212528	0.00838421	Down	1.53944	2.30744	2.71427	0.301168	0.293367	0.794807	RhGT1	Anthocyanidin 5,3-O-glucosyltransferase
Os01g0736000	48.8478	65.4895	32.2061	0.491775	-1.02393	0.0174125	0.0499128	Down	4.9912	4.88882	4.1461	1.84917	1.50807	1.62494	UGT88B1	UDP-glycosyltransferase 88B1		GO:0016758	transferase activity, transferring hexosyl groups
Os01g0736100	14.7458	4.70466	24.787	5.26861	2.39742	0.000750141	0.00342477	Up	0.338051	0.110272	0.178685	0.647555	0.952469	0.756616	RhGT1	Anthocyanidin 5,3-O-glucosyltransferase
Os01g0737300	59.9591	85.2066	34.7116	0.407381	-1.29555	0.00271326	0.0103597	Down	1.98427	1.87725	2.32069	0.26031	0.746838	0.91267	ZDP	Polynucleotide 3'-phosphatase ZDP		GO:0003690,GO:0005654,GO:0006281,GO:0008270,GO:0046403,GO:0046404,GO:0046939,GO:0098504	double-stranded DNA binding|nucleoplasm|DNA repair|zinc ion binding|polynucleotide 3'-phosphatase activity|ATP-dependent polydeoxyribonucleotide 5'-hydroxyl-kinase activity|nucleotide phosphorylation|DNA 3' dephosphorylation involved in DNA repair
Os01g0738900	31.6173	46.8932	16.3414	0.348481	-1.52085	0.00479868	0.0168192	Down	3.56378	3.14084	3.08582	0.305164	1.17897	0.722914
Os01g0739700	110.704	48.4695	172.939	3.56799	1.83511	4.74e-07	5.06e-06	Up	1.078	1.1212	1.10633	2.34045	2.89744	2.66754	At5g56590	Glucan endo-1,3-beta-glucosidase 13		GO:0005576,GO:0005886,GO:0005975,GO:0006952,GO:0009505,GO:0031225,GO:0042973,GO:0046658,GO:0071555	extracellular region|plasma membrane|carbohydrate metabolic process|defense response|plant-type cell wall|anchored component of membrane|glucan endo-1,3-beta-D-glucosidase activity|anchored component of plasma membrane|cell wall organization
Os01g0740700	794.942	390.428	1199.46	3.07216	1.61925	0.00780476	0.0255649	Up	7.6083	13.1743	15.6312	31.1256	18.303	20.5427
Os01g0742000	265.604	399.286	131.921	0.330393	-1.59775	1.48e-06	1.4e-05	Down	23.2091	21.3381	22.9382	2.8983	8.03267	6.26278	mrm1	rRNA methyltransferase 1, mitochondrial		GO:0000963,GO:0003723,GO:0005739,GO:0008989,GO:0031167	mitochondrial RNA processing|RNA binding|mitochondrion|rRNA (guanine-N1-)-methyltransferase activity|rRNA methylation
Os01g0742350	31.971	20.2628	43.6792	2.15564	1.10812	0.0222757	0.0612179	Up	1.73266	1.47575	1.69427	1.5033	2.61901	3.21491	At4g29120	Probable 3-hydroxyisobutyrate dehydrogenase-like 1, mitochondrial		GO:0005739,GO:0005829,GO:0006574,GO:0008442,GO:0050661,GO:0051287	mitochondrion|cytosol|valine catabolic process|3-hydroxyisobutyrate dehydrogenase activity|NADP binding|NAD binding
Os01g0742400	2248.35	171.812	4324.9	25.1722	4.65376	4.03e-37	1.48e-34	Up	3.19007	2.67457	4.10829	45.4012	75.1755	55.7552	HSL1	Receptor-like protein kinase HSL1
Os01g0743500	25.1107	4.90308	45.3183	9.24283	3.20834	0.000381951	0.00189723	Up	0.065138	0.159993	0.0478851	0.724361	0.256297	0.701321	ME1	NADP-dependent malic enzyme		GO:0004471,GO:0004473,GO:0005737,GO:0008948,GO:0046872,GO:0051287	malate dehydrogenase (decarboxylating) (NAD+) activity|malate dehydrogenase (decarboxylating) (NADP+) activity|cytoplasm|oxaloacetate decarboxylase activity|metal ion binding|NAD binding	path:dosa00620,path:dosa00710	Pyruvate metabolism|Carbon fixation in photosynthetic organisms
Os01g0744700	6.21013	1.35429	11.066	8.17107	3.03053	0.00774922	0.0254119	Up	0	0.245108	0.466176	1.007	0.482243	1.00434
Os01g0745300	280.632	382.507	178.757	0.467329	-1.09749	0.000735726	0.00336467	Down	23.2452	17.2873	16.42	3.96937	8.36089	6.14046
Os01g0746700	46.0302	85.5879	6.47254	0.0756245	-3.725	0.0228057	0.0623452	Down	5.72297	2.18197	1.19473	0.0347417	0.201004	0.277802	MAN2	Mannan endo-1,4-beta-mannosidase 2		GO:0005576,GO:0016985,GO:0046355	extracellular region|mannan endo-1,4-beta-mannosidase activity|mannan catabolic process	path:dosa00051	Fructose and mannose metabolism
Os01g0747500	161.201	236.948	85.4548	0.360648	-1.47134	2.65e-05	0.000184236	Down	6.18856	6.03831	6.22333	0.946743	1.99393	1.65845	PYRC	Dihydroorotase, mitochondrial		GO:0004151,GO:0005739,GO:0006207,GO:0006221,GO:0009507,GO:0044205,GO:0046872	dihydroorotase activity|mitochondrion|'de novo' pyrimidine nucleobase biosynthetic process|pyrimidine nucleotide biosynthetic process|chloroplast|'de novo' UMP biosynthetic process|metal ion binding	path:dosa00240	Pyrimidine metabolism
Os01g0747600	37.4161	52.4288	22.4033	0.42731	-1.22665	0.0116061	0.0356318	Down	3.54447	4.58251	4.12118	1.05534	1.29998	1.45052	At2g27800	Pentatricopeptide repeat-containing protein At2g27800, mitochondrial
Os01g0748100	45.148	68.6026	21.6934	0.316218	-1.66101	0.000506453	0.00242402	Down	0.822604	1.11419	1.03539	0.0195654	0.36	0.248731	HAZ1	Homeobox protein HAZ1		GO:0003700,GO:0005634,GO:0009740,GO:0009939,GO:0035064,GO:0043565,GO:0045893,GO:0046872,GO:0061087,GO:1903507	DNA-binding transcription factor activity|nucleus|gibberellic acid mediated signaling pathway|positive regulation of gibberellic acid mediated signaling pathway|methylated histone binding|sequence-specific DNA binding|positive regulation of transcription, DNA-templated|metal ion binding|positive regulation of histone H3-K27 methylation|negative regulation of nucleic acid-templated transcription
Os01g0748200	87.0137	121.917	52.1108	0.42743	-1.22624	0.00164126	0.00670643	Down	7.1212	6.62582	7.24945	1.53794	2.88302	2.66536
Os01g0748600	1355.68	627.84	2083.52	3.31856	1.73056	4.72e-09	7.75e-08	Up	11.5323	9.9664	10.9216	23.3433	21.7651	24.4602	ILK1	Integrin-linked protein kinase 1		GO:0004672,GO:0004674,GO:0004712,GO:0005524,GO:0005783,GO:0005789,GO:0006970,GO:0009898,GO:0045087,GO:0046777	protein kinase activity|protein serine/threonine kinase activity|protein serine/threonine/tyrosine kinase activity|ATP binding|endoplasmic reticulum|endoplasmic reticulum membrane|response to osmotic stress|cytoplasmic side of plasma membrane|innate immune response|protein autophosphorylation
Os01g0748900	3793.2	1040.65	6545.75	6.29009	2.65308	8.37e-19	5.12e-17	Up	18.2141	15.5826	22.2127	79.3488	84.6716	79.4307	CAD1	MACPF domain-containing protein CAD1		GO:0005886,GO:0006955,GO:0008219,GO:0009626,GO:0010337	plasma membrane|immune response|cell death|plant-type hypersensitive response|regulation of salicylic acid metabolic process
Os01g0748950	8.55039	0.282635	16.8182	59.5049	5.89494	3.27e-06	2.86e-05	Up	0.0362535	0	0	0.216739	0.582869	0.558875	NPF4.6	Protein NRT1/ PTR FAMILY 4.6		GO:0005886,GO:0009624,GO:0010119,GO:0015333,GO:0016021,GO:0035673,GO:0042128,GO:0080168,GO:0090440,GO:1904680	plasma membrane|response to nematode|regulation of stomatal movement|peptide:proton symporter activity|integral component of membrane|oligopeptide transmembrane transporter activity|nitrate assimilation|abscisic acid transport|abscisic acid transmembrane transporter activity|peptide transmembrane transporter activity
Os01g0749200	1580.9	2366.25	795.55	0.336207	-1.57258	0.0026889	0.0102866	Down	132.552	87.3522	72.3216	7.43404	37.713	25.8884	RPL13	50S ribosomal protein L13, chloroplastic		GO:0003729,GO:0003735,GO:0005840,GO:0006412,GO:0009507,GO:0009570,GO:0009579,GO:0009735,GO:0009941,GO:0017148,GO:0022625	mRNA binding|structural constituent of ribosome|ribosome|translation|chloroplast|chloroplast stroma|thylakoid|response to cytokinin|chloroplast envelope|negative regulation of translation|cytosolic large ribosomal subunit	path:dosa03010	Ribosome
Os01g0749400	3317.67	1135.95	5499.39	4.84124	2.27538	9.9e-15	3.72e-13	Up	11.3644	11.1502	15.0265	35.0848	44.8529	46.3808	TPS7	Probable alpha,alpha-trehalose-phosphate synthase [UDP-forming] 7		GO:0005737,GO:0005829,GO:0005992,GO:0016311,GO:0016757,GO:0070413	cytoplasm|cytosol|trehalose biosynthetic process|dephosphorylation|transferase activity, transferring glycosyl groups|trehalose metabolism in response to stress	path:dosa00500	Starch and sucrose metabolism
Os01g0750500	39.1419	13.8574	64.4263	4.64923	2.21699	0.0215895	0.0596464	Up	0.963612	0.296181	0.455044	1.40709	1.14497	3.21133	JLP2	Protein JLP2		GO:0005737	cytoplasm
Os01g0750600	552.119	202.061	902.178	4.46489	2.15862	2.78e-12	7.46e-11	Up	5.99106	6.92856	6.26522	19.1435	21.1264	26.0495	PERK1	Proline-rich receptor-like protein kinase PERK1
Os01g0750900	25.7136	35.5729	15.8543	0.445684	-1.16591	0.0358735	0.090735	Down	9.99192	5.25917	5.26284	1.89564	1.62704	2.19737
Os01g0752500	194.328	68.9721	319.685	4.63498	2.21256	3.05e-06	2.68e-05	Up	6.93696	7.30944	10.1392	22.1306	20.8068	44.2978	PTI5	Pathogenesis-related genes transcriptional activator PTI5	ERF	GO:0003677,GO:0003700,GO:0005634,GO:0006952	DNA binding|DNA-binding transcription factor activity|nucleus|defense response
Os01g0753000	1379.63	887.189	1872.07	2.11011	1.07732	0.0109126	0.0338279	Up	16.4074	15.3562	14.8066	28.9903	19.2992	17.7312	VOZ1	Transcription factor VOZ1	VOZ	GO:0005634,GO:0005737,GO:0009408,GO:0009414,GO:0009585,GO:0009631,GO:0009816,GO:0043565,GO:0045893,GO:0046872,GO:0048574,GO:0048578	nucleus|cytoplasm|response to heat|response to water deprivation|red, far-red light phototransduction|cold acclimation|defense response to bacterium, incompatible interaction|sequence-specific DNA binding|positive regulation of transcription, DNA-templated|metal ion binding|long-day photoperiodism, flowering|positive regulation of long-day photoperiodism, flowering
Os01g0753500	453.061	743.132	162.989	0.219327	-2.18884	4.86e-09	7.97e-08	Down	12.3852	11.0065	8.33536	0.568169	3.0222	1.48162	ARF3	Auxin response factor 3	ARF	GO:0003677,GO:0005634,GO:0006355,GO:0009734	DNA binding|nucleus|regulation of transcription, DNA-templated|auxin-activated signaling pathway	path:dosa04075	Plant hormone signal transduction
Os01g0754000	65.5932	101.298	29.8885	0.295056	-1.76094	1.72e-05	0.00012548	Down	4.03992	5.84662	5.96428	0.955323	0.803988	0.980959	NFD6	Protein NUCLEAR FUSION DEFECTIVE 6, chloroplastic/mitochondrial		GO:0000741,GO:0005739,GO:0009507,GO:0010197	karyogamy|mitochondrion|chloroplast|polar nucleus fusion
Os01g0754500	2293.24	1217.41	3369.06	2.76739	1.46852	7.53e-05	0.000458034	Up	26.6147	24.5324	24.479	56.8474	42.4719	40.871
Os01g0754700	59.5465	83.515	35.578	0.426007	-1.23105	0.00545424	0.0187343	Down	1.20205	1.18346	1.48385	0.127424	0.641327	0.408338	At3g58590	Pentatricopeptide repeat-containing protein At3g58590
Os01g0756300	85.4073	9.64476	161.17	16.7106	4.06269	3.24e-20	2.33e-18	Up	1.06569	0.7038	0.371205	6.78879	6.3898	9.54364
Os01g0757700	1382	1950.54	813.454	0.417041	-1.26174	2.42e-05	0.00016943	Down	19.1958	16.4637	15.4641	3.28791	6.53085	4.64755	EMB1417	Pentatricopeptide repeat-containing protein At4g21190
Os01g0757900	438.244	273.511	602.976	2.20458	1.1405	0.00016468	0.000909709	Up	4.45819	4.10921	4.68845	6.11811	7.34731	7.21221	FHY	Bifunctional riboflavin kinase/FMN phosphatase		GO:0000287,GO:0003919,GO:0005524,GO:0008531,GO:0009231,GO:0009398,GO:0016787	magnesium ion binding|FMN adenylyltransferase activity|ATP binding|riboflavin kinase activity|riboflavin biosynthetic process|FMN biosynthetic process|hydrolase activity
Os01g0758200	436.955	58.3037	815.607	13.9889	3.80621	2.28e-10	4.7e-09	Up	5.86243	5.29461	7.41807	68.6017	43.631	56.011	DOF5	Dof zinc finger protein 5	Dof	GO:0003677,GO:0003700,GO:0005634,GO:0043565,GO:0046872	DNA binding|DNA-binding transcription factor activity|nucleus|sequence-specific DNA binding|metal ion binding
Os01g0759000	4.36992	7.99864	0.741209	0.092667	-3.4318	0.0259336	0.069426	Down	1.35291	0.786183	0.86523	0	0.129038	0
Os01g0759400	532.866	848.449	217.282	0.256093	-1.96526	3.58e-10	7.2e-09	Down	11.87	14.8737	11.9548	1.44553	3.54113	2.06077	CIPK12	CBL-interacting protein kinase 12		GO:0004674,GO:0005524,GO:0007165	protein serine/threonine kinase activity|ATP binding|signal transduction
Os01g0759900	30.1551	17.3096	43.0006	2.48421	1.31279	0.00942529	0.0299171	Up	0.785787	0.29311	0.687553	0.84633	0.941624	1.04067	NAT2	Nucleobase-ascorbate transporter 2		GO:0009506,GO:0016021,GO:0022857	plasmodesma|integral component of membrane|transmembrane transporter activity
Os01g0760000	627.42	56.1363	1198.7	21.3534	4.4164	0.0331971	0.0851477	Up	5.91884	1.33313	0.458631	62.4832	7.27452	21.2437	DYN2	Dynein light chain 1, cytoplasmic		GO:0005643,GO:0005777,GO:0005868,GO:0005881,GO:0008574,GO:0030286,GO:0030473,GO:0040001,GO:0045505,GO:0051292,GO:0051959,GO:1990429,GO:2000582	nuclear pore|peroxisome|cytoplasmic dynein complex|cytoplasmic microtubule|ATP-dependent microtubule motor activity, plus-end-directed|dynein complex|nuclear migration along microtubule|establishment of mitotic spindle localization|dynein intermediate chain binding|nuclear pore complex assembly|dynein light intermediate chain binding|peroxisomal importomer complex|positive regulation of ATP-depen…
Os01g0760600	8158.78	2324.78	13992.8	6.01898	2.58952	7.65e-09	1.22e-07	Up	39.3929	51.7332	56.319	253.475	174.973	174.462	Os01g0760600	Aspartate aminotransferase, cytoplasmic		GO:0004069,GO:0005737,GO:0006099,GO:0006103,GO:0006522,GO:0006531,GO:0006536,GO:0006807,GO:0009058,GO:0030170	L-aspartate:2-oxoglutarate aminotransferase activity|cytoplasm|tricarboxylic acid cycle|2-oxoglutarate metabolic process|alanine metabolic process|aspartate metabolic process|glutamate metabolic process|nitrogen compound metabolic process|biosynthetic process|pyridoxal phosphate binding	path:dosa00220,path:dosa00250,path:dosa00270,path:dosa00330,path:dosa00350,path:dosa00360,path:dosa00400,path:dosa00710,path:dosa00950,path:dosa00960	Arginine biosynthesis|Alanine, aspartate and glutamate metabolism|Cysteine and methionine metabolism|Arginine and proline metabolism|Tyrosine metabolism|Phenylalanine metabolism|Phenylalanine, tyrosine and tryptophan biosynthesis|Carbon fixation in photosynthetic organisms|Isoquinoline alkaloid biosynthesis|Tropane, piperidine and pyridine alkaloid biosynthesis
Os01g0761500	21.2711	30.6064	11.9359	0.38998	-1.35853	0.0334373	0.0856381	Down	1.40798	1.91507	1.07748	0.04236	0.448399	0.419436	NPF1.2	Protein NRT1/ PTR FAMILY 1.2		GO:0005886,GO:0015333,GO:0015706,GO:0016021,GO:0035673,GO:0080054,GO:1904680	plasma membrane|peptide:proton symporter activity|nitrate transport|integral component of membrane|oligopeptide transmembrane transporter activity|low-affinity nitrate transmembrane transporter activity|peptide transmembrane transporter activity
Os01g0762000	1446.7	923.218	1970.18	2.13403	1.09358	0.00283395	0.0107583	Up	7.22333	8.31177	8.91068	15.1056	10.9217	9.61323	SDP1	Triacylglycerol lipase SDP1		GO:0004806,GO:0006071,GO:0006641,GO:0012511,GO:0016021,GO:0019433	triglyceride lipase activity|glycerol metabolic process|triglyceride metabolic process|monolayer-surrounded lipid storage body|integral component of membrane|triglyceride catabolic process	path:dosa00100,path:dosa00561,path:dosa00564,path:dosa00565,path:dosa00590,path:dosa00591,path:dosa00592	Steroid biosynthesis|Glycerolipid metabolism|Glycerophospholipid metabolism|Ether lipid metabolism|Arachidonic acid metabolism|Linoleic acid metabolism|alpha-Linolenic acid metabolism
Os01g0763100	122.323	189.939	54.7068	0.288022	-1.79575	1.08e-06	1.06e-05	Down	8.99795	9.41244	11.7057	1.30685	2.23709	2.20306	RBL12	RHOMBOID-like protein 12, mitochondrial		GO:0004252,GO:0005739,GO:0016021,GO:0031966	serine-type endopeptidase activity|mitochondrion|integral component of membrane|mitochondrial membrane
Os01g0763600	1247.05	824.785	1669.32	2.02394	1.01717	0.000684794	0.00316044	Up	17.1283	17.3241	17.2206	28.316	23.5912	19.0537	GDPD6	Glycerophosphodiester phosphodiesterase GDPD6		GO:0005773,GO:0006071,GO:0006629,GO:0008889	vacuole|glycerol metabolic process|lipid metabolic process|glycerophosphodiester phosphodiesterase activity	path:dosa00564	Glycerophospholipid metabolism
Os01g0763700	249.521	362.163	136.88	0.377952	-1.40373	0.00166214	0.00677866	Down	40.8567	27.8229	20.7859	3.26834	11.1294	4.09022	CRR7	Protein CHLORORESPIRATORY REDUCTION 7, chloroplastic		GO:0009507,GO:0009570,GO:0010275,GO:0010598,GO:0016020	chloroplast|chloroplast stroma|NAD(P)H dehydrogenase complex assembly|NAD(P)H dehydrogenase complex (plastoquinone)|membrane
Os01g0763750	1479.86	971.014	1988.71	2.04807	1.03427	0.000286633	0.00147458	Up	18.4337	14.5742	13.5337	18.7619	27.4127	19.8479	EXO70E2	Exocyst complex component EXO70E2		GO:0000145,GO:0005576,GO:0005829,GO:0005886,GO:0006887,GO:0012505,GO:0015031,GO:0070062,GO:1903533,GO:1903553	exocyst|extracellular region|cytosol|plasma membrane|exocytosis|endomembrane system|protein transport|extracellular exosome|regulation of protein targeting|positive regulation of extracellular exosome assembly
Os01g0764000	3557.91	1996.33	5119.48	2.56445	1.35865	1.89e-06	1.75e-05	Up	94.1894	96.2043	96.9968	141.66	191.588	191.945	GSTF2	Probable glutathione S-transferase GSTF2		GO:0004364,GO:0005737,GO:0006749	glutathione transferase activity|cytoplasm|glutathione metabolic process	path:dosa00480	Glutathione metabolism
Os01g0764400	994.091	557.012	1431.17	2.56937	1.36142	5.04e-06	4.2e-05	Up	16.8224	16.7523	18.5888	33.9794	25.5776	34.8785	CM3	Chorismate mutase 3, chloroplastic		GO:0000162,GO:0004106,GO:0009073,GO:0009507,GO:0009536,GO:0042742,GO:0046417	tryptophan biosynthetic process|chorismate mutase activity|aromatic amino acid family biosynthetic process|chloroplast|plastid|defense response to bacterium|chorismate metabolic process	path:dosa00400	Phenylalanine, tyrosine and tryptophan biosynthesis
Os01g0764500	293.811	412.167	175.455	0.425688	-1.23213	0.000108977	0.000636127	Down	6.61397	5.28972	5.47535	1.47654	1.73148	1.89963	CLPF	Clp protease adapter protein ClpF, chloroplastic		GO:0003677,GO:0009507,GO:0009840	DNA binding|chloroplast|chloroplastic endopeptidase Clp complex
Os01g0764800	372.542	206.441	538.643	2.60919	1.3836	6.97e-05	0.000428043	Up	6.09543	9.81375	5.6052	10.2232	17.7033	11.0356	GH3.2	Probable indole-3-acetic acid-amido synthetase GH3.2		GO:0009416,GO:0009733,GO:0016874	response to light stimulus|response to auxin|ligase activity	path:dosa04075	Plant hormone signal transduction
Os01g0764950	48.6165	68.5103	28.7228	0.419247	-1.25413	0.00445327	0.0157761	Down	1.63704	1.49887	1.6752	0.474967	0.517604	0.394126	PCMP-E13	Pentatricopeptide repeat-containing protein At5g56310				path:dosa00460,path:dosa00630,path:dosa00910	Cyanoamino acid metabolism|Glyoxylate and dicarboxylate metabolism|Nitrogen metabolism
Os01g0765400	17.6905	25.8809	9.49997	0.367064	-1.44589	0.0334948	0.0857188	Down	2.65749	1.72701	1.30978	0.0722487	1.12463	0.149191	Os01g0765400	Serpin-Z1		GO:0004867,GO:0005615,GO:0010951	serine-type endopeptidase inhibitor activity|extracellular space|negative regulation of endopeptidase activity
Os01g0766200	957.319	464.703	1449.94	3.12013	1.64161	3.31e-08	4.61e-07	Up	16.7011	18.1713	20.1064	35.8143	39.0046	41.172	RMA3	E3 ubiquitin-protein ligase RMA3		GO:0004842,GO:0005783,GO:0006511,GO:0016021,GO:0036513,GO:0044390,GO:0046872,GO:0061630,GO:0071712	ubiquitin-protein transferase activity|endoplasmic reticulum|ubiquitin-dependent protein catabolic process|integral component of membrane|Derlin-1 retrotranslocation complex|ubiquitin-like protein conjugating enzyme binding|metal ion binding|ubiquitin protein ligase activity|ER-associated misfolded protein catabolic process	path:dosa04141	Protein processing in endoplasmic reticulum
Os01g0766300	39.6575	19.7119	59.603	3.02371	1.59632	0.000793062	0.00359464	Up	0.455112	0.224814	0.859322	1.61856	1.12622	1.43114
Os01g0766400	23.7612	14.516	33.0065	2.2738	1.1851	0.0331672	0.0850857	Up	0.831869	0.709604	1.13672	1.22095	1.36541	1.35002
Os01g0767100	740.138	1069.6	410.675	0.383952	-1.381	6.41e-06	5.21e-05	Down	18.7152	21.4843	21.363	2.74988	8.06431	5.36698	EDA2	Probable serine protease EDA2		GO:0005576,GO:0005773,GO:0006508,GO:0008236,GO:0008239,GO:0009561	extracellular region|vacuole|proteolysis|serine-type peptidase activity|dipeptidyl-peptidase activity|megagametogenesis
Os01g0767600	1153.14	694.221	1612.06	2.32212	1.21544	3.88e-05	0.000257287	Up	31.4133	34.2047	32.2684	52.5879	52.7148	54.5445
Os01g0767900	3972.67	2123.45	5821.89	2.74171	1.45508	5.53e-07	5.79e-06	Up	41.9075	35.9393	36.9359	76.261	70.8725	68.5238	NPR2	BTB/POZ domain and ankyrin repeat-containing protein NPR2		GO:0005634,GO:0042742,GO:0050832,GO:2000022	nucleus|defense response to bacterium|defense response to fungus|regulation of jasmonic acid mediated signaling pathway	path:dosa04075	Plant hormone signal transduction
Os01g0768100	61.4595	31.7153	91.2037	2.8757	1.52391	0.000219789	0.00116856	Up	3.80319	3.95502	5.15369	6.75574	8.77931	9.70853
Os01g0768200	2353.87	1019.26	3688.49	3.61878	1.85551	3.83e-10	7.69e-09	Up	23.7181	20.9437	23.2295	64.4673	50.5792	53.0537	SPAC17A2.02c	Uncharacterized TLC domain-containing protein C17A2.02c		GO:0005783,GO:0005789,GO:0016021	endoplasmic reticulum|endoplasmic reticulum membrane|integral component of membrane
Os01g0768333	1035.14	154.506	1915.77	12.3994	3.6322	1.58e-29	2.77e-27	Up	19.6564	28.2773	33.4206	268.245	219.211	254.457	SAUR40	Auxin-responsive protein SAUR40		GO:0005737,GO:0007275,GO:0009734,GO:0040008	cytoplasm|multicellular organism development|auxin-activated signaling pathway|regulation of growth
Os01g0768700	600.491	883.494	317.488	0.359355	-1.47652	1.13e-06	1.1e-05	Down	13.1943	13.1704	11.5226	2.86029	3.51007	3.1683
Os01g0769900	2551.75	3573.98	1529.51	0.427958	-1.22446	3.79e-05	0.000251972	Down	35.076	30.9483	30.861	5.89528	14.6746	8.44621	PTAC12	Protein PLASTID TRANSCRIPTIONALLY ACTIVE 12, chloroplastic		GO:0005634,GO:0009416,GO:0009507,GO:0009508,GO:0042793,GO:0045893,GO:0090228	nucleus|response to light stimulus|chloroplast|plastid chromosome|plastid transcription|positive regulation of transcription, DNA-templated|positive regulation of red or far-red light signaling pathway
Os01g0771100	242.805	325.116	160.495	0.493653	-1.01843	0.00156234	0.00641928	Down	12.1617	17.001	12.6459	4.06203	5.38698	4.9085	SPBC776.07	Mitochondrial acidic protein mam33		GO:0003729,GO:0005737,GO:0005739,GO:0005759,GO:0008494,GO:0070131,GO:0097177	mRNA binding|cytoplasm|mitochondrion|mitochondrial matrix|translation activator activity|positive regulation of mitochondrial translation|mitochondrial ribosome binding
Os01g0772400	1134.41	261.623	2007.19	7.67208	2.93962	1.08e-15	4.61e-14	Up	12.167	11.016	13.0272	74.3276	58.055	58.9726	COQ10	Coenzyme Q-binding protein COQ10, mitochondrial		GO:0005739,GO:0005743,GO:0006744,GO:0045333,GO:0048039	mitochondrion|mitochondrial inner membrane|ubiquinone biosynthetic process|cellular respiration|ubiquinone binding
Os01g0772500	7.75155	0.271701	15.2314	56.0593	5.80888	0.0427677	0.104859	Up	0	0	0	0	0.472301	1.60414	GLCAT14A	Beta-glucuronosyltransferase GlcAT14A		GO:0000139,GO:0005794,GO:0008375,GO:0009826,GO:0015020,GO:0016021	Golgi membrane|Golgi apparatus|acetylglucosaminyltransferase activity|unidimensional cell growth|glucuronosyltransferase activity|integral component of membrane
Os01g0772800	3244.47	1858.83	4630.11	2.49088	1.31665	6.53e-06	5.3e-05	Up	30.4891	34.1733	35.5549	62.9865	53.1047	55.4044	SRP54-2	Signal recognition particle 54 kDa protein 2		GO:0003924,GO:0005525,GO:0005786,GO:0006614,GO:0008312	GTPase activity|GTP binding|signal recognition particle, endoplasmic reticulum targeting|SRP-dependent cotranslational protein targeting to membrane|7S RNA binding	path:dosa03060	Protein export
Os01g0773000	50.1706	84.8036	15.5376	0.183218	-2.44836	3.21e-07	3.56e-06	Down	1.66168	1.47573	1.49776	0	0.310505	0.339153	pus7	Multisubstrate pseudouridine synthase 7		GO:0000455,GO:0003723,GO:0005634,GO:0005737,GO:0006397,GO:0008380,GO:0009982,GO:0031119,GO:0031120,GO:0106029	enzyme-directed rRNA pseudouridine synthesis|RNA binding|nucleus|cytoplasm|mRNA processing|RNA splicing|pseudouridine synthase activity|tRNA pseudouridine synthesis|snRNA pseudouridine synthesis|tRNA pseudouridine synthase activity
Os01g0773800	1350.66	35.4697	2665.85	75.1584	6.23186	3.77e-48	3.03e-45	Up	2.68323	0.709352	2.7259	75.9343	120.318	161.503	BHLH148	Transcription factor BHLH148	bHLH	GO:0003677,GO:0005634,GO:0006355,GO:0009414,GO:0046983	DNA binding|nucleus|regulation of transcription, DNA-templated|response to water deprivation|protein dimerization activity
Os01g0776500	20.899	30.6277	11.1704	0.364716	-1.45516	0.0154186	0.0451162	Down	0.314941	0.331205	0.496291	0.086177	0.0224182	0.142537
Os01g0776700	4865.12	2817.5	6912.73	2.4535	1.29484	4.79e-06	4.02e-05	Up	60.7959	78.203	77.3801	93.1106	128.559	121.41
Os01g0777200	2166.87	745.752	3587.98	4.81123	2.2664	1.39e-06	1.33e-05	Up	17.8213	13.9338	17.0299	66.6349	39.6709	52.4433	At1g65240	Aspartic proteinase-like protein 2		GO:0004190,GO:0005886,GO:0006508,GO:0030163,GO:0031225,GO:0046658	aspartic-type endopeptidase activity|plasma membrane|proteolysis|protein catabolic process|anchored component of membrane|anchored component of plasma membrane
Os01g0777300	4.40766	1.09352	7.72181	7.06144	2.81996	0.0397747	0.098824	Up	0.0095793	0.00941222	0	0.0821923	0.0376387	0.0263527	EXO1	Exonuclease 1		GO:0003677,GO:0005634,GO:0006281,GO:0017108,GO:0045145,GO:0046872,GO:0048256,GO:0051908	DNA binding|nucleus|DNA repair|5'-flap endonuclease activity|single-stranded DNA 5'-3' exodeoxyribonuclease activity|metal ion binding|flap endonuclease activity|double-stranded DNA 5'-3' exodeoxyribonuclease activity	path:dosa03430	Mismatch repair
Os01g0777400	33.5536	50.3272	16.7799	0.333415	-1.58461	0.0151954	0.0445509	Down	0.0749934	0.0737206	0.0499627	0.0537657	0.0245631	0.0443931
Os01g0778100	91.9118	144.289	39.5346	0.273996	-1.86777	0.000591086	0.00277893	Down	9.14669	5.89779	4.52148	0.236421	1.79796	1.25364	UFC	Protein UPSTREAM OF FLC	C2H2
Os01g0778700	1684.22	934.596	2433.85	2.60417	1.38082	3.3e-06	2.89e-05	Up	15.6019	18.9815	19.5712	37.5409	29.1926	30.3917	KMS1	Vacuole membrane protein KMS1		GO:0000407,GO:0005783,GO:0005789,GO:0006887,GO:0007029,GO:0007030,GO:0010256,GO:0016021,GO:0016192,GO:0016236	phagophore assembly site|endoplasmic reticulum|endoplasmic reticulum membrane|exocytosis|endoplasmic reticulum organization|Golgi organization|endomembrane system organization|integral component of membrane|vesicle-mediated transport|macroautophagy
Os01g0778800	2220.77	800.363	3641.18	4.54941	2.18568	2.07e-13	6.44e-12	Up	7.97335	7.6818	7.96777	24.7131	23.34	23.3896	PXM16	Insulin-degrading enzyme-like 1, peroxisomal		GO:0004222,GO:0005739,GO:0005777,GO:0046872,GO:0051603	metalloendopeptidase activity|mitochondrion|peroxisome|metal ion binding|proteolysis involved in cellular protein catabolic process
Os01g0779100	281.591	394.785	168.397	0.426554	-1.2292	0.000153611	0.000855946	Down	3.10581	2.44459	2.32554	0.646938	0.835903	0.938404	PXM16	Insulin-degrading enzyme-like 1, peroxisomal		GO:0004222,GO:0005739,GO:0005777,GO:0046872,GO:0051603	metalloendopeptidase activity|mitochondrion|peroxisome|metal ion binding|proteolysis involved in cellular protein catabolic process
Os01g0780500	2368.51	1330.39	3406.64	2.56065	1.35651	3.89e-06	3.34e-05	Up	36.839	38.4285	42.0308	78.0926	64.824	63.4706	SCAMP2	Secretory carrier-associated membrane protein 2		GO:0000139,GO:0005794,GO:0005886,GO:0015031,GO:0016021,GO:0030658,GO:0032588,GO:0055038	Golgi membrane|Golgi apparatus|plasma membrane|protein transport|integral component of membrane|transport vesicle membrane|trans-Golgi network membrane|recycling endosome membrane
Os01g0780701	8.18341	0.554336	15.8125	28.5251	4.83416	4.2e-05	0.000276551	Up	0.065585	0	0	0.726617	0.379319	0.328901	At5g03250	BTB/POZ domain-containing protein At5g03250		GO:0016567	protein ubiquitination
Os01g0781100	97.5395	39.056	156.023	3.99486	1.99814	1.14e-07	1.39e-06	Up	0.270697	0.354011	0.342439	0.731109	0.905602	0.963863	At3g14460	Putative disease resistance protein At3g14460
Os01g0781200	240.828	361.525	120.132	0.332292	-1.58948	1.09e-06	1.07e-05	Down	2.84379	2.83045	2.28876	0.577227	0.696654	0.563538	At3g14460	Putative disease resistance protein At3g14460
Os01g0783100	269.834	431.49	108.178	0.250708	-1.99592	0.0010649	0.00463788	Down	8.26665	4.86104	4.84844	0.239939	1.79199	0.929754
Os01g0783500	1979.73	692.179	3267.29	4.72029	2.23888	3.09e-13	9.35e-12	Up	36.8175	40.3917	43.2851	150.497	127.555	118.979	PHOS34	Universal stress protein PHOS34		GO:0002238,GO:0005524,GO:0009507	response to molecule of fungal origin|ATP binding|chloroplast
Os01g0783700	89.0461	10.7872	167.305	15.5096	3.95509	4.94e-05	0.000317021	Up	1.85627	0.417378	1.59938	9.93034	12.2804	30.0003	PBP1	Calcium-binding protein PBP1		GO:0005509,GO:0009733	calcium ion binding|response to auxin
Os01g0784200	23.0787	10.9168	35.2406	3.22811	1.69069	0.00308828	0.0115756	Up	0.113764	0.0741582	0.471757	0.372686	0.483615	0.597062	SD18	Receptor-like serine/threonine-protein kinase SD1-8
Os01g0784700	554.791	905.887	203.696	0.224859	-2.15291	1.11e-11	2.79e-10	Down	13.0644	13.8072	11.5549	0.97453	3.41462	1.38776	SD18	Receptor-like serine/threonine-protein kinase SD1-8
Os01g0785300	97.2043	160.678	33.7302	0.209924	-2.25206	1.01e-08	1.57e-07	Down	10.4853	11.4181	14.9005	0.944299	3.0637	1.16493
Os01g0785700	352.208	495.006	209.411	0.423048	-1.24111	6.95e-05	0.000426954	Down	7.10448	8.58696	8.8455	2.18336	2.77357	2.33066	At1g55890	Pentatricopeptide repeat-containing protein At1g55890, mitochondrial
Os01g0786700	22.9789	37.0667	8.89102	0.239866	-2.0597	0.00105333	0.00459288	Down	1.58749	1.54666	1.44674	0	0.531322	0.479619	At1g61740	Sulfite exporter TauE/SafE family protein 2		GO:0016021,GO:0016567,GO:0031464	integral component of membrane|protein ubiquitination|Cul4A-RING E3 ubiquitin ligase complex
Os01g0786900	2902.86	1002.9	4802.82	4.78893	2.2597	0.00327008	0.0121332	Up	9.19627	10.1652	10.9848	50.528	26.3417	22.1605	ATG18G	Autophagy-related protein 18g		GO:0005737,GO:0005774,GO:0006914,GO:0015031,GO:0034045,GO:0042594	cytoplasm|vacuolar membrane|autophagy|protein transport|phagophore assembly site membrane|response to starvation
Os01g0787000	227.56	95.0863	360.034	3.78639	1.92082	0.0117376	0.0359649	Up	3.01331	1.68307	2.15165	2.75488	5.25359	10.5007	PRX74	Peroxidase 1		GO:0004601,GO:0005576,GO:0006979,GO:0009505,GO:0009506,GO:0020037,GO:0042744,GO:0046872	peroxidase activity|extracellular region|response to oxidative stress|plant-type cell wall|plasmodesma|heme binding|hydrogen peroxide catabolic process|metal ion binding	path:dosa00940	Phenylpropanoid biosynthesis
Os01g0787400	300.387	111.269	489.505	4.39928	2.13727	1.53e-09	2.76e-08	Up	8.37388	5.20883	4.88726	19.6828	17.3868	17.2387
Os01g0787600	99.7157	48.5967	150.835	3.10381	1.63404	9.58e-06	7.46e-05	Up	0.549357	0.412785	0.60443	0.940773	0.932596	1.29582	SABP2	Salicylic acid-binding protein 2		GO:0009862,GO:0016298,GO:0080031	systemic acquired resistance, salicylic acid mediated signaling pathway|lipase activity|methyl salicylate esterase activity
Os01g0788200	124.602	21.8863	227.318	10.3864	3.37662	4.34e-18	2.48e-16	Up	1.70208	2.12203	2.40969	15.7589	14.1537	16.7756	NTF2B	Nuclear transport factor 2B		GO:0005634,GO:0005635,GO:0005737,GO:0006606,GO:0006913,GO:0044613	nucleus|nuclear envelope|cytoplasm|protein import into nucleus|nucleocytoplasmic transport|nuclear pore central transport channel
Os01g0788400	267.259	49.5884	484.929	9.77908	3.2897	1.08e-16	5.17e-15	Up	1.72526	2.68348	5.13737	21.5086	16.4709	26.5693	PME2.1	Pectinesterase 2.1		GO:0005576,GO:0005618,GO:0009835,GO:0030599,GO:0042545,GO:0045330,GO:0045490,GO:0046910	extracellular region|cell wall|fruit ripening|pectinesterase activity|cell wall modification|aspartyl esterase activity|pectin catabolic process|pectinesterase inhibitor activity	path:dosa00040	Pentose and glucuronate interconversions
Os01g0788800	126.858	14.6422	239.073	16.3277	4.02925	9.31e-24	9.91e-22	Up	0.384776	0.120076	0.238079	2.1065	2.7053	3.39179	TF1	Homeobox-leucine zipper protein TF1	HD-ZIP	GO:0005634,GO:0006355,GO:0008289,GO:0043565	nucleus|regulation of transcription, DNA-templated|lipid binding|sequence-specific DNA binding
Os01g0793200	312.78	440.01	185.55	0.421694	-1.24573	8.61e-05	0.000515561	Down	8.64924	10.6098	11.5347	2.33336	3.46308	3.18162	PPR336	Pentatricopeptide repeat-containing protein At1g61870, mitochondrial
Os01g0793500	3512.17	1389.92	5634.43	4.05379	2.01927	0.000259802	0.00135248	Up	23.7081	25.526	29.5332	100.474	61.4488	58.8457
Os01g0793600	113.139	23.207	203.071	8.75041	3.12935	2.58e-08	3.67e-07	Up	2.64195	3.58756	7.85119	36.2511	22.5863	23.9181
Os01g0793701	7.86845	2.18281	13.5541	6.20946	2.63447	0.00746012	0.0246052	Up	0.018784	0.0368163	0.0184964	0.019531	0.0180777	0.0166928
Os01g0793800	404.774	39.0301	770.518	19.7416	4.30317	9.83e-06	7.64e-05	Up	1.63309	2.85352	4.26348	62.9337	33.057	29.805
Os01g0793900	566.362	328.239	804.484	2.45091	1.29331	6.09e-05	0.00038137	Up	23.697	29.9161	25.0161	29.388	58.7326	49.7983
Os01g0794100	202.882	53.6789	352.085	6.5591	2.7135	4.81e-15	1.9e-13	Up	8.1668	5.19838	4.97056	26.7645	24.8454	30.2889
Os01g0794500	2838.21	1334.92	4341.49	3.25225	1.70144	4.69e-09	7.71e-08	Up	76.3675	68.6445	75.7907	156.732	164.523	166.237	GOS2	Protein translation factor SUI1 homolog		GO:0003743,GO:0006417	translation initiation factor activity|regulation of translation	path:dosa03013	RNA transport
Os01g0795000	570.809	831.142	310.476	0.373554	-1.42061	3.23e-06	2.83e-05	Down	14.502	16.1549	12.0186	3.08789	4.56702	3.41091	SBT3.5	Subtilisin-like protease SBT3.5		GO:0004252,GO:0005576,GO:0005618,GO:0040008	serine-type endopeptidase activity|extracellular region|cell wall|regulation of growth
Os01g0795200	561.742	213.467	910.017	4.26303	2.09188	0.0035388	0.012981	Up	2.46474	2.73178	4.0222	12.0674	9.19932	4.80534	SBT3.5	Subtilisin-like protease SBT3.5		GO:0004252,GO:0005576,GO:0005618,GO:0040008	serine-type endopeptidase activity|extracellular region|cell wall|regulation of growth
Os01g0795600	549.015	69.083	1028.95	14.8944	3.89669	2.96e-31	6.06e-29	Up	7.04492	12.2634	16.9098	99.3086	110.13	139.82
Os01g0795832	84.958	17.4911	152.425	8.71443	3.12341	6.71e-14	2.24e-12	Up	3.49492	5.13324	3.66359	25.4192	22.2416	25.7403
Os01g0795900	21.1251	1.08681	41.1633	37.8755	5.24319	7.1e-06	5.71e-05	Up	0	0	0	6.57337	1.36447	1.37419
Os01g0796000	534.486	88.9728	979.998	11.0146	3.46134	5.64e-11	1.27e-09	Up	15.0501	12.2645	23.5126	163.15	114.244	117.631
Os01g0796400	5561.23	1895.04	9227.42	4.86924	2.2837	4.52e-12	1.19e-10	Up	32.2434	38.4598	46.9794	145.582	109.124	115.464	AIM1	Peroxisomal fatty acid beta-oxidation multifunctional protein AIM1		GO:0003729,GO:0003857,GO:0004165,GO:0004300,GO:0005618,GO:0005777,GO:0006635,GO:0008017,GO:0008692,GO:0009506,GO:0009507,GO:0009695,GO:0009908,GO:0018812	mRNA binding|3-hydroxyacyl-CoA dehydrogenase activity|dodecenoyl-CoA delta-isomerase activity|enoyl-CoA hydratase activity|cell wall|peroxisome|fatty acid beta-oxidation|microtubule binding|3-hydroxybutyryl-CoA epimerase activity|plasmodesma|chloroplast|jasmonic acid biosynthetic process|flower development|3-hydroxyacyl-CoA dehydratase activity	path:dosa00360,path:dosa00650	Phenylalanine metabolism|Butanoate metabolism
Os01g0797900	144.8	196.906	92.693	0.470747	-1.08698	0.00252708	0.00974535	Down	1.61414	1.76479	1.92407	0.295382	0.628451	0.638578
Os01g0798100	1240.94	1847.79	634.09	0.343161	-1.54304	1.98e-07	2.3e-06	Down	21.0714	21.6118	22.477	4.35622	5.43634	5.51997
Os01g0798200	8.84559	0.26748	17.4237	65.1402	6.02548	0.0118619	0.03623	Up	0	0	0	3.20291	0.667836	1.72776
Os01g0798800	67.1608	31.537	102.785	3.25918	1.70451	4.62e-05	0.000299668	Up	1.26082	0.897895	1.31425	1.63572	3.02572	3.6795
Os01g0798900	19.5547	0.806661	38.3028	47.4831	5.56934	4.69e-11	1.07e-09	Up	0	0.134639	0.0643331	1.93575	1.75694	1.92463	At5g45440	Probable disease resistance protein At5g45440
Os01g0800250	2.91265	0	5.8253	Inf	Inf	0.00672632	0.0224923	Up	0	0	0	0.0330473	0	0.116164		Phosphoglycerate kinase, chloroplastic		GO:0004618,GO:0005524,GO:0006096,GO:0009507,GO:0019253	phosphoglycerate kinase activity|ATP binding|glycolytic process|chloroplast|reductive pentose-phosphate cycle
Os01g0800300	437.719	159.15	716.288	4.5007	2.17015	4.81e-07	5.12e-06	Up	11.3355	13.3817	10.6926	41.7883	29.5429	32.6134
Os01g0800400	81.078	108.751	53.4054	0.491081	-1.02597	0.00922159	0.0293678	Down	1.89077	1.81978	1.94028	0.387925	0.840093	0.551106	PCMP-H34	Pentatricopeptide repeat-containing protein At3g26782, mitochondrial
Os01g0800500	1332.15	137.889	2526.42	18.3222	4.19552	4.8e-13	1.42e-11	Up	2.01344	4.10847	3.6957	52.2597	36.3507	38.5262	PAP27	Probable inactive purple acid phosphatase 27		GO:0003993,GO:0005576,GO:0046872	acid phosphatase activity|extracellular region|metal ion binding
Os01g0801200	504.737	205.339	804.136	3.91614	1.96943	2.74e-10	5.6e-09	Up	4.78652	4.92331	4.94011	14.6472	13.979	10.9001
Os01g0801600	684.581	219.944	1149.22	5.22504	2.38544	1.74e-08	2.59e-07	Up	4.90088	5.11301	6.0676	22.0673	16.2183	17.1363	Os01g0801600	Probable glycerol-3-phosphate dehydrogenase [NAD(+)] 2, cytosolic		GO:0004367,GO:0005829,GO:0005975,GO:0006072,GO:0006116,GO:0009331,GO:0046168,GO:0047952,GO:0051287	glycerol-3-phosphate dehydrogenase [NAD+] activity|cytosol|carbohydrate metabolic process|glycerol-3-phosphate metabolic process|NADH oxidation|glycerol-3-phosphate dehydrogenase complex|glycerol-3-phosphate catabolic process|glycerol-3-phosphate dehydrogenase [NAD(P)+] activity|NAD binding	path:dosa00564	Glycerophospholipid metabolism
Os01g0801901	56.4539	89.1961	23.7117	0.265838	-1.91138	1.68e-05	0.000122592	Down	2.02267	1.59947	1.71271	0.0875696	0.322756	0.455352	BZIP24	Basic leucine zipper 24	bZIP	GO:0003677,GO:0003700,GO:0005634,GO:0005737,GO:0042803,GO:1901001	DNA binding|DNA-binding transcription factor activity|nucleus|cytoplasm|protein homodimerization activity|negative regulation of response to salt stress
Os01g0802000	78.6319	107.843	49.421	0.458268	-1.12574	0.00431701	0.0153594	Down	4.19172	3.72713	2.58254	0.886585	1.26297	1.18364	RHC1A	Probable E3 ubiquitin-protein ligase RHC1A		GO:0005618,GO:0005634,GO:0005737,GO:0006511,GO:0009651,GO:0009938,GO:0016567,GO:0046872,GO:0061630	cell wall|nucleus|cytoplasm|ubiquitin-dependent protein catabolic process|response to salt stress|negative regulation of gibberellic acid mediated signaling pathway|protein ubiquitination|metal ion binding|ubiquitin protein ligase activity
Os01g0802200	23.1615	13.981	32.3419	2.31326	1.20993	0.0354716	0.089911	Up	1.78245	1.30032	2.61521	3.49955	2.73997	4.53441
Os01g0802600	9.29646	3.55647	15.0364	4.22791	2.07994	0.0147795	0.0435467	Up	0.322531	0.105793	0.797983	0.632417	1.63689	0.769312	EDL3	EID1-like F-box protein 3		GO:0005634,GO:0006970,GO:0009414,GO:0009651,GO:0009737,GO:0009738,GO:0010029,GO:0010228	nucleus|response to osmotic stress|response to water deprivation|response to salt stress|response to abscisic acid|abscisic acid-activated signaling pathway|regulation of seed germination|vegetative to reproductive phase transition of meristem
Os01g0803200	35882.1	11200.4	60563.9	5.4073	2.43491	0.00277972	0.0105822	Up	386.262	361.926	421.278	2234.82	1002.89	1076.97	Os01g0803200	Cysteine proteinase inhibitor 1		GO:0004869,GO:0005576,GO:0006952	cysteine-type endopeptidase inhibitor activity|extracellular region|defense response
Os01g0803300	12.698	25.3961	0	0	#NAME?	2.78e-05	0.00019235	Down	1.19248	2.02958	0.45381	0	0	0	At5g07050	WAT1-related protein At5g07050		GO:0005886,GO:0016021,GO:0022857	plasma membrane|integral component of membrane|transmembrane transporter activity
Os01g0804400	164.302	55.6079	272.995	4.90929	2.29552	1.42e-08	2.15e-07	Up	1.67461	2.33147	4.68488	9.22983	7.78656	13.4265	CYP94A1	Cytochrome P450 94A1		GO:0004497,GO:0005506,GO:0005789,GO:0016021,GO:0016705,GO:0020037	monooxygenase activity|iron ion binding|endoplasmic reticulum membrane|integral component of membrane|oxidoreductase activity, acting on paired donors, with incorporation or reduction of molecular oxygen|heme binding
Os01g0804900	24.4282	35.2397	13.6167	0.386402	-1.37183	0.0141982	0.0420971	Down	1.75959	1.83658	2.43117	0.535841	0.695579	0.496878	CYP94C1	Cytochrome P450 94C1		GO:0005506,GO:0005789,GO:0009611,GO:0016021,GO:0018685,GO:0020037,GO:0043231	iron ion binding|endoplasmic reticulum membrane|response to wounding|integral component of membrane|alkane 1-monooxygenase activity|heme binding|intracellular membrane-bounded organelle
Os01g0805200	6020.49	8073.15	3967.84	0.491485	-1.02478	0.000512763	0.00244848	Down	550.523	426.056	405.527	104.266	240.165	158.346
Os01g0805300	618.119	888.85	347.387	0.390828	-1.3554	0.0185413	0.0525699	Down	65.7828	38.3967	30.6274	5.81553	17.4919	14.9401	PPD6	PsbP domain-containing protein 6, chloroplastic		GO:0005509,GO:0009507,GO:0009534,GO:0009543,GO:0009570,GO:0009579,GO:0009654,GO:0015979,GO:0019898,GO:0031977	calcium ion binding|chloroplast|chloroplast thylakoid|chloroplast thylakoid lumen|chloroplast stroma|thylakoid|photosystem II oxygen evolving complex|photosynthesis|extrinsic component of membrane|thylakoid lumen
Os01g0805400	198.986	57.6997	340.272	5.89729	2.56005	7.73e-05	0.000468267	Up	3.22584	3.15416	4.28343	19.2232	9.57881	16.5079	UGT87A1	UDP-glycosyltransferase 87A1		GO:0008194,GO:0043231,GO:0080043,GO:0080044	UDP-glycosyltransferase activity|intracellular membrane-bounded organelle|quercetin 3-O-glucosyltransferase activity|quercetin 7-O-glucosyltransferase activity
Os01g0805900	408.68	633.359	184.001	0.290517	-1.78331	1.96e-08	2.87e-07	Down	18.5818	18.6858	12.7404	2.08849	3.38771	4.70684	TUBB4	Tubulin beta-4 chain		GO:0000226,GO:0000278,GO:0003924,GO:0005200,GO:0005525,GO:0005737,GO:0005874,GO:0007017	microtubule cytoskeleton organization|mitotic cell cycle|GTPase activity|structural constituent of cytoskeleton|GTP binding|cytoplasm|microtubule|microtubule-based process	path:dosa04145	Phagosome
Os01g0806000	221.422	97.548	345.296	3.53976	1.82365	0.00289158	0.0109519	Up	2.71457	2.26505	2.39611	7.31752	4.34832	4.88677	RBL20	Rhomboid-like protein 20		GO:0004252,GO:0005776,GO:0005783,GO:0010286,GO:0016021,GO:0050832,GO:0061908	serine-type endopeptidase activity|autophagosome|endoplasmic reticulum|heat acclimation|integral component of membrane|defense response to fungus|phagophore
Os01g0806200	736.133	414.206	1058.06	2.55443	1.353	3.11e-05	0.000212375	Up	13.2003	11.4168	10.9998	26.0236	18.6798	20.697	At2g26850	F-box protein At2g26850
Os01g0806300	46.228	70.1919	22.2641	0.317189	-1.65658	0.0296713	0.077558	Down	7.68345	2.78272	2.83574	0.610318	1.64367	1.36928
Os01g0808100	429.215	237.974	620.456	2.60724	1.38253	0.00111878	0.00482936	Up	2.15319	2.05556	2.85181	5.63869	3.25102	3.70139	TGAL1	Transcription factor TGAL1	bZIP	GO:0003700,GO:0005634,GO:0006351,GO:0006952,GO:0043565	DNA-binding transcription factor activity|nucleus|transcription, DNA-templated|defense response|sequence-specific DNA binding	path:dosa04075	Plant hormone signal transduction
Os01g0810100	1621.69	2213.87	1029.52	0.465031	-1.1046	0.000197354	0.0010653	Down	58.395	54.2485	48.4837	11.9225	23.0579	17.8576	RNC1	Ribonuclease III domain-containing protein RNC1, chloroplastic		GO:0003725,GO:0004525,GO:0005634,GO:0006396,GO:0006397,GO:0008380,GO:0009507,GO:0030422,GO:0031053,GO:0031054	double-stranded RNA binding|ribonuclease III activity|nucleus|RNA processing|mRNA processing|RNA splicing|chloroplast|production of siRNA involved in RNA interference|primary miRNA processing|pre-miRNA processing
Os01g0810200	175.566	271.405	79.7269	0.293756	-1.76731	5.48e-07	5.75e-06	Down	7.09857	9.12086	8.47464	0.533796	2.4852	1.62981
Os01g0812800	122.36	184.973	59.7459	0.322997	-1.63041	3.55e-06	3.08e-05	Down	8.73269	12.6662	12.9643	3.53035	1.04466	2.84812	RPL30	60S ribosomal protein L30		GO:0003723,GO:0003735,GO:0005840,GO:0006412	RNA binding|structural constituent of ribosome|ribosome|translation	path:dosa03010	Ribosome
Os01g0812900	2539.51	323.176	4755.84	14.7159	3.87931	1.19e-11	2.96e-10	Up	29.0585	31.0815	29.1685	348.781	209.335	338.408	RER3	Protein RETICULATA-RELATED 3, chloroplastic		GO:0000302,GO:0009507,GO:0009536,GO:0009648,GO:0009793,GO:0009941,GO:0016021,GO:0031969,GO:0048366	response to reactive oxygen species|chloroplast|plastid|photoperiodism|embryo development ending in seed dormancy|chloroplast envelope|integral component of membrane|chloroplast membrane|leaf development
Os01g0813000	260.593	355.965	165.22	0.464148	-1.10734	0.000610964	0.00285435	Down	2.16465	2.35746	1.67988	0.372338	0.43341	0.467478	ZBP14	14 kDa zinc-binding protein		GO:0003824	catalytic activity
Os01g0813800	56.4394	88.0884	24.7905	0.281427	-1.82917	5.73e-05	0.000360971	Down	0.827162	0.601511	0.687612	0.0464375	0.192819	0.215277	BGLU3	Beta-glucosidase 3		GO:0005975,GO:0008422,GO:0102483	carbohydrate metabolic process|beta-glucosidase activity|scopolin beta-glucosidase activity
Os01g0814000	437.48	725.637	149.324	0.205783	-2.2808	1.31e-12	3.68e-11	Down	13.8764	16.8526	13.8164	1.08142	3.08991	2.14081						path:dosa03015	mRNA surveillance pathway
Os01g0814200	20.4006	33.316	7.48515	0.224671	-2.15411	0.0010751	0.00467401	Down	0.134738	0.140799	0.134873	0.0090279	0.0497883	0.0153117	IP5P10	Type I inositol polyphosphate 5-phosphatase 10		GO:0004439,GO:0034485,GO:0046856	phosphatidylinositol-4,5-bisphosphate 5-phosphatase activity|phosphatidylinositol-3,4,5-trisphosphate 5-phosphatase activity|phosphatidylinositol dephosphorylation
Os01g0814300	97.2134	140.694	53.7325	0.381909	-1.3887	0.000227644	0.00120536	Down	1.99105	2.68407	2.48596	0.540234	0.873129	0.524011	PCMP-H51	Pentatricopeptide repeat-containing protein At1g59720, chloroplastic/mitochondrial
Os01g0814400	2837.92	1504.25	4171.59	2.77321	1.47155	3.85e-07	4.2e-06	Up	28.5928	30.9345	33.933	59.2051	62.7125	60.2605
Os01g0814800	191.699	322.744	60.6538	0.187931	-2.41172	3.77e-06	3.25e-05	Down	8.60494	6.016	5.2845	0.151925	1.675	0.873003	At3g03630	Probable S-sulfocysteine synthase, chloroplastic		GO:0004124,GO:0005737,GO:0006535,GO:0009507,GO:0009543,GO:0009643,GO:0010310,GO:0015979,GO:0030170,GO:0031977,GO:0090322	cysteine synthase activity|cytoplasm|cysteine biosynthetic process from serine|chloroplast|chloroplast thylakoid lumen|photosynthetic acclimation|regulation of hydrogen peroxide metabolic process|photosynthesis|pyridoxal phosphate binding|thylakoid lumen|regulation of superoxide metabolic process	path:dosa00270	Cysteine and methionine metabolism
Os01g0815100	462.897	172.255	753.539	4.37456	2.12914	1.21e-11	3.01e-10	Up	14.8108	13.011	13.8663	38.3059	38.2032	44.1193	At5g19025	Uncharacterized protein At5g19025		GO:0003735,GO:0005840,GO:0006412,GO:0016021	structural constituent of ribosome|ribosome|translation|integral component of membrane
Os01g0816000	42.902	66.5048	19.2993	0.290194	-1.78491	0.000213079	0.00113839	Down	1.71082	1.86016	1.60298	0.200225	0.433502	0.396293	At5g15010	Pentatricopeptide repeat-containing protein At5g15010, mitochondrial
Os01g0816100	863.428	112.667	1614.19	14.3271	3.84067	3.66e-09	6.14e-08	Up	5.05223	3.69358	7.52223	63.8442	35.257	72.0226	NAC068	NAC domain-containing protein 68	NAC	GO:0003677,GO:0005634,GO:0006355	DNA binding|nucleus|regulation of transcription, DNA-templated
Os01g0816600	30.9639	0	61.9277	Inf	Inf	4.03e-10	8.03e-09	Up	0	0	0	0.530471	0.166134	0.364572	At5g49770	Probable leucine-rich repeat receptor-like protein kinase At5g49770
Os01g0817650	46.7182	70.9705	22.4659	0.316553	-1.65948	0.000303544	0.00155083	Down	10.6863	11.0478	8.88537	1.99521	3.17701	1.90237	At2g38640	Protein LURP-one-related 8
Os01g0817800	580.534	836.729	324.34	0.387628	-1.36726	1.19e-05	9.03e-05	Down	18.0123	16.6617	17.1159	2.26457	6.83954	4.29309
Os01g0818200	70.1003	104.87	35.331	0.336904	-1.56959	0.000147504	0.000826254	Down	1.11155	1.1122	1.2625	0.186373	0.381627	0.278716	PCMP-E31	Pentatricopeptide repeat-containing protein At3g14730
Os01g0818300	487.21	695.639	278.782	0.400756	-1.3192	2.03e-05	0.000145112	Down	17.854	21.6173	22.0756	4.01963	7.92271	5.42481	SPIN1	KH domain-containing protein SPIN1		GO:0003677,GO:0003723,GO:0005634,GO:0009908,GO:0048577,GO:0048579	DNA binding|RNA binding|nucleus|flower development|negative regulation of short-day photoperiodism, flowering|negative regulation of long-day photoperiodism, flowering
Os01g0819700	975.965	358.678	1593.25	4.44202	2.15122	5.17e-13	1.52e-11	Up	24.9863	22.3768	27.8051	54.4807	92.2862	93.1309
Os01g0821300	491.765	49.0572	934.473	19.0486	4.25162	0.00523123	0.0180686	Up	8.24941	0.743776	2.53891	9.13391	38.9429	86.1033			WRKY
Os01g0821600	1923.89	507.716	3340.06	6.57859	2.71778	2.7e-12	7.25e-11	Up	13.0817	19.2448	17.5046	53.3254	80.9973	98.7717	WRKY30	Probable WRKY transcription factor 30	WRKY	GO:0003700,GO:0005634,GO:0005737,GO:0009751,GO:0010150,GO:0010193,GO:0042542,GO:0043565,GO:0044212	DNA-binding transcription factor activity|nucleus|cytoplasm|response to salicylic acid|leaf senescence|response to ozone|response to hydrogen peroxide|sequence-specific DNA binding|transcription regulatory region DNA binding
Os01g0822001	55.6097	1.07836	110.141	102.137	6.67437	5.15e-14	1.75e-12	Up	0	0.331376	0.318274	17.4778	12.3688	11.5941
Os01g0822200	2901.14	512.781	5289.51	10.3153	3.36672	2.86e-13	8.73e-12	Up	11.5212	9.35376	9.566	85.982	63.1445	62.7845	PBL15	Probable serine/threonine-protein kinase PBL15
Os01g0822501	13.795	26.8522	0.737723	0.0274734	-5.18582	9.21e-06	7.21e-05	Down	0.703172	0.758	0.417583	0	0	0
Os01g0822800	994.184	1782.22	206.153	0.115672	-3.11188	1.09e-22	1.04e-20	Down	79.4008	95.9735	80.3884	3.57931	10.6864	5.42866	ATL73	RING-H2 finger protein ATL73		GO:0004842,GO:0009555,GO:0009901,GO:0016021,GO:0016567,GO:0046872,GO:0048443,GO:0080141	ubiquitin-protein transferase activity|pollen development|anther dehiscence|integral component of membrane|protein ubiquitination|metal ion binding|stamen development|regulation of jasmonic acid biosynthetic process
Os01g0823200	85.5647	133.55	37.579	0.281384	-1.82939	4.28e-06	3.64e-05	Down	1.24302	1.46709	1.10568	0.129119	0.176701	0.317695	UXT3	UDP-xylose transporter 3		GO:0000139,GO:0005464,GO:0005768,GO:0005794,GO:0005802,GO:0008643,GO:0015297,GO:0015790,GO:0016021	Golgi membrane|UDP-xylose transmembrane transporter activity|endosome|Golgi apparatus|trans-Golgi network|carbohydrate transport|antiporter activity|UDP-xylose transmembrane transport|integral component of membrane
Os01g0823400	54.1096	32.0138	76.2054	2.38039	1.2512	0.00601201	0.0203791	Up	1.16806	1.0807	1.06676	2.35133	1.94645	1.32001
Os01g0823600	276.175	452.606	99.7434	0.220376	-2.18196	1.36e-11	3.34e-10	Down	30.1769	28.6642	21.4985	5.33008	2.38129	4.68268
Os01g0823700	390.144	663.08	117.209	0.176764	-2.50011	1.69e-14	6.17e-13	Down	5.5091	8.03213	8.29422	0.546932	1.16597	0.909106	GIL1	Protein GRAVITROPIC IN THE LIGHT 1		GO:0009639,GO:0009959	response to red or far red light|negative gravitropism
Os01g0824700	64.3694	86.8725	41.8662	0.481927	-1.05311	0.00804723	0.0261925	Down	1.29528	1.72249	1.46396	0.598538	0.439355	0.395761
Os01g0824800	347.148	163.065	531.232	3.2578	1.7039	8.83e-08	1.1e-06	Up	12.0438	11.0344	10.5951	29.029	25.655	26.3456
Os01g0825500	476.697	707.291	246.102	0.347951	-1.52305	1.31e-06	1.26e-05	Down	31.9481	26.4865	22.7389	3.47649	9.08797	7.46127	NFD4	Protein NUCLEAR FUSION DEFECTIVE 4		GO:0000741,GO:0005739,GO:0009651,GO:0010197,GO:0016021	karyogamy|mitochondrion|response to salt stress|polar nucleus fusion|integral component of membrane
Os01g0825700	1304.35	840.436	1768.27	2.10399	1.07313	0.000267114	0.00138618	Up	12.0542	12.4481	13.6287	19.5502	18.084	17.2	TOL6	TOM1-like protein 6		GO:0005737,GO:0005769,GO:0005771,GO:0005886,GO:0031901,GO:0043130,GO:0043328	cytoplasm|early endosome|multivesicular body|plasma membrane|early endosome membrane|ubiquitin binding|protein transport to vacuole involved in ubiquitin-dependent protein catabolic process via the multivesicular body sorting pathway
Os01g0826000	1598.81	461.042	2736.58	5.93564	2.5694	1.45e-17	7.7e-16	Up	34.2072	46.3442	32.2067	128.295	157.633	181.036	HIPP33	Heavy metal-associated isoprenylated plant protein 33		GO:0009506,GO:0030001,GO:0046872	plasmodesma|metal ion transport|metal ion binding
Os01g0826400	6937.86	559.011	13316.7	23.8219	4.57422	3.39e-45	2.14e-42	Up	13.2083	21.7495	27.4058	306.903	390.497	383.987	WRKY24	WRKY transcription factor WRKY24	WRKY	GO:0003700,GO:0005634,GO:0009737,GO:0009738,GO:0009739,GO:0009740,GO:0009788,GO:0009938,GO:0043565,GO:0045893	DNA-binding transcription factor activity|nucleus|response to abscisic acid|abscisic acid-activated signaling pathway|response to gibberellin|gibberellic acid mediated signaling pathway|negative regulation of abscisic acid-activated signaling pathway|negative regulation of gibberellic acid mediated signaling pathway|sequence-specific DNA binding|positive regulation of transcription, DNA-templated	path:dosa04016,path:dosa04626	MAPK signaling pathway - plant|Plant-pathogen interaction
Os01g0827600	327.393	142.964	511.821	3.58006	1.83999	0.000200075	0.00107803	Up	1.826	1.42161	1.75188	5.31309	3.97899	3.08543	EXO70B1	Exocyst complex component EXO70B1		GO:0000145,GO:0005829,GO:0005886,GO:0006887,GO:0009414,GO:0009789,GO:0012505,GO:0042742,GO:0045335,GO:0050832,GO:0070062,GO:0090333	exocyst|cytosol|plasma membrane|exocytosis|response to water deprivation|positive regulation of abscisic acid-activated signaling pathway|endomembrane system|defense response to bacterium|phagocytic vesicle|defense response to fungus|extracellular exosome|regulation of stomatal closure
Os01g0829000	537.095	808.642	265.548	0.328387	-1.60653	2.74e-07	3.08e-06	Down	27.3874	23.09	22.0471	3.19595	8.56583	5.6391	MRL7	Thioredoxin-like fold domain-containing protein MRL7 homolog, chloroplastic		GO:0006355,GO:0009570,GO:0009658,GO:0042644	regulation of transcription, DNA-templated|chloroplast stroma|chloroplast organization|chloroplast nucleoid
Os01g0829100	17.3607	26.3906	8.33079	0.315673	-1.6635	0.0156439	0.045663	Down	4.01729	3.16596	1.40507	0.183097	0.72076	1.18495	SAT10	Ankyrin repeat domain-containing protein SAT10
Os01g0829400	32.6973	52.634	12.7607	0.242442	-2.04429	0.000129904	0.000739246	Down	9.0465	8.42034	7.52275	0.633217	0.776457	3.12361	At5g39865	Uncharacterized protein At5g39865		GO:0005886,GO:0009055,GO:0015035,GO:0045454	plasma membrane|electron transfer activity|protein disulfide oxidoreductase activity|cell redox homeostasis
Os01g0830000	4302.38	1731	6873.76	3.97098	1.9895	3.94e-06	3.38e-05	Up	35.6537	38.5322	42.4526	131.397	92.6325	92.8511	ABCI8	UPF0051 protein ABCI8, chloroplastic		GO:0005215,GO:0006879,GO:0009507,GO:0009570,GO:0016226,GO:0042626,GO:2000030	transporter activity|cellular iron ion homeostasis|chloroplast|chloroplast stroma|iron-sulfur cluster assembly|ATPase activity, coupled to transmembrane movement of substances|regulation of response to red or far red light
Os01g0830100	530.126	325.003	735.249	2.26228	1.17778	0.000106296	0.000622189	Up	3.14073	2.25494	2.19859	3.60863	3.65192	3.57114	NDA1	Internal alternative NAD(P)H-ubiquinone oxidoreductase A1, mitochondrial		GO:0003954,GO:0003959,GO:0005739,GO:0005759,GO:0005777,GO:0031304,GO:0055114,GO:0071482	NADH dehydrogenase activity|NADPH dehydrogenase activity|mitochondrion|mitochondrial matrix|peroxisome|intrinsic component of mitochondrial inner membrane|oxidation-reduction process|cellular response to light stimulus
Os01g0830500	779.578	452.362	1106.79	2.4467	1.29084	1.34e-05	0.000100642	Up	27.5738	26.5714	37.5435	47.1918	54.4104	59.6262
Os01g0830700	1786.65	1045.78	2527.51	2.41686	1.27314	9.46e-06	7.38e-05	Up	33.0538	31.7014	45.9745	49.2098	70.775	67.7764	ESK1	Protein ESKIMO 1		GO:0000139,GO:0005794,GO:0009409,GO:0016021,GO:0016413,GO:0045492,GO:0045893,GO:0050826,GO:1990538	Golgi membrane|Golgi apparatus|response to cold|integral component of membrane|O-acetyltransferase activity|xylan biosynthetic process|positive regulation of transcription, DNA-templated|response to freezing|xylan O-acetyltransferase activity
Os01g0831250	23.1811	2.21312	44.149	19.9487	4.31823	0.00125155	0.00530476	Up	0.106283	0.0520948	0	1.53087	0.460373	0.851925	AMT2-3	Ammonium transporter 2 member 3		GO:0008519,GO:0016021	ammonium transmembrane transporter activity|integral component of membrane
Os01g0831300	288.386	15.5472	561.225	36.0982	5.17386	7.04e-10	1.34e-08	Up	0.149716	0.582979	0.781459	26.4462	14.6405	19.3494	AMT2-3	Ammonium transporter 2 member 3		GO:0008519,GO:0016021	ammonium transmembrane transporter activity|integral component of membrane
Os01g0833000	234.724	407.609	61.8404	0.151715	-2.72056	1.87e-14	6.78e-13	Down	21.9274	16.8317	15.6606	0.310305	3.52524	2.1618	At5g39980	Pentatricopeptide repeat-containing protein At5g39980, chloroplastic
Os01g0833100	758.799	496.964	1020.63	2.05373	1.03825	0.000789548	0.00358046	Up	16.0774	15.3174	16.6821	27.3802	19.4329	20.152	PSR2	Probable phosphatase PSR2		GO:0004721,GO:0005886,GO:0006470,GO:0009408,GO:0009651,GO:0071472	phosphoprotein phosphatase activity|plasma membrane|protein dephosphorylation|response to heat|response to salt stress|cellular response to salt stress
Os01g0833150	134.636	70.0228	199.25	2.8455	1.50868	1.55e-05	0.000114139	Up	8.02421	5.97113	8.7259	15.6722	17.1904	21.4948
Os01g0833200	725.763	450.395	1001.13	2.22278	1.15237	8.47e-05	0.000507604	Up	29.3406	24.5473	25.9214	33.5319	41.3698	48.3737
Os01g0833400	1338.67	779.847	1897.5	2.43317	1.28284	1.09e-05	8.37e-05	Up	38.0825	40.5919	46.3822	66.8636	71.7882	78.8679	At4g08330	Uncharacterized protein At4g08330, chloroplastic		GO:0005886,GO:0009507	plasma membrane|chloroplast
Os01g0833500	13.8348	2.45451	25.2151	10.273	3.36078	0.0324533	0.083587	Up	0.0405033	0.0198459	0.0592029	0.0636706	0.314125	0.655624	SCPL27	Serine carboxypeptidase-like 27		GO:0004185,GO:0005576,GO:0051603	serine-type carboxypeptidase activity|extracellular region|proteolysis involved in cellular protein catabolic process
Os01g0833600	89.7627	54.7413	124.784	2.27953	1.18873	0.00135786	0.00569817	Up	0.585865	0.286486	0.696228	0.603847	0.641839	0.346753
Os01g0833700	1255.93	1720.81	791.044	0.459692	-1.12126	0.000166935	0.000920172	Down	21.3814	26.2791	26.2924	5.45373	11.0373	7.81117	Os01g0833700	Coatomer subunit delta-3		GO:0000139,GO:0005737,GO:0005798,GO:0005829,GO:0006888,GO:0006890,GO:0015031,GO:0030126,GO:0030137,GO:0051645	Golgi membrane|cytoplasm|Golgi-associated vesicle|cytosol|ER to Golgi vesicle-mediated transport|retrograde vesicle-mediated transport, Golgi to ER|protein transport|COPI vesicle coat|COPI-coated vesicle|Golgi localization
Os01g0835500	375.47	614.014	136.925	0.223	-2.16488	1.38e-07	1.66e-06	Down	12.1164	8.59874	7.60662	0.560336	2.06021	1.82897	RBOHH	Putative respiratory burst oxidase homolog protein H		GO:0004601,GO:0005509,GO:0016021,GO:0050664	peroxidase activity|calcium ion binding|integral component of membrane|oxidoreductase activity, acting on NAD(P)H, oxygen as acceptor
Os01g0835900	469.221	690.252	248.191	0.359565	-1.47567	1.51e-06	1.43e-05	Down	117.193	98.1258	72.746	20.4408	24.259	25.8751	hh4	Histone H4		GO:0000786,GO:0003677,GO:0005634,GO:0006334,GO:0046982	nucleosome|DNA binding|nucleus|nucleosome assembly|protein heterodimerization activity
Os01g0836700	6.32318	0.821816	11.8245	14.3883	3.84683	0.00115375	0.00495506	Up	0	0.132751	0.125203	0.39962	0.77965	0.550465
Os01g0837000	1713.48	392.319	3034.64	7.73514	2.95143	6.47e-22	5.59e-20	Up	6.91905	5.23841	10.3864	40.899	42.702	38.7686	NPR4	Ankyrin repeat-containing protein NPR4		GO:0005886,GO:0016020,GO:0016021	plasma membrane|membrane|integral component of membrane
Os01g0838100	821.867	1189.13	454.606	0.382302	-1.38722	2.7e-06	2.41e-05	Down	13.2531	15.231	13.103	3.46706	3.50007	3.67985	RPA1C	Replication protein A 70 kDa DNA-binding subunit C		GO:0000723,GO:0000724,GO:0000784,GO:0003684,GO:0003697,GO:0005662,GO:0006261,GO:0006268,GO:0006281,GO:0006289,GO:0007004,GO:0008270,GO:0043047,GO:0043565,GO:0051321	telomere maintenance|double-strand break repair via homologous recombination|nuclear chromosome, telomeric region|damaged DNA binding|single-stranded DNA binding|DNA replication factor A complex|DNA-dependent DNA replication|DNA unwinding involved in DNA replication|DNA repair|nucleotide-excision repair|telomere maintenance via telomerase|zinc ion binding|single-stranded telomeric DNA binding|seq…
Os01g0838400	74.9801	119.435	30.5253	0.255581	-1.96815	2.05e-06	1.88e-05	Down	1.73312	1.56238	0.944334	0.286581	0.319485	0.123836
Os01g0838600	106.569	53.8547	159.284	2.95766	1.56445	0.000176973	0.000968669	Up	7.73663	5.66693	5.86712	15.6982	10.3601	13.05	ZAT5	Zinc finger protein ZAT5	C2H2	GO:0003700,GO:0005634,GO:0006355,GO:0043565,GO:0046872	DNA-binding transcription factor activity|nucleus|regulation of transcription, DNA-templated|sequence-specific DNA binding|metal ion binding
Os01g0839100	595.978	5.21104	1186.74	227.736	7.83122	1.79e-16	8.3e-15	Up	0.564232	0.35878	0.791187	119.764	72.1425	73.6197			C2H2
Os01g0839500	1581.62	1037.75	2125.48	2.04816	1.03433	0.00796379	0.0259637	Up	143.752	121.164	119.981	207.53	136.079	170.933	H2B.11	Histone H2B.11		GO:0000786,GO:0003677,GO:0005634,GO:0046982	nucleosome|DNA binding|nucleus|protein heterodimerization activity
Os01g0839900	95.088	1.63021	188.546	115.658	6.85372	3.67e-35	1.12e-32	Up	0	0	0.739522	20.923	16.224	20.3456		Osmotin-like protein		GO:0005576,GO:0005618	extracellular region|cell wall
Os01g0840300	3.71997	0	7.43995	Inf	Inf	0.00205241	0.00813061	Up	0	0	0	2.00323	3.96626	0	WOX5	WUSCHEL-related homeobox 5	WOX	GO:0003677,GO:0005634,GO:0007275	DNA binding|nucleus|multicellular organism development
Os01g0840900	13.6769	21.3789	5.9749	0.279476	-1.8392	0.0127199	0.0383681	Down	3.29152	2.82706	0.967216	0.521146	0.501136	0.256952
Os01g0841500	782.168	439.392	1124.94	2.56023	1.35627	6.79e-06	5.5e-05	Up	5.85513	6.04155	5.94725	11.5824	10.1516	9.20048	MYB3R-2	Transcription factor MYB3R-2	MYB	GO:0005634,GO:0009409,GO:0043565,GO:0045893,GO:1901002,GO:1902584	nucleus|response to cold|sequence-specific DNA binding|positive regulation of transcription, DNA-templated|positive regulation of response to salt stress|positive regulation of response to water deprivation
Os01g0841700	3153.35	460.269	5846.43	12.7022	3.667	1.24e-19	8.48e-18	Up	13.5746	17.2524	23.4627	212.314	167.461	222.417	ERG1	Elicitor-responsive protein 1		GO:0005544,GO:0005737,GO:0005886	calcium-dependent phospholipid binding|cytoplasm|plasma membrane
Os01g0841800	739.171	1054.29	424.051	0.402215	-1.31396	1.45e-05	0.000107408	Down	14.2979	13.5817	12.7335	2.84704	5.57803	3.0196	RNR1	Ribonuclease II, chloroplastic/mitochondrial		GO:0000175,GO:0000178,GO:0003723,GO:0005739,GO:0006364,GO:0006401,GO:0008859,GO:0009507,GO:0009658	3'-5'-exoribonuclease activity|exosome (RNase complex)|RNA binding|mitochondrion|rRNA processing|RNA catabolic process|exoribonuclease II activity|chloroplast|chloroplast organization
Os01g0842200	4663.37	2375.33	6951.4	2.9265	1.54918	7.27e-08	9.25e-07	Up	36.4581	31.3708	33.3361	64.2146	75.1615	66.6084	SCL9	Scarecrow-like protein 9	GRAS	GO:0003700,GO:0005634,GO:0006355,GO:0043565	DNA-binding transcription factor activity|nucleus|regulation of transcription, DNA-templated|sequence-specific DNA binding
Os01g0842400	13.3595	0.821816	25.8971	31.512	4.97783	9.84e-08	1.22e-06	Up	0.0383196	0.0373218	0.0357412	0.627294	0.863996	0.760272	LAC4	Laccase-4		GO:0005507,GO:0016722,GO:0046274,GO:0048046,GO:0052716	copper ion binding|oxidoreductase activity, oxidizing metal ions|lignin catabolic process|apoplast|hydroquinone:oxygen oxidoreductase activity
Os01g0843300	16.5932	29.1463	4.04011	0.138615	-2.85085	8.44e-05	0.000506354	Down	0.330913	0.289249	0.289544	0.0590058	0.0726646	0	MIRO1	Mitochondrial Rho GTPase 1		GO:0003924,GO:0005509,GO:0005525,GO:0005739,GO:0007005,GO:0007266,GO:0009793,GO:0009860,GO:0010821,GO:0031307,GO:0047497	GTPase activity|calcium ion binding|GTP binding|mitochondrion|mitochondrion organization|Rho protein signal transduction|embryo development ending in seed dormancy|pollen tube growth|regulation of mitochondrion organization|integral component of mitochondrial outer membrane|mitochondrion transport along microtubule
Os01g0843500	29.8044	46.0234	13.5854	0.295184	-1.76031	0.00120784	0.00514349	Down	4.95888	4.60574	5.04305	0.618329	0.768698	1.58469
Os01g0844300	188.284	16.7788	359.79	21.4431	4.42244	1.9e-08	2.8e-07	Up	0.487407	0.213498	0.426146	8.44937	4.4952	5.29471	FKBP20-1	Peptidyl-prolyl cis-trans isomerase FKBP20-1		GO:0000413,GO:0003755,GO:0005528,GO:0005737,GO:0061077	protein peptidyl-prolyl isomerization|peptidyl-prolyl cis-trans isomerase activity|FK506 binding|cytoplasm|chaperone-mediated protein folding
Os01g0844900	56.2527	7.70258	104.803	13.6062	3.76619	5.17e-15	2.03e-13	Up	0.191951	0.0856833	0.174252	1.26734	1.44009	1.37703	PCL1	Transcription factor PCL1	G2-like	GO:0003677,GO:0003700,GO:0005634,GO:0048511	DNA binding|DNA-binding transcription factor activity|nucleus|rhythmic process
Os01g0845000	26.7517	9.33701	44.1664	4.73026	2.24192	8.09e-05	0.000488341	Up	0.603938	0.295597	0.508187	2.47825	1.42331	1.95268
Os01g0845100	1086.65	246.463	1926.84	7.81799	2.9668	1.03e-21	8.75e-20	Up	10.1684	12.9563	17.6107	63.2024	81.5563	82.1921
Os01g0846400	67.4812	103.049	31.9137	0.309695	-1.69108	6.01e-05	0.000376739	Down	1.18161	1.87819	1.47405	0.183497	0.534761	0.221708
Os01g0846800	23.9667	12.4005	35.5329	2.86544	1.51876	0.0104293	0.0325782	Up	0.38674	0.162134	0.321037	1.02284	0.660505	1.41559	UVR8	Ultraviolet-B receptor UVR8		GO:0000785,GO:0003682,GO:0005085,GO:0005634,GO:0005829,GO:0009411,GO:0009649,GO:0009881,GO:0010224,GO:0018298,GO:0042802,GO:0042803	chromatin|chromatin binding|guanyl-nucleotide exchange factor activity|nucleus|cytosol|response to UV|entrainment of circadian clock|photoreceptor activity|response to UV-B|protein-chromophore linkage|identical protein binding|protein homodimerization activity
Os01g0846900	1498.33	934.586	2062.06	2.20639	1.14169	0.000108238	0.000632302	Up	12.7908	12.8748	13.3023	21.8127	18.7724	18.9916	TAF12B	Transcription initiation factor TFIID subunit 12b		GO:0000124,GO:0005669,GO:0006352,GO:0046695,GO:0046982	SAGA complex|transcription factor TFIID complex|DNA-templated transcription, initiation|SLIK (SAGA-like) complex|protein heterodimerization activity	path:dosa03022	Basal transcription factors
Os01g0847300	105.913	17.6695	194.156	10.9882	3.45788	1.35e-05	0.000101047	Up	2.10976	1.46103	0.760449	16.2333	6.72493	13.8134	OsI_04425	CASP-like protein 5B1		GO:0005886,GO:0016021	plasma membrane|integral component of membrane
Os01g0847700	630.001	900.668	359.334	0.398963	-1.32567	1.86e-05	0.000134015	Down	28.8404	27.1784	28.7622	4.11589	9.83175	10.2912	AKR4C10	Aldo-keto reductase family 4 member C10		GO:0004032,GO:0005634,GO:0005829,GO:0008106,GO:0016491	alditol:NADP+ 1-oxidoreductase activity|nucleus|cytosol|alcohol dehydrogenase (NADP+) activity|oxidoreductase activity	path:dosa00010,path:dosa00040,path:dosa00561	Glycolysis / Gluconeogenesis|Pentose and glucuronate interconversions|Glycerolipid metabolism
Os01g0848700	132.04	67.29	196.79	2.9245	1.54819	0.0244343	0.0659834	Up	4.04659	1.95355	2.62765	2.87611	5.03747	8.99118	RAB11C	Ras-related protein Rab11C		GO:0003924,GO:0005525,GO:0005886	GTPase activity|GTP binding|plasma membrane	path:dosa04144	Endocytosis
Os01g0848900	993.894	342.935	1644.85	4.79639	2.26195	0.018382	0.052203	Up	10.9345	9.27351	17.5065	68.7315	35.0292	24.4144
Os01g0849600	11.921	1.09774	22.7443	20.7192	4.3729	2.24e-06	2.04e-05	Up	0.0817054	0	0.230935	0.926353	1.59693	0.813257	PHOS32	Universal stress protein PHOS32		GO:0002238,GO:0005524,GO:0005634,GO:0005829,GO:0005886,GO:0009507	response to molecule of fungal origin|ATP binding|nucleus|cytosol|plasma membrane|chloroplast
Os01g0850050	6.58007	12.4189	0.741209	0.0596838	-4.06652	0.0018516	0.00743394	Down	0.837179	0.454431	0.322625	0	0	0
Os01g0850100	2412.72	712.469	4112.96	5.77282	2.52928	1.09e-15	4.61e-14	Up	22.9056	16.5975	20.2063	62.1791	68.4306	93.6437	ERH1	Phosphatidylinositol:ceramide inositolphosphotransferase		GO:0005794,GO:0006665,GO:0006952,GO:0016021,GO:0016740	Golgi apparatus|sphingolipid metabolic process|defense response|integral component of membrane|transferase activity
Os01g0850800	4.58647	0	9.17295	Inf	Inf	0.00947225	0.0300405	Up	0	0	0	0.104292	0.0668144	0.580282	LAC8	Laccase-8		GO:0005507,GO:0016722,GO:0046274,GO:0048046,GO:0052716	copper ion binding|oxidoreductase activity, oxidizing metal ions|lignin catabolic process|apoplast|hydroquinone:oxygen oxidoreductase activity
Os01g0850900	981.931	169.221	1794.64	10.6053	3.40672	0.00639429	0.0214976	Up	21.4471	13.0299	14.4938	183.767	47.5764	119.599	At3g10130	Heme-binding-like protein At3g10130, chloroplastic		GO:0009507,GO:0009535,GO:0010287,GO:0020037	chloroplast|chloroplast thylakoid membrane|plastoglobule|heme binding
Os01g0851100	2052.21	969.051	3135.38	3.23551	1.69399	3.82e-09	6.38e-08	Up	12.5003	10.5605	9.56342	18.1982	26.8162	26.8476	OFUT19	O-fucosyltransferase 19
Os01g0851600	55.8638	34.2312	77.4964	2.26392	1.17882	0.00591695	0.020089	Up	5.06097	5.23447	5.44498	7.29989	8.4031	6.42444	DET2	Steroid 5-alpha-reductase DET2		GO:0003865,GO:0005737,GO:0006694,GO:0009917,GO:0010268,GO:0016021,GO:0016132,GO:0016491,GO:0047751,GO:0050213,GO:0055114	3-oxo-5-alpha-steroid 4-dehydrogenase activity|cytoplasm|steroid biosynthetic process|sterol 5-alpha reductase activity|brassinosteroid homeostasis|integral component of membrane|brassinosteroid biosynthetic process|oxidoreductase activity|cholestenone 5-alpha-reductase activity|progesterone 5-alpha-reductase activity|oxidation-reduction process	path:dosa00905	Brassinosteroid biosynthesis
Os01g0852000	41.0961	56.1245	26.0677	0.464462	-1.10637	0.0424176	0.104155	Down	6.28348	3.30507	6.05153	0.945106	0.905995	3.59451	CRCK2	Calmodulin-binding receptor-like cytoplasmic kinase 2
Os01g0852100	295.546	435.605	155.487	0.356943	-1.48623	0.000141229	0.000795153	Down	6.69996	5.20966	6.35629	0.489868	2.83327	1.15171	CRCK1	Calmodulin-binding receptor-like cytoplasmic kinase 1
Os01g0852900	245.056	339.466	150.646	0.443775	-1.1721	0.000290841	0.00149261	Down	3.63925	3.38839	3.69264	0.88062	1.26734	0.820048	At3g09060	Pentatricopeptide repeat-containing protein At3g09060
Os01g0853600	95.7665	149.566	41.967	0.280592	-1.83346	2.55e-06	2.29e-05	Down	0.859756	1.05148	0.932808	0.10344	0.289049	0.117937
Os01g0855200	3295.6	4676.2	1915.01	0.409523	-1.28798	1.1e-05	8.48e-05	Down	190.164	208.662	184.331	35.7299	61.732	70.6313
Os01g0855600	2070.98	313.175	3828.79	12.2257	3.61185	3.6e-20	2.58e-18	Up	13.6315	9.8052	27.1888	157.909	121.465	152.473	HSPRO2	Nematode resistance protein-like HSPRO2		GO:0005737,GO:0006979,GO:0009751,GO:0009816,GO:0019441,GO:0020037,GO:0046872	cytoplasm|response to oxidative stress|response to salicylic acid|defense response to bacterium, incompatible interaction|tryptophan catabolic process to kynurenine|heme binding|metal ion binding
Os01g0855900	108.91	153.598	64.2209	0.418109	-1.25805	0.000609462	0.00284863	Down	7.74416	10.9681	8.54985	2.2948	3.11165	2.76212
Os01g0856000	213.437	328.833	98.0416	0.29815	-1.74589	1.71e-07	2.02e-06	Down	4.01601	5.7023	4.87878	0.754558	1.06283	1.15957	CDC6	Cell division control protein 6 homolog		GO:0000278,GO:0003688,GO:0005634,GO:0006270,GO:0033314,GO:0051301	mitotic cell cycle|DNA replication origin binding|nucleus|DNA replication initiation|mitotic DNA replication checkpoint|cell division
Os01g0856500	365.699	505.44	225.957	0.447051	-1.16149	0.00497147	0.0173165	Down	15.6994	14.0113	10.3936	1.41188	6.11628	5.93577	Os01g0856500	Auxin transporter-like protein 1		GO:0003333,GO:0005886,GO:0009734,GO:0015171,GO:0015293,GO:0016021	amino acid transmembrane transport|plasma membrane|auxin-activated signaling pathway|amino acid transmembrane transporter activity|symporter activity|integral component of membrane	path:dosa04075	Plant hormone signal transduction
Os01g0856600	237.995	346.821	129.169	0.372436	-1.42493	1.8e-05	0.00013036	Down	8.12058	8.29766	8.18681	1.34884	2.52414	1.82634	NUP62	Nuclear pore complex protein NUP62		GO:0005543,GO:0005635,GO:0005829,GO:0006606,GO:0010930,GO:0017056,GO:0034399,GO:0044613,GO:0051028	phospholipid binding|nuclear envelope|cytosol|protein import into nucleus|negative regulation of auxin mediated signaling pathway|structural constituent of nuclear pore|nuclear periphery|nuclear pore central transport channel|mRNA transport
Os01g0856800	1193.12	489.636	1896.61	3.87351	1.95364	3.13e-05	0.000213472	Up	34.9733	34.9526	35.7902	114.474	77.5728	78.2501	PH1	Pleckstrin homology domain-containing protein 1		GO:0001881,GO:0005769,GO:0005802,GO:0005829,GO:0007032,GO:0032266,GO:0042147,GO:0055037	receptor recycling|early endosome|trans-Golgi network|cytosol|endosome organization|phosphatidylinositol-3-phosphate binding|retrograde transport, endosome to Golgi|recycling endosome
Os01g0857000	2844.7	1366.96	4322.45	3.16208	1.66087	2.11e-08	3.07e-07	Up	13.2694	14.8498	15.4862	37.372	32.7874	24.0738	CPL2	RNA polymerase II C-terminal domain phosphatase-like 2		GO:0003723,GO:0004647,GO:0005634,GO:0005737,GO:0007275,GO:0008420,GO:0009734,GO:0045893,GO:0046872,GO:0070940	RNA binding|phosphoserine phosphatase activity|nucleus|cytoplasm|multicellular organism development|RNA polymerase II CTD heptapeptide repeat phosphatase activity|auxin-activated signaling pathway|positive regulation of transcription, DNA-templated|metal ion binding|dephosphorylation of RNA polymerase II C-terminal domain
Os01g0857200	192.036	293.21	90.8625	0.309889	-1.69018	9.76e-07	9.69e-06	Down	12.6699	14.2044	13.1216	1.59156	4.69054	3.5708	At5g58770	Dehydrodolichyl diphosphate synthase 2		GO:0002094,GO:0005783,GO:0006486,GO:0009507,GO:0009570,GO:0009668,GO:0016094	polyprenyltransferase activity|endoplasmic reticulum|protein glycosylation|chloroplast|chloroplast stroma|plastid membrane organization|polyprenol biosynthetic process	path:dosa00900	Terpenoid backbone biosynthesis
Os01g0857900	265.847	358.957	172.737	0.481218	-1.05524	0.0011388	0.00489938	Down	7.10175	7.19027	5.78329	1.61735	2.72378	2.25373	ATCSA-1	WD repeat-containing protein ATCSA-1		GO:0005634,GO:0006281,GO:0010224	nucleus|DNA repair|response to UV-B
Os01g0857925	21.9661	30.7226	13.2096	0.429962	-1.21772	0.0436444	0.106744	Down	2.89774	4.52643	3.09903	0	0	1.99385
Os01g0858350	130.125	84.7087	175.541	2.07229	1.05123	0.0440835	0.107578	Up	6.62369	5.65904	6.68458	3.70926	12.7704	11.8651	CYP94C1	Cytochrome P450 94C1		GO:0005506,GO:0005789,GO:0009611,GO:0016021,GO:0018685,GO:0020037,GO:0043231	iron ion binding|endoplasmic reticulum membrane|response to wounding|integral component of membrane|alkane 1-monooxygenase activity|heme binding|intracellular membrane-bounded organelle
Os01g0859100	106.509	31.188	181.83	5.83012	2.54353	1.5e-09	2.7e-08	Up	0.764185	0.667485	1.39355	2.37167	2.93819	4.80052	WIP4	Zinc finger protein WIP4	C2H2	GO:0003676,GO:0003700,GO:0005634,GO:0006355,GO:0010468,GO:0046872	nucleic acid binding|DNA-binding transcription factor activity|nucleus|regulation of transcription, DNA-templated|regulation of gene expression|metal ion binding
Os01g0859300	27.3977	2.41998	52.3755	21.6429	4.43582	0.0110972	0.034318	Up	0	0.158957	0.0520241	2.02865	0.400974	0.843264	ABI5	bZIP transcription factor ABI5 homolog	bZIP	GO:0003700,GO:0005634,GO:0006355,GO:0009409,GO:0009414,GO:0009651,GO:0009737,GO:0009738,GO:0009845,GO:0010152,GO:0042803,GO:0043565,GO:0090351	DNA-binding transcription factor activity|nucleus|regulation of transcription, DNA-templated|response to cold|response to water deprivation|response to salt stress|response to abscisic acid|abscisic acid-activated signaling pathway|seed germination|pollen maturation|protein homodimerization activity|sequence-specific DNA binding|seedling development	path:dosa04075	Plant hormone signal transduction
Os01g0860450	20.3418	29.7813	10.9024	0.366081	-1.44977	0.0243984	0.0659163	Down	0.32964	0.58505	0.512743	0.0161837	0.227253	0.132339		Hevamine-A		GO:0000272,GO:0003796,GO:0004568,GO:0005773,GO:0006032	polysaccharide catabolic process|lysozyme activity|chitinase activity|vacuole|chitin catabolic process
Os01g0860800	4296.66	1482.18	7111.15	4.79778	2.26237	1.8e-14	6.54e-13	Up	14.8056	10.9612	16.0678	46.8623	46.9102	46.0318	At2g27500	Glucan endo-1,3-beta-glucosidase 14		GO:0005576,GO:0005618,GO:0005634,GO:0005737,GO:0005975,GO:0006952,GO:0042973,GO:0046658,GO:0071555	extracellular region|cell wall|nucleus|cytoplasm|carbohydrate metabolic process|defense response|glucan endo-1,3-beta-D-glucosidase activity|anchored component of plasma membrane|cell wall organization
Os01g0862200	423.336	680.474	166.197	0.244238	-2.03364	0.0034368	0.0126569	Down	64.851	35.4792	29.6893	2.48542	14.8182	6.41624
Os01g0862600	319.415	108.837	529.993	4.86958	2.2838	1.85e-12	5.08e-11	Up	9.52956	10.1601	14.0743	35.1031	35.9508	42.0915
Os01g0862800	718.076	93.6532	1342.5	14.3348	3.84145	0.00310457	0.0116266	Up	4.18714	1.80312	3.13688	7.62444	35.7643	61.8326	NAC090	NAC domain-containing protein 90	NAC	GO:0003677,GO:0003700,GO:0005634	DNA binding|DNA-binding transcription factor activity|nucleus
Os01g0863166	310.246	508.792	111.7	0.219539	-2.18745	4.76e-11	1.08e-09	Down	10.4058	9.29103	9.34973	0.654635	2.18817	1.76796
Os01g0863300	1535.41	220.682	2850.14	12.9152	3.69099	1.69e-31	3.56e-29	Up	17.2798	9.11663	16.203	108.555	151.197	129.111	DIVARICATA	Transcription factor DIVARICATA	MYB	GO:0003677,GO:0005634,GO:0009908,GO:0048262	DNA binding|nucleus|flower development|determination of dorsal/ventral asymmetry
Os01g0864200	545.695	233.33	858.06	3.67745	1.8787	5.18e-10	1.01e-08	Up	25.3489	27.0712	30.3556	48.6123	87.743	78.3734
Os01g0864401	101.676	135.885	67.4675	0.496505	-1.01012	0.0123809	0.0375446	Down	5.75065	4.41404	2.98641	0.999589	1.83947	1.41382
Os01g0864500	5551.28	1011.93	10090.6	9.97162	3.31783	1.96e-18	1.17e-16	Up	55.7803	115.945	140.883	786.762	596.476	837.376	NHL10	NDR1/HIN1-like protein 10		GO:0009506,GO:0009507,GO:0010150,GO:0016021,GO:0046658,GO:0051607,GO:0051707	plasmodesma|chloroplast|leaf senescence|integral component of membrane|anchored component of plasma membrane|defense response to virus|response to other organism
Os01g0864566	7.87459	0.806661	14.9425	18.5239	4.21132	0.000165106	0.000911106	Up	0	0.382092	0.369234	1.63679	0.786329	1.93469
Os01g0864700	70.5097	43.8337	97.1856	2.21714	1.1487	0.00369363	0.0134773	Up	3.26199	3.192	2.54678	3.12063	3.28087	4.89456	NEK5	Serine/threonine-protein kinase Nek5		GO:0004674,GO:0005524	protein serine/threonine kinase activity|ATP binding
Os01g0865100	2906.22	890.323	4922.11	5.52846	2.46688	2.46e-10	5.05e-09	Up	11.3447	10.6945	16.4139	59.2538	41.988	46.9037	At2g26230	Uricase		GO:0004846,GO:0005777,GO:0006144,GO:0007031,GO:0019628	urate oxidase activity|peroxisome|purine nucleobase metabolic process|peroxisome organization|urate catabolic process	path:dosa00230,path:dosa00232	Purine metabolism|Caffeine metabolism
Os01g0865700	110.53	45.1847	175.876	3.89237	1.96065	0.0275398	0.0729954	Up	3.71188	3.58616	2.77188	2.10098	11.6009	19.0359	PUB23	E3 ubiquitin-protein ligase PUB23		GO:0004842,GO:0005829,GO:0006952,GO:0009414,GO:0010200,GO:0016567,GO:0051865	ubiquitin-protein transferase activity|cytosol|defense response|response to water deprivation|response to chitin|protein ubiquitination|protein autoubiquitination
Os01g0866200	159.667	103.35	215.985	2.08985	1.0634	0.00206816	0.00818715	Up	19.6888	15.1244	11.7618	25.735	16.8554	22.4925		Histone H3.2		GO:0000786,GO:0003677,GO:0005634,GO:0046982	nucleosome|DNA binding|nucleus|protein heterodimerization activity
Os01g0866500	43.1956	19.4874	66.9038	3.43318	1.77955	9.27e-05	0.000550258	Up	0.596431	0.402501	0.87409	0.99959	1.63423	1.55756	IPP	Soluble inorganic pyrophosphatase		GO:0000287,GO:0004427,GO:0005737,GO:0006796	magnesium ion binding|inorganic diphosphatase activity|cytoplasm|phosphate-containing compound metabolic process	path:dosa00190	Oxidative phosphorylation
Os01g0866800	1562.69	906.235	2219.14	2.44875	1.29204	0.00103019	0.00450388	Up	19.2929	20.0542	20.4256	41.9993	28.5665	28.583	TULP3	Tubby-like F-box protein 3		GO:0035091	phosphatidylinositol binding
Os01g0867200	461.065	657.936	264.194	0.401549	-1.31635	3.16e-05	0.00021494	Down	14.616	18.1317	18.4621	2.38371	7.53241	4.63311
Os01g0868000	459.717	121.58	797.855	6.56239	2.71422	7.09e-17	3.48e-15	Up	13.3612	8.28732	14.5149	39.5529	66.6599	77.9277	ERF110	Ethylene-responsive transcription factor ERF110	ERF	GO:0003677,GO:0003700,GO:0005634,GO:0009873,GO:0045893,GO:0048510	DNA binding|DNA-binding transcription factor activity|nucleus|ethylene-activated signaling pathway|positive regulation of transcription, DNA-templated|regulation of timing of transition from vegetative to reproductive phase
Os01g0870201	117.866	181.244	54.4876	0.300631	-1.73393	2.3e-06	2.08e-05	Down	2.53749	3.58588	3.90897	0.554627	1.08029	0.530924						path:dosa00563	Glycosylphosphatidylinositol (GPI)-anchor biosynthesis
Os01g0870400	37.3427	63.8457	10.8397	0.16978	-2.55826	7.05e-07	7.2e-06	Down	1.36779	1.55898	0.769526	0.173624	0.236244	0.0544397	At2g19130	G-type lectin S-receptor-like serine/threonine-protein kinase At2g19130
Os01g0870500	160.845	279.246	42.4438	0.151995	-2.71791	2.01e-10	4.17e-09	Down	7.12243	4.65762	4.69483	0.536939	0.673539	0.502727	At2g19130	G-type lectin S-receptor-like serine/threonine-protein kinase At2g19130
Os01g0871000	29.2759	13.7556	44.7963	3.25659	1.70336	0.00372647	0.0135738	Up	0.33386	0.218525	0.278205	0.86243	0.436393	0.650697	At2g19130	G-type lectin S-receptor-like serine/threonine-protein kinase At2g19130
Os01g0871300	917.68	337.578	1497.78	4.43684	2.14953	0.00252393	0.00973512	Up	9.22146	8.06534	9.46967	38.4305	16.9033	24.5576		Bifunctional aspartate aminotransferase and glutamate/aspartate-prephenate aminotransferase		GO:0004069,GO:0009094,GO:0009095,GO:0009507,GO:0030170,GO:0033853,GO:0033854,GO:0042802	L-aspartate:2-oxoglutarate aminotransferase activity|L-phenylalanine biosynthetic process|aromatic amino acid family biosynthetic process, prephenate pathway|chloroplast|pyridoxal phosphate binding|aspartate-prephenate aminotransferase activity|glutamate-prephenate aminotransferase activity|identical protein binding	path:dosa00350,path:dosa00360,path:dosa00400,path:dosa00950,path:dosa00960	Tyrosine metabolism|Phenylalanine metabolism|Phenylalanine, tyrosine and tryptophan biosynthesis|Isoquinoline alkaloid biosynthesis|Tropane, piperidine and pyridine alkaloid biosynthesis
Os01g0871600	38.5362	7.76396	69.3084	8.92695	3.15817	0.00181817	0.00732049	Up	0.821923	0.372347	0.20482	0.856353	2.84807	4.707	NPF5.10	Protein NRT1/ PTR FAMILY 5.10		GO:0015333,GO:0016021,GO:0035673,GO:1904680	peptide:proton symporter activity|integral component of membrane|oligopeptide transmembrane transporter activity|peptide transmembrane transporter activity
Os01g0871800	408.897	739.839	77.9555	0.105368	-3.24649	9.21e-18	5.01e-16	Down	7.05722	10.3441	11.1984	0.321633	1.22182	0.47469	NPF5.10	Protein NRT1/ PTR FAMILY 5.10		GO:0015333,GO:0016021,GO:0035673,GO:1904680	peptide:proton symporter activity|integral component of membrane|oligopeptide transmembrane transporter activity|peptide transmembrane transporter activity
Os01g0871900	348.076	557.995	138.157	0.247596	-2.01394	4.95e-10	9.65e-09	Down	29.7459	30.9774	25.44	3.46326	6.64621	5.20381	NPF5.10	Protein NRT1/ PTR FAMILY 5.10		GO:0015333,GO:0016021,GO:0035673,GO:1904680	peptide:proton symporter activity|integral component of membrane|oligopeptide transmembrane transporter activity|peptide transmembrane transporter activity
Os01g0872000	47.2329	76.8924	17.5733	0.228544	-2.12946	8.59e-06	6.78e-05	Down	6.94831	5.57623	4.72569	0.336106	0.910406	1.52269	NPF5.10	Protein NRT1/ PTR FAMILY 5.10		GO:0015333,GO:0016021,GO:0035673,GO:1904680	peptide:proton symporter activity|integral component of membrane|oligopeptide transmembrane transporter activity|peptide transmembrane transporter activity
Os01g0872100	1337.11	1860.44	813.789	0.437417	-1.19292	5.32e-05	0.000338174	Down	110.612	115.916	118.947	25.781	42.6702	38.379	NPF5.10	Protein NRT1/ PTR FAMILY 5.10		GO:0015333,GO:0016021,GO:0035673,GO:1904680	peptide:proton symporter activity|integral component of membrane|oligopeptide transmembrane transporter activity|peptide transmembrane transporter activity
Os01g0872400	57.9451	96.4447	19.4455	0.201623	-2.31027	1.96e-07	2.28e-06	Down	4.63294	3.91225	5.96305	0.653095	0.623602	0.814073	NPF5.10	Protein NRT1/ PTR FAMILY 5.10		GO:0015333,GO:0016021,GO:0035673,GO:1904680	peptide:proton symporter activity|integral component of membrane|oligopeptide transmembrane transporter activity|peptide transmembrane transporter activity
Os01g0873700	1677.88	823.067	2532.7	3.07715	1.62159	4.14e-08	5.63e-07	Up	19.7272	22.0794	22.2275	49.7643	44.0116	41.6255	At2g21120	Probable magnesium transporter NIPA6		GO:0005769,GO:0005783,GO:0005886,GO:0015095,GO:0015693,GO:0016021,GO:0043621,GO:0051607	early endosome|endoplasmic reticulum|plasma membrane|magnesium ion transmembrane transporter activity|magnesium ion transport|integral component of membrane|protein self-association|defense response to virus
Os01g0874100	1119.39	1528.63	710.161	0.464574	-1.10602	0.000233164	0.00123129	Down	15.7517	15.2587	17.8417	3.51572	8.09226	4.1226
Os01g0874700	1208.92	484.206	1933.63	3.99341	1.99762	2.1e-06	1.93e-05	Up	13.8222	12.7162	13.8061	43.484	29.371	38.3816	PATL5	Patellin-5		GO:0007049,GO:0008289,GO:0009507,GO:0016020,GO:0051301	cell cycle|lipid binding|chloroplast|membrane|cell division
Os01g0874800	789.129	1113.05	465.208	0.417957	-1.25857	0.00080196	0.00363009	Down	10.9691	8.18475	7.85457	1.15791	4.02996	2.60272
Os01g0874900	1830.95	1162.32	2499.57	2.15049	1.10467	0.00011266	0.000653512	Up	30.8751	20.5212	21.3503	32.6655	39.2263	36.971	SHM7	Serine hydroxymethyltransferase 7		GO:0004372,GO:0005634,GO:0005737,GO:0006544,GO:0006565,GO:0006730,GO:0008270,GO:0016597,GO:0019264,GO:0030170,GO:0035999,GO:0044030,GO:0046500,GO:0046653,GO:0046655,GO:0046686,GO:0050897,GO:0055063,GO:0070905,GO:1904482	glycine hydroxymethyltransferase activity|nucleus|cytoplasm|glycine metabolic process|L-serine catabolic process|one-carbon metabolic process|zinc ion binding|amino acid binding|glycine biosynthetic process from serine|pyridoxal phosphate binding|tetrahydrofolate interconversion|regulation of DNA methylation|S-adenosylmethionine metabolic process|tetrahydrofolate metabolic process|folic acid meta…	path:dosa00260,path:dosa00460,path:dosa00630,path:dosa00670	Glycine, serine and threonine metabolism|Cyanoamino acid metabolism|Glyoxylate and dicarboxylate metabolism|One carbon pool by folate
Os01g0875500	72.932	38.4581	107.406	2.7928	1.48171	0.00013994	0.000789093	Up	0.503554	0.230752	0.198473	0.523321	0.591657	0.801738	Os01g0875500	Beta-galactosidase 3		GO:0004565,GO:0005618,GO:0005773,GO:0005975,GO:0030246,GO:0048046	beta-galactosidase activity|cell wall|vacuole|carbohydrate metabolic process|carbohydrate binding|apoplast
Os01g0876300	22.953	4.43296	41.473	9.3556	3.22583	2.9e-07	3.26e-06	Up	0.415965	0.135679	0.129538	1.45583	1.81262	1.99098	At5g07610	F-box protein At5g07610
Os01g0876400	3196.21	565.115	5827.31	10.3117	3.36621	3.74e-14	1.3e-12	Up	7.06582	5.82203	7.49665	58.8807	47.7369	37.9075	SUN4	SUN domain-containing protein 4		GO:0005635,GO:0005783,GO:0005789,GO:0006997,GO:0016021,GO:0031965,GO:0043621	nuclear envelope|endoplasmic reticulum|endoplasmic reticulum membrane|nucleus organization|integral component of membrane|nuclear membrane|protein self-association
Os01g0876650	10.0477	17.8823	2.21317	0.123763	-3.01435	0.00165649	0.00675751	Down	2.47284	1.26441	1.46099	0	0.565419	0
Os01g0876800	108.023	49.3646	166.682	3.37654	1.75555	1.96e-06	1.81e-05	Up	0.867796	0.740427	0.951171	1.86492	2.36942	1.23962	ARP1	Probable RNA-binding protein ARP1		GO:0003729,GO:0005634,GO:0009414,GO:0009651,GO:0009737,GO:0010029	mRNA binding|nucleus|response to water deprivation|response to salt stress|response to abscisic acid|regulation of seed germination
Os01g0877500	789.105	516.591	1061.62	2.05505	1.03917	0.00959382	0.0303612	Up	8.20279	8.76582	9.31292	16.0111	10.5014	10.6445	At1g33420	PHD finger protein At1g33420		GO:0005634,GO:0046872	nucleus|metal ion binding
Os01g0878000	186.597	338.955	34.2382	0.101011	-3.30741	6.23e-19	3.88e-17	Down	16.1752	20.0017	16.264	0.558508	2.18219	1.42002
Os01g0878101	27.001	38.3636	15.6385	0.407638	-1.29464	0.0159192	0.0463574	Down	4.25786	4.1745	2.79558	1.12547	1.30831	0.816398
Os01g0878400	278.762	96.9908	460.532	4.7482	2.24738	0.00205003	0.00812298	Up	1.52119	4.03723	4.34367	15.0767	6.98159	10.3641	AAP6	Amino acid permease 6		GO:0003333,GO:0005886,GO:0015171,GO:0015172,GO:0015175,GO:0015293,GO:0015810,GO:0015827,GO:0016021	amino acid transmembrane transport|plasma membrane|amino acid transmembrane transporter activity|acidic amino acid transmembrane transporter activity|neutral amino acid transmembrane transporter activity|symporter activity|aspartate transmembrane transport|tryptophan transport|integral component of membrane
Os01g0878700	55.247	18.5595	91.9345	4.95351	2.30845	0.0152401	0.0446512	Up	0.632045	0.927539	1.57343	5.76675	2.01625	2.69659	AAP5	Amino acid permease 5		GO:0003333,GO:0005886,GO:0015171,GO:0015174,GO:0015293,GO:0015802,GO:0015809,GO:0016021	amino acid transmembrane transport|plasma membrane|amino acid transmembrane transporter activity|basic amino acid transmembrane transporter activity|symporter activity|basic amino acid transport|arginine transport|integral component of membrane
Os01g0878800	524.924	221.304	828.544	3.74393	1.90455	4.05e-08	5.52e-07	Up	20.113	13.5612	21.3971	30.4019	52.3394	62.8575	LIGB	Extradiol ring-cleavage dioxygenase		GO:0006725,GO:0008198,GO:0008270,GO:0016701,GO:0051213	cellular aromatic compound metabolic process|ferrous iron binding|zinc ion binding|oxidoreductase activity, acting on single donors with incorporation of molecular oxygen|dioxygenase activity	path:dosa00965	Betalain biosynthesis
Os01g0879200	243.072	28.3658	457.779	16.1384	4.01243	4.07e-28	6.26e-26	Up	3.98551	2.13999	2.40417	34.4619	30.2025	32.383
Os01g0880800	8.09011	14.6908	1.48939	0.101382	-3.30212	0.00231403	0.00902573	Down	0.571447	1.18286	1.25494	0	0	0.145565	OsI_04666	Stearoyl-[acyl-carrier-protein] 9-desaturase 1, chloroplastic		GO:0006633,GO:0009507,GO:0016020,GO:0045300,GO:0046872,GO:0102786	fatty acid biosynthetic process|chloroplast|membrane|acyl-[acyl-carrier-protein] desaturase activity|metal ion binding|stearoyl-[acp] desaturase activity	path:dosa00061,path:dosa01040	Fatty acid biosynthesis|Biosynthesis of unsaturated fatty acids
Os01g0880900	36.4755	58.1477	14.8033	0.254581	-1.9738	0.000138019	0.000779596	Down	1.30581	1.87442	1.51175	0.0932727	0.328387	0.431337	PCMP-E41	Putative pentatricopeptide repeat-containing protein At5g59200, chloroplastic
Os01g0881300	774.178	1085.93	462.428	0.425837	-1.23163	0.000248726	0.0013042	Down	31.8264	27.7846	20.072	5.68817	9.32967	8.55622	SWEET1A	Bidirectional sugar transporter SWEET1a		GO:0005887,GO:0051119	integral component of plasma membrane|sugar transmembrane transporter activity
Os01g0881500	5777.9	2716.04	8839.76	3.25465	1.7025	5.83e-09	9.4e-08	Up	40.4779	39.7086	49.9557	109.011	94.8046	89.4964	SCL1	Scarecrow-like protein 1	GRAS	GO:0003700,GO:0005634,GO:0006355,GO:0043565	DNA-binding transcription factor activity|nucleus|regulation of transcription, DNA-templated|sequence-specific DNA binding
Os01g0881800	143.272	212.054	74.4896	0.351277	-1.50932	0.00111777	0.00482778	Down	22.1199	14.0109	16.5413	1.57671	7.85347	3.72714
Os01g0881900	2399.64	1253.49	3545.79	2.82874	1.50016	0.000157975	0.000876805	Up	24.0633	23.052	23.4715	59.9646	41.0255	42.4288	SKP2A	F-box protein SKP2A		GO:0004842,GO:0005634,GO:0006511,GO:0009734,GO:0010311,GO:0016567,GO:0019005,GO:0031146,GO:0051781,GO:0071365	ubiquitin-protein transferase activity|nucleus|ubiquitin-dependent protein catabolic process|auxin-activated signaling pathway|lateral root formation|protein ubiquitination|SCF ubiquitin ligase complex|SCF-dependent proteasomal ubiquitin-dependent protein catabolic process|positive regulation of cell division|cellular response to auxin stimulus	path:dosa04120	Ubiquitin mediated proteolysis
Os01g0882200	28.6404	53.9506	3.33021	0.061727	-4.01795	1.08e-09	2e-08	Down	4.7252	2.893	3.11542	0	0.284258	0	TGAL3	Transcription factor TGAL3		GO:0003700,GO:0005634,GO:0006351,GO:0006952,GO:0043565	DNA-binding transcription factor activity|nucleus|transcription, DNA-templated|defense response|sequence-specific DNA binding
Os01g0882400	67.9763	34.8905	101.062	2.89655	1.53434	0.000140651	0.000792501	Up	2.38915	4.04579	3.17718	6.28507	7.00417	9.72064	DMP8	Protein DMP8		GO:0005783,GO:0005789,GO:0009705,GO:0010256,GO:0016021	endoplasmic reticulum|endoplasmic reticulum membrane|plant-type vacuole membrane|endomembrane system organization|integral component of membrane
Os01g0882500	519.144	821.98	216.307	0.263154	-1.92602	0.0286118	0.075294	Down	113.273	49.1126	46.2711	1.01837	27.5718	13.3486	ndhN	NAD(P)H-quinone oxidoreductase subunit N, chloroplastic		GO:0009507,GO:0009535,GO:0009817,GO:0009941,GO:0010258,GO:0010598,GO:0016655,GO:0048038	chloroplast|chloroplast thylakoid membrane|defense response to fungus, incompatible interaction|chloroplast envelope|NADH dehydrogenase complex (plastoquinone) assembly|NAD(P)H dehydrogenase complex (plastoquinone)|oxidoreductase activity, acting on NAD(P)H, quinone or similar compound as acceptor|quinone binding
Os01g0882800	93.2265	132.188	54.2649	0.410513	-1.2845	0.0397977	0.0988667	Down	9.73597	6.58435	4.78201	0.280441	2.53571	3.4113	AAP2	Amino acid permease 2		GO:0003333,GO:0005886,GO:0005887,GO:0015171,GO:0015293,GO:0015800,GO:0015804	amino acid transmembrane transport|plasma membrane|integral component of plasma membrane|amino acid transmembrane transporter activity|symporter activity|acidic amino acid transport|neutral amino acid transport
Os01g0883000	78.6778	129.503	27.8527	0.215074	-2.2171	9.95e-08	1.23e-06	Down	5.07502	6.08227	6.37767	0.358783	1.80942	0.529183	At1g11050	Probable receptor-like protein kinase At1g11050
Os01g0883800	608.12	1149.88	66.3573	0.0577079	-4.11509	9.03e-13	2.58e-11	Down	66.1465	104.539	120.077	1.23062	5.81324	5.1817	20ox2	Gibberellin 20 oxidase 2		GO:0016491,GO:0046872	oxidoreductase activity|metal ion binding
Os01g0884300	27012.9	4203.42	49822.4	11.8528	3.56716	9.26e-31	1.81e-28	Up	181.043	147.397	224.71	1598.78	1520.31	1477.67	NAC048	NAC domain-containing protein 48	NAC	GO:0005634,GO:0009409,GO:0040008,GO:0043565,GO:0045893,GO:0048364,GO:1900150,GO:1901002,GO:1902584	nucleus|response to cold|regulation of growth|sequence-specific DNA binding|positive regulation of transcription, DNA-templated|root development|regulation of defense response to fungus|positive regulation of response to salt stress|positive regulation of response to water deprivation
Os01g0884350	40.0283	9.02233	71.0343	7.87316	2.97694	5.29e-09	8.63e-08	Up	0.114293	0.110492	0.321336	2.99028	1.98852	0.674978	NAC048	NAC domain-containing protein 48		GO:0005634,GO:0009409,GO:0040008,GO:0043565,GO:0045893,GO:0048364,GO:1900150,GO:1901002,GO:1902584	nucleus|response to cold|regulation of growth|sequence-specific DNA binding|positive regulation of transcription, DNA-templated|root development|regulation of defense response to fungus|positive regulation of response to salt stress|positive regulation of response to water deprivation
Os01g0884400	407.005	251.014	562.996	2.24288	1.16536	0.000156321	0.000868925	Up	2.88319	2.92703	3.40661	4.84622	5.25224	3.98563	PUB4	U-box domain-containing protein 4		GO:0004842,GO:0005634,GO:0005737	ubiquitin-protein transferase activity|nucleus|cytoplasm
Os01g0885600	417.988	192.164	643.813	3.35032	1.7443	2.4e-08	3.43e-07	Up	3.83145	3.31005	5.18266	10.8013	9.43439	10.0819	SPAC22H12.03	Abhydrolase domain-containing protein C22H12.03		GO:0005739,GO:0006631,GO:0008474	mitochondrion|fatty acid metabolic process|palmitoyl-(protein) hydrolase activity
Os01g0885700	297.505	28.1444	566.866	20.1414	4.33209	0.000313773	0.00159541	Up	0.779559	1.0043	0.75509	18.1964	6.90582	9.68214	PK1	Putative receptor protein kinase ZmPK1		GO:0004674,GO:0005524,GO:0005886,GO:0006468,GO:0016021,GO:0048544	protein serine/threonine kinase activity|ATP binding|plasma membrane|protein phosphorylation|integral component of membrane|recognition of pollen
Os01g0885900	12.5402	1.08681	23.9936	22.0772	4.46449	8.66e-07	8.68e-06	Up	0	0	0.228478	1.42088	3.25574	2.32211	ERF020	Ethylene-responsive transcription factor ERF020	ERF	GO:0003677,GO:0003700,GO:0005634,GO:0009873,GO:0010200	DNA binding|DNA-binding transcription factor activity|nucleus|ethylene-activated signaling pathway|response to chitin
Os01g0886350	100.071	174.009	26.1337	0.150186	-2.73518	1.43e-06	1.36e-05	Down	5.70955	3.66958	3.42308	0.143816	0.713176	0.359789
Os01g0886500	457.924	629.756	286.093	0.454292	-1.13831	0.000192227	0.00104065	Down	24.9911	25.7974	26.2027	7.25017	9.01729	8.54217
Os01g0888800	121.235	10.7569	231.714	21.5409	4.42901	5.04e-26	6.62e-24	Up	1.78661	0.523495	1.76605	20.1415	16.591	22.5627
Os01g0888900	1321.93	48.9921	2594.86	52.9648	5.72696	2.76e-10	5.64e-09	Up	8.03588	4.45113	6.76346	338.014	188.158	205.831
Os01g0889800	564.858	764.008	365.708	0.478671	-1.06289	0.000641023	0.00298107	Down	27.8629	23.8646	19.3299	4.80365	10.6475	8.17513	STR4A	Rhodanese-like domain-containing protein 4A, chloroplastic		GO:0009507,GO:0009535,GO:0016021	chloroplast|chloroplast thylakoid membrane|integral component of membrane
Os01g0889900	513.118	815.837	210.399	0.257893	-1.95515	4.57e-09	7.52e-08	Down	28.5828	34.9051	21.1657	2.43558	6.94023	6.14641	At2g19130	G-type lectin S-receptor-like serine/threonine-protein kinase At2g19130
Os01g0890200	8.27847	13.9053	2.65166	0.190695	-2.39066	0.00974032	0.0307527	Down	0.101539	0.177589	0.244942	0.0478102	0	0.0102283	At2g19130	G-type lectin S-receptor-like serine/threonine-protein kinase At2g19130
Os01g0890600	108.607	182.899	34.3148	0.187616	-2.41414	1.63e-06	1.53e-05	Down	2.97314	2.71827	1.91547	0.152111	0.655976	0.193804	At2g19130	G-type lectin S-receptor-like serine/threonine-protein kinase At2g19130
Os01g0891100	17.9388	0.271701	35.606	131.048	7.03395	1.04e-11	2.6e-10	Up	0	0	0	3.00668	1.92117	2.79165		Polygalacturonase		GO:0004650,GO:0005576,GO:0005618,GO:0005975,GO:0009835,GO:0071555	polygalacturonase activity|extracellular region|cell wall|carbohydrate metabolic process|fruit ripening|cell wall organization	path:dosa00040	Pentose and glucuronate interconversions
Os01g0892800	843.428	219.954	1466.9	6.66915	2.7375	0.0160319	0.0466304	Up	5.25334	1.45647	1.90126	3.993	14.9747	27.3315	ILK1	Integrin-linked protein kinase 1		GO:0004672,GO:0004674,GO:0004712,GO:0005524,GO:0005783,GO:0005789,GO:0006970,GO:0009898,GO:0045087,GO:0046777	protein kinase activity|protein serine/threonine kinase activity|protein serine/threonine/tyrosine kinase activity|ATP binding|endoplasmic reticulum|endoplasmic reticulum membrane|response to osmotic stress|cytoplasmic side of plasma membrane|innate immune response|protein autophosphorylation
Os01g0894600	226.408	363.674	89.1435	0.245119	-2.02844	2.01e-09	3.55e-08	Down	3.24228	3.69185	2.40784	0.361704	0.615719	0.450759
Os01g0894700	509.012	745.542	272.483	0.365483	-1.45212	0.0147782	0.0435467	Down	43.7453	25.6465	22.5596	1.84429	13.1912	9.15712
Os01g0897000	209.74	351.011	68.4698	0.195064	-2.35798	7.08e-12	1.81e-10	Down	11.4445	13.9161	13.9741	1.4175	1.94522	2.24547	CDKB1-1	Cyclin-dependent kinase B1-1		GO:0004693,GO:0005524,GO:0005634,GO:0006468,GO:0008353	cyclin-dependent protein serine/threonine kinase activity|ATP binding|nucleus|protein phosphorylation|RNA polymerase II CTD heptapeptide repeat kinase activity
Os01g0897200	2317.71	982.436	3652.99	3.7183	1.89464	7.76e-08	9.81e-07	Up	31.5422	30.7963	34.5163	97.438	73.6174	75.713	RNS2	Ribonuclease 2		GO:0003723,GO:0004521,GO:0005576,GO:0005622,GO:0005773,GO:0005783,GO:0006401,GO:0010168,GO:0010507,GO:0016075,GO:0033897	RNA binding|endoribonuclease activity|extracellular region|intracellular|vacuole|endoplasmic reticulum|RNA catabolic process|ER body|negative regulation of autophagy|rRNA catabolic process|ribonuclease T2 activity
Os01g0899200	305.633	538.35	72.917	0.135445	-2.88422	1.55e-07	1.84e-06	Down	16.8356	26.1167	13.2402	0.990078	2.0998	2.54025	At2g43200	Probable methyltransferase PMT19		GO:0005768,GO:0005774,GO:0005789,GO:0005802,GO:0008757,GO:0016021,GO:0052546	endosome|vacuolar membrane|endoplasmic reticulum membrane|trans-Golgi network|S-adenosylmethionine-dependent methyltransferase activity|integral component of membrane|cell wall pectin metabolic process
Os01g0900200	152.498	40.5785	264.418	6.5162	2.70403	0.000128863	0.000734019	Up	0.862669	0.769024	0.618864	4.8071	2.18044	3.28001
Os01g0901200	483.616	835.896	131.336	0.157121	-2.67006	1.29e-16	6.13e-15	Down	13.2964	18.3934	15.5422	1.13603	2.75046	1.31907	At2g19490	DNA repair protein recA homolog 3, mitochondrial		GO:0003697,GO:0005524,GO:0005739,GO:0006281,GO:0006310,GO:0008094	single-stranded DNA binding|ATP binding|mitochondrion|DNA repair|DNA recombination|DNA-dependent ATPase activity	path:dosa03440	Homologous recombination
Os01g0901300	40.899	58.6987	23.0993	0.393523	-1.34548	0.00567165	0.0193847	Down	0.988956	0.894077	0.626499	0.132508	0.198325	0.311227	VTC2	GDP-L-galactose phosphorylase 1		GO:0000166,GO:0005085,GO:0005634,GO:0005737,GO:0006006,GO:0008928,GO:0009408,GO:0009753,GO:0010471,GO:0010472,GO:0010473,GO:0010474,GO:0010475,GO:0016787,GO:0019853,GO:0042742,GO:0052544,GO:0080046,GO:0080047,GO:0080048	nucleotide binding|guanyl-nucleotide exchange factor activity|nucleus|cytoplasm|glucose metabolic process|mannose-1-phosphate guanylyltransferase (GDP) activity|response to heat|response to jasmonic acid|GDP-galactose:mannose-1-phosphate guanylyltransferase activity|GDP-galactose:glucose-1-phosphate guanylyltransferase activity|GDP-galactose:myoinositol-1-phosphate guanylyltransferase activity|gl…
Os01g0901600	465.745	686.58	244.909	0.356709	-1.48718	0.00980457	0.0309259	Down	31.1896	19.3639	21.1505	0.760663	6.24959	11.5254	4CLL6	4-coumarate--CoA ligase-like 6		GO:0005524,GO:0016874	ATP binding|ligase activity
Os01g0901700	182.947	255.897	109.998	0.429854	-1.21808	0.000302632	0.00154697	Down	2.55618	2.71137	2.88659	0.693694	1.24852	0.598996	apdD	FAD-dependent monooxygenase apdD		GO:0004497,GO:0071949	monooxygenase activity|FAD binding
Os01g0901900	2654.57	3986.68	1322.45	0.331717	-1.59198	1.58e-07	1.88e-06	Down	59.4816	50.9077	56.2294	4.80281	22.3288	13.1264	PTAC10	Protein PLASTID TRANSCRIPTIONALLY ACTIVE 10		GO:0003676,GO:0005829,GO:0009295,GO:0009507,GO:0009508,GO:0009570	nucleic acid binding|cytosol|nucleoid|chloroplast|plastid chromosome|chloroplast stroma
Os01g0902300	758.588	323.873	1193.3	3.68448	1.88146	2.91e-10	5.91e-09	Up	4.15959	4.47532	4.82748	9.36419	12.9358	12.7384	CXE16	Probable carboxylesterase 16		GO:0052689	carboxylic ester hydrolase activity
Os01g0902700	22.1312	37.4871	6.77532	0.180737	-2.46804	0.000123858	0.000708774	Down	2.17147	2.49017	1.66953	0.0489709	0.0951798	0.602841	NPF8.1	Protein NRT1/ PTR FAMILY 8.1		GO:0005886,GO:0006807,GO:0009506,GO:0015031,GO:0015333,GO:0016021,GO:0035673,GO:0042937,GO:0042938,GO:0042939,GO:1904680	plasma membrane|nitrogen compound metabolic process|plasmodesma|protein transport|peptide:proton symporter activity|integral component of membrane|oligopeptide transmembrane transporter activity|tripeptide transmembrane transporter activity|dipeptide transport|tripeptide transport|peptide transmembrane transporter activity
Os01g0904300	150.22	233.725	66.7159	0.285446	-1.80871	2.15e-07	2.48e-06	Down	4.14031	5.87486	4.97598	1.06157	0.91433	1.06266
Os01g0905200	653.385	185.592	1121.18	6.04109	2.59481	0.000323438	0.00163894	Up	9.02194	6.04995	5.47096	11.7322	40.5353	37.1874
Os01g0905300	239.204	55.2359	423.172	7.66119	2.93757	0.00895602	0.0286296	Up	2.39273	1.99249	1.68528	2.7235	11.3819	20.2939	EXO70A1	Exocyst complex component EXO70A1		GO:0000145,GO:0005576,GO:0005618,GO:0005829,GO:0005856,GO:0005886,GO:0006887,GO:0009524	exocyst|extracellular region|cell wall|cytosol|cytoskeleton|plasma membrane|exocytosis|phragmoplast
Os01g0906000	44.4492	24.3331	64.5654	2.6534	1.40784	0.00233614	0.0091012	Up	1.74169	1.37487	1.77087	4.05519	2.48091	3.45492
Os01g0908700	8852.1	1053.91	16650.3	15.7986	3.98173	2.14e-36	7.32e-34	Up	18.0267	15.7599	25.2929	236.88	217.229	201.138	RGLG2	E3 ubiquitin-protein ligase RGLG2		GO:0004842,GO:0005634,GO:0005886,GO:0009690,GO:0009738,GO:0009850,GO:0046872,GO:0080148	ubiquitin-protein transferase activity|nucleus|plasma membrane|cytokinin metabolic process|abscisic acid-activated signaling pathway|auxin metabolic process|metal ion binding|negative regulation of response to water deprivation
Os01g0909100	164.843	267.574	62.112	0.23213	-2.107	2.66e-09	4.59e-08	Down	5.43301	6.05979	5.40511	0.600928	1.19712	1.16661	HDT2	Histone deacetylase HDT2		GO:0003676,GO:0005730,GO:0006325,GO:0016787,GO:0046872	nucleic acid binding|nucleolus|chromatin organization|hydrolase activity|metal ion binding
Os01g0909200	754.42	1015.12	493.715	0.48636	-1.0399	0.000453072	0.00219829	Down	4.83511	4.71094	4.97499	1.5099	1.76854	1.61469	DCL3A	Endoribonuclease Dicer homolog 3a		GO:0003677,GO:0003723,GO:0004386,GO:0004525,GO:0005524,GO:0005634,GO:0005737,GO:0016442,GO:0030422,GO:0046872	DNA binding|RNA binding|helicase activity|ribonuclease III activity|ATP binding|nucleus|cytoplasm|RISC complex|production of siRNA involved in RNA interference|metal ion binding
Os01g0910200	136.183	213.766	58.6009	0.274136	-1.86704	1.93e-07	2.25e-06	Down	2.09956	2.7356	2.05191	0.39403	0.200984	0.490019
Os01g0910500	884.958	1522.72	247.199	0.16234	-2.62291	3.47e-07	3.83e-06	Down	66.3537	82.2388	112.483	1.06583	15.2229	15.5537
Os01g0910900	29411.2	46906.5	11915.8	0.254033	-1.97691	1.98e-07	2.31e-06	Down	4073.11	6436.34	6269.2	472.824	1598.96	1057.72
Os01g0911300	3161.75	630.575	5692.92	9.02815	3.17443	8.71e-10	1.63e-08	Up	8.71267	9.3212	10.6859	74.8927	54.1462	48.1744	ABCB26	ABC transporter B family member 26, chloroplastic		GO:0005215,GO:0005524,GO:0009507,GO:0009941,GO:0016021,GO:0031969,GO:0042626	transporter activity|ATP binding|chloroplast|chloroplast envelope|integral component of membrane|chloroplast membrane|ATPase activity, coupled to transmembrane movement of substances
Os01g0912700	1017.37	1558.2	476.548	0.305833	-1.70918	0.014792	0.0435746	Down	115.707	61.2449	50.9249	4.63	27.447	17.5133
Os01g0912900	41.1625	64.8874	17.4376	0.268736	-1.89574	0.000107116	0.00062649	Down	0.523545	0.580327	0.72985	0.0599896	0.148711	0.0874779	Os01g0913000	Thioredoxin F, chloroplastic		GO:0006662,GO:0009507,GO:0015035,GO:0045454	glycerol ether metabolic process|chloroplast|protein disulfide oxidoreductase activity|cell redox homeostasis
Os01g0913000	2152.67	3371.68	933.662	0.276913	-1.8525	5.1e-10	9.93e-09	Down	176.698	183.284	188.821	21.9894	51.3335	33.8755	Os01g0913000	Thioredoxin F, chloroplastic		GO:0006662,GO:0009507,GO:0015035,GO:0045454	glycerol ether metabolic process|chloroplast|protein disulfide oxidoreductase activity|cell redox homeostasis
Os01g0913100	39.9213	63.8248	16.0178	0.250965	-1.99444	9.32e-05	0.000552807	Down	8.74439	9.16269	6.5487	0.113542	2.44884	2.38404
Os01g0913300	15.0773	6.86388	23.2907	3.39323	1.76266	0.011663	0.035766	Up	0.137751	0.108617	0.0818042	0.308941	0.230076	0.250475	NPF2.13	Protein NRT1/ PTR FAMILY 2.13		GO:0005886,GO:0015333,GO:0015706,GO:0016021,GO:0035673,GO:0042128,GO:0080054,GO:1904680	plasma membrane|peptide:proton symporter activity|nitrate transport|integral component of membrane|oligopeptide transmembrane transporter activity|nitrate assimilation|low-affinity nitrate transmembrane transporter activity|peptide transmembrane transporter activity
Os01g0914200	34.6997	51.2554	18.144	0.353991	-1.49821	0.0028947	0.0109609	Down	0.573881	0.689838	0.573048	0.155486	0.193656	0.155688
Os01g0914600	31.8707	46.2169	17.5246	0.379181	-1.39904	0.00738984	0.0244066	Down	0.753385	0.988493	1.08826	0.18442	0.344104	0.22785	PCMP-H77	Putative pentatricopeptide repeat-containing protein At3g49142
Os01g0915600	937.845	1365.78	509.914	0.373351	-1.4214	2.81e-06	2.5e-05	Down	41.8085	37.4953	33.1704	5.50203	13.1741	10.7921	BHLH62	Transcription factor bHLH62	bHLH	GO:0003700,GO:0005634,GO:0006355,GO:0043565,GO:0046983	DNA-binding transcription factor activity|nucleus|regulation of transcription, DNA-templated|sequence-specific DNA binding|protein dimerization activity
Os01g0915900	715.168	44.7971	1385.54	30.9292	4.9509	0.00153009	0.00630074	Up	1.98022	1.38835	1.6296	62.7614	20.9134	21.4969
Os01g0916000	80.6578	0.26748	161.048	602.094	9.23385	0.000999771	0.0043877	Up	0	0.043298	0	8.31944	1.27795	2.30393
Os01g0916100	9.38473	4.42202	14.3474	3.24454	1.69801	0.0475837	0.114465	Up	1.27644	0.542291	0.34603	1.68163	1.25158	0.736999
Os01g0916350	5.21993	0.271701	10.1682	37.424	5.22589	0.0203754	0.0568368	Up	0	0	0.00491623	0.0418987	0.00957501	0.00432299	SBP1	Selenium-binding protein 1		GO:0000103,GO:0005829,GO:0008430,GO:0009506,GO:0042542,GO:0046686,GO:0071291	sulfate assimilation|cytosol|selenium binding|plasmodesma|response to hydrogen peroxide|response to cadmium ion|cellular response to selenium ion
Os01g0916400	4776.93	1651.45	7902.4	4.78512	2.25856	0.0321831	0.0830418	Up	45.5002	31.2149	31.3235	195.794	73.3462	79.8793	SBP1	Selenium-binding protein 1		GO:0000103,GO:0005829,GO:0008430,GO:0009506,GO:0042542,GO:0046686,GO:0071291	sulfate assimilation|cytosol|selenium binding|plasmodesma|response to hydrogen peroxide|response to cadmium ion|cellular response to selenium ion
Os01g0916600	4781.14	7000.24	2562.04	0.365994	-1.45011	5.65e-07	5.91e-06	Down	392.821	481.969	473.083	90.101	146.341	112.962	RBG4	Glycine-rich RNA-binding protein 4, mitochondrial		GO:0003690,GO:0003697,GO:0003723,GO:0005739,GO:0006970,GO:0009409,GO:0009414,GO:0009651,GO:0080156,GO:1900864,GO:1990904	double-stranded DNA binding|single-stranded DNA binding|RNA binding|mitochondrion|response to osmotic stress|response to cold|response to water deprivation|response to salt stress|mitochondrial mRNA modification|mitochondrial RNA modification|ribonucleoprotein complex
Os01g0918200	527.232	325.562	728.902	2.23891	1.16279	0.000148917	0.000833543	Up	29.4281	28.6097	24.7354	50.9946	37.3849	45.7178	SUMO1	Small ubiquitin-related modifier 1		GO:0005634,GO:0005737,GO:0016925	nucleus|cytoplasm|protein sumoylation	path:dosa03013	RNA transport
Os01g0919400	1240.83	483.543	1998.11	4.13222	2.04692	1e-05	7.79e-05	Up	6.27267	6.32179	5.7041	21.755	16.3355	14.1816	SPS1	Probable sucrose-phosphate synthase 1		GO:0005986,GO:0016157,GO:0046524	sucrose biosynthetic process|sucrose synthase activity|sucrose-phosphate synthase activity
Os01g0919500	825.319	472.163	1178.48	2.49591	1.31956	7.91e-06	6.29e-05	Up	15.3529	13.6053	15.4139	23.0559	25.2665	25.4019	TRY3	Transcriptional regulator of yeast form adherence 3		GO:0005634,GO:0006357,GO:0007155,GO:0010811,GO:0044011,GO:0046872,GO:1900189	nucleus|regulation of transcription by RNA polymerase II|cell adhesion|positive regulation of cell-substrate adhesion|single-species biofilm formation on inanimate substrate|metal ion binding|positive regulation of cell adhesion involved in single-species biofilm formation
Os01g0919700	518.985	828.974	208.996	0.252115	-1.98785	9.26e-06	7.24e-05	Down	19.4621	13.6029	10.9861	1.02074	4.07753	2.63529	YNR064C	Uncharacterized hydrolase YNR064C		GO:0004301,GO:0009636,GO:0052689	epoxide hydrolase activity|response to toxic substance|carboxylic ester hydrolase activity
Os01g0919800	391.699	558.691	224.708	0.402204	-1.314	0.00159561	0.00653699	Down	22.986	29.5077	33.7003	2.51223	15.8271	7.48199	PIN5A	Probable auxin efflux carrier component 5a		GO:0005783,GO:0005886,GO:0009734,GO:0009926,GO:0010252,GO:0010315,GO:0010329,GO:0016021	endoplasmic reticulum|plasma membrane|auxin-activated signaling pathway|auxin polar transport|auxin homeostasis|auxin efflux|auxin efflux transmembrane transporter activity|integral component of membrane
Os01g0920300	3644.78	5018.85	2270.71	0.452437	-1.14421	0.00011121	0.000647123	Down	96.1927	85.9347	78.533	15.4306	35.8508	23.3789
Os01g0920450	19.4848	8.83063	30.139	3.41301	1.77105	0.0036191	0.0132347	Up	3.06537	0.702745	4.66173	2.86474	6.38722	6.50766
Os01g0920500	46.1005	17.7806	74.4203	4.18547	2.06539	1.95e-05	0.000139659	Up	2.0957	1.62522	4.42109	9.74124	6.89998	7.60265	At4g15970	Uncharacterized protein At4g15970
Os01g0921100	12.5337	22.8333	2.23409	0.0978432	-3.35338	0.000146736	0.00082273	Down	1.1185	0.828468	0.523369	0	0	0.0971073	At4g15970	Uncharacterized protein At4g15970
Os01g0922000	278.559	390.241	166.876	0.427624	-1.22559	0.000127077	0.000724962	Down	4.76958	5.48598	4.89401	1.21476	1.9915	1.2148	EXO70A1	Exocyst complex component EXO70A1		GO:0000145,GO:0005576,GO:0005618,GO:0005829,GO:0005856,GO:0005886,GO:0006887,GO:0009524	exocyst|extracellular region|cell wall|cytosol|cytoskeleton|plasma membrane|exocytosis|phragmoplast
Os01g0922600	103.383	138.53	68.2366	0.492577	-1.02158	0.00575997	0.0196413	Down	7.3009	8.02665	4.60551	1.63461	2.56722	2.30066	SPL2	Squamosa promoter-binding-like protein 2	SBP	GO:0003677,GO:0005634,GO:0046872	DNA binding|nucleus|metal ion binding
Os01g0922700	634.108	1223.04	45.1755	0.036937	-4.75879	6.39e-34	1.74e-31	Down	157.566	153.749	104.353	1.49585	4.69174	4.15432
Os01g0923000	372.182	160.948	583.416	3.62486	1.85793	5.74e-09	9.27e-08	Up	24.8545	28.3659	36.5605	80.9081	70.289	65.4741
Os01g0923400	434.347	730.784	137.91	0.188716	-2.40571	3.21e-14	1.12e-12	Down	10.4042	10.9625	10.4914	1.32519	1.03139	1.05585
Os01g0923700	4517.39	2848.42	6186.35	2.17185	1.11893	0.00266173	0.0101931	Up	24.3138	25.0186	29.7414	49.7298	37.2177	31.6995	HK3	Probable histidine kinase 3		GO:0000155,GO:0005622,GO:0005886,GO:0009414,GO:0009651,GO:0009736,GO:0009909,GO:0010029,GO:0010087,GO:0010150,GO:0010271,GO:0016021,GO:0016036,GO:0034757,GO:0042742,GO:0043424,GO:0048509,GO:0070417,GO:0071215,GO:0071329,GO:0080117	phosphorelay sensor kinase activity|intracellular|plasma membrane|response to water deprivation|response to salt stress|cytokinin-activated signaling pathway|regulation of flower development|regulation of seed germination|phloem or xylem histogenesis|leaf senescence|regulation of chlorophyll catabolic process|integral component of membrane|cellular response to phosphate starvation|negative regula…
Os01g0924000	1763.11	2450.06	1076.17	0.439242	-1.18691	0.000616356	0.00287769	Down	56.8865	44.3783	39.1097	8.3283	20.9785	12.8201	RPL27	50S ribosomal protein L27, chloroplastic		GO:0003735,GO:0005840,GO:0006412,GO:0009570,GO:0009579,GO:0009735,GO:0009941	structural constituent of ribosome|ribosome|translation|chloroplast stroma|thylakoid|response to cytokinin|chloroplast envelope	path:dosa03010	Ribosome
Os01g0924400	1266.33	1801.51	731.157	0.405857	-1.30096	7.27e-06	5.83e-05	Down	45.4994	57.9879	57.0257	14.517	15.037	14.2324	TCP20	Transcription factor TCP20	TCP	GO:0000987,GO:0003677,GO:0003700,GO:0005634,GO:0009653,GO:0043565	proximal promoter sequence-specific DNA binding|DNA binding|DNA-binding transcription factor activity|nucleus|anatomical structure morphogenesis|sequence-specific DNA binding
Os01g0925400	282.847	117.976	447.718	3.795	1.9241	2.21e-09	3.88e-08	Up	14.4337	12.887	17.0488	33.9006	47.6548	37.6817	NAC083	NAC domain-containing protein 83	NAC	GO:0003677,GO:0003700,GO:0005634,GO:0009651,GO:0009737,GO:0010089,GO:0010150,GO:0016032,GO:0045892	DNA binding|DNA-binding transcription factor activity|nucleus|response to salt stress|response to abscisic acid|xylem development|leaf senescence|viral process|negative regulation of transcription, DNA-templated
Os01g0925700	2116.04	995.128	3236.95	3.25279	1.70168	3.9e-09	6.51e-08	Up	23.1776	20.2386	23.3924	40.5418	59.2742	49.6902	At1g54610	Probable serine/threonine-protein kinase At1g54610		GO:0004693,GO:0005524,GO:0005634,GO:0005886,GO:0006468	cyclin-dependent protein serine/threonine kinase activity|ATP binding|nucleus|plasma membrane|protein phosphorylation
Os01g0926300	22417.3	14143.6	30691	2.16996	1.11767	0.000114316	0.000661824	Up	301.886	417.601	391.816	595.069	500.253	565.037						path:dosa00030	Pentose phosphate pathway
Os01g0926350	10.4542	4.07628	16.8321	4.12927	2.04589	0.0145687	0.0430065	Up	0.0282596	0.137934	0.136156	0.205183	0.191466	0.0530767
Os01g0926400	123.066	66.262	179.87	2.71454	1.44071	5.27e-05	0.000335177	Up	4.08667	2.84691	3.14787	6.16284	6.39744	6.6679	Os01g0926400	Probable glucuronosyltransferase Os01g0926400		GO:0000139,GO:0006486,GO:0016021,GO:0016757,GO:0071555	Golgi membrane|protein glycosylation|integral component of membrane|transferase activity, transferring glycosyl groups|cell wall organization
Os01g0926600	320.445	193.731	447.158	2.30815	1.20673	0.0026397	0.0101166	Up	7.28255	3.68687	3.55565	4.34151	8.83954	10.0223	Os01g0926600	Probable glucuronosyltransferase Os01g0926600		GO:0000139,GO:0006486,GO:0016021,GO:0016757,GO:0071555	Golgi membrane|protein glycosylation|integral component of membrane|transferase activity, transferring glycosyl groups|cell wall organization
Os01g0926700	299.13	130.95	467.31	3.56862	1.83537	6.61e-09	1.06e-07	Up	5.67988	5.19099	5.40764	9.69996	13.8131	17.0213	Os01g0926700	Probable glucuronosyltransferase Os01g0926700		GO:0000139,GO:0006486,GO:0016021,GO:0016757,GO:0071555	Golgi membrane|protein glycosylation|integral component of membrane|transferase activity, transferring glycosyl groups|cell wall organization
Os01g0928000	319.639	428.333	210.946	0.49248	-1.02186	0.00150312	0.00620516	Down	20.5732	17.219	16.4269	4.09358	6.6997	7.77649	SCRM	Transcription factor ICE1	bHLH	GO:0003677,GO:0003700,GO:0005634,GO:0009409,GO:0010440,GO:0045893,GO:0046983,GO:0050826	DNA binding|DNA-binding transcription factor activity|nucleus|response to cold|stomatal lineage progression|positive regulation of transcription, DNA-templated|protein dimerization activity|response to freezing
Os01g0929100	2671	3880.57	1461.44	0.376604	-1.40888	0.00862725	0.0277699	Down	218.016	140.785	113.562	18.9042	71.33	37.5412	PNSB5	Photosynthetic NDH subunit of subcomplex B 5, chloroplastic		GO:0006979,GO:0009507,GO:0009535,GO:0016021,GO:0031969	response to oxidative stress|chloroplast|chloroplast thylakoid membrane|integral component of membrane|chloroplast membrane
Os01g0929800	6.10043	10.6314	1.56942	0.147621	-2.76003	0.0192631	0.0543157	Down	0.369678	0.451438	0.504517	0	0.0444603	0
Os01g0930000	358.974	531.529	186.419	0.350722	-1.5116	2.94e-06	2.6e-05	Down	72.8929	62.8601	52.2661	7.72145	26.0806	15.4112
Os01g0930900	4.63009	0.271701	8.98849	33.0822	5.04798	0.00802482	0.0261311	Up	0	0	0	0.18374	0.35809	1.16342	At5g06060	Tropinone reductase homolog At5g06060		GO:0005829,GO:0016491	cytosol|oxidoreductase activity	path:dosa00960	Tropane, piperidine and pyridine alkaloid biosynthesis
Os01g0930950	20.193	8.52439	31.8617	3.7377	1.90215	0.0022599	0.00884247	Up	0.240051	0.226523	0.444899	1.01163	0.713219	0.231327
Os01g0931000	41.3567	21.7323	60.9811	2.80601	1.48852	0.0014633	0.00607207	Up	1.16723	0.284828	1.36727	1.41563	3.04148	2.61593	At1g07440	Tropinone reductase homolog At1g07440		GO:0016491	oxidoreductase activity	path:dosa00960	Tropane, piperidine and pyridine alkaloid biosynthesis
Os01g0931100	1568.24	2634.07	502.418	0.190739	-2.39033	6.47e-15	2.5e-13	Down	47.3614	57.3394	54.5958	3.01096	9.57697	9.54918
Os01g0932500	10.8537	0	21.7074	Inf	Inf	1.35e-06	1.29e-05	Up	0	0	0	0.449562	0.215124	0.388456	HAK6	Potassium transporter 6		GO:0006813,GO:0015079,GO:0016020,GO:0016021	potassium ion transport|potassium ion transmembrane transporter activity|membrane|integral component of membrane
Os01g0933400	147.881	203.759	92.0041	0.451535	-1.14709	0.000564725	0.0026669	Down	2.38852	2.39789	2.17287	0.801531	0.569147	0.66726		Malate dehydrogenase [NADP], chloroplastic		GO:0005975,GO:0006108,GO:0009507,GO:0046554	carbohydrate metabolic process|malate metabolic process|chloroplast|malate dehydrogenase (NADP+) activity
Os01g0933500	19.1876	33.5834	4.79177	0.142683	-2.80912	3.61e-05	0.000241577	Down	0	1.59444	0.767418	0	0	0	Os01g0933500	Flowering-promoting factor 1-like protein 2		GO:0009909	regulation of flower development
Os01g0933900	1070.78	491.838	1649.73	3.35421	1.74597	4.99e-09	8.16e-08	Up	36.7492	44.366	72.6682	114.472	107.742	147.055	GST3	Glutathione S-transferase 3		GO:0004364,GO:0005737,GO:0006749,GO:0009635,GO:0032991,GO:0042803	glutathione transferase activity|cytoplasm|glutathione metabolic process|response to herbicide|protein-containing complex|protein homodimerization activity	path:dosa00480	Glutathione metabolism
Os01g0934000	1119.97	603.496	1636.45	2.71162	1.43916	0.000633821	0.00294995	Up	18.4346	20.3387	21.9424	46.8156	33.3044	30.83	ATG18A	Autophagy-related protein 18a		GO:0000045,GO:0000422,GO:0005634,GO:0005774,GO:0005829,GO:0006497,GO:0006914,GO:0006970,GO:0006979,GO:0009414,GO:0009651,GO:0010150,GO:0010508,GO:0015031,GO:0019898,GO:0032266,GO:0034045,GO:0034497,GO:0042594,GO:0050832,GO:0080025	autophagosome assembly|autophagy of mitochondrion|nucleus|vacuolar membrane|cytosol|protein lipidation|autophagy|response to osmotic stress|response to oxidative stress|response to water deprivation|response to salt stress|leaf senescence|positive regulation of autophagy|protein transport|extrinsic component of membrane|phosphatidylinositol-3-phosphate binding|phagophore assembly site membrane|pr…
Os01g0934100	6639.1	4195.51	9082.69	2.16486	1.11427	8.49e-05	0.000508832	Up	331.869	554.211	535.351	543.727	754.194	832.178	SRC2	Protein SRC2		GO:0005789,GO:0005886,GO:0016021,GO:0032586	endoplasmic reticulum membrane|plasma membrane|integral component of membrane|protein storage vacuole membrane
Os01g0934350	26.3951	2.77417	50.016	18.0292	4.17226	1.13e-10	2.43e-09	Up	0.591454	0.389261	0.18857	4.05498	4.8636	4.18126	PPD7	PsbP domain-containing protein 7, chloroplastic		GO:0005509,GO:0009507,GO:0009654,GO:0015979,GO:0019898	calcium ion binding|chloroplast|photosystem II oxygen evolving complex|photosynthesis|extrinsic component of membrane
Os01g0934400	621.086	90.1092	1152.06	12.7852	3.6764	2.59e-23	2.65e-21	Up	7.55927	4.73821	7.79301	43.9448	59.0717	74.0201	PPD7	PsbP domain-containing protein 7, chloroplastic		GO:0005509,GO:0009507,GO:0009654,GO:0015979,GO:0019898	calcium ion binding|chloroplast|photosystem II oxygen evolving complex|photosynthesis|extrinsic component of membrane
[truncated: 8,057 more rows]
